# Supplementary material for: Iterative pruning PCA improves resolution of highly structured populations
Source: BMC Bioinformatics. 2009 Nov 23;10:382. doi: 10.1186/1471-2105-10-382 (PMC2790469; doi:10.1186/1471-2105-10-382)
Supplement: Additional file 6 — Text S8. BAPS results [file 1471-2105-10-382-S6.TXT]

---------------------------------------------------
RESULTS OF INDIVIDUAL LEVEL MIXTURE ANALYSIS:
Data file: 3pop_baps.txt
Model: independent
Number of clustered individuals: 39
Number of groups in optimal partition: 2
Log(marginal likelihood) of optimal partition: -267850.4922
 
Best Partition: 
Cluster 1: {POP3, POP3, POP3, POP3, POP3, POP3, POP3, POP3, 
           POP3, POP3, POP3, POP3, POP3}
Cluster 2: {POP2, POP2, POP2, POP2, POP2, POP2, POP2, POP2, 
           POP2, POP2, POP2, POP2, POP2, POP1, POP1, POP1, 
           POP1, POP1, POP1, POP1, POP1, POP1, POP1, POP1, 
           POP1, POP1}
 
 
Changes in log(marginal likelihood) if indvidual i is moved to group j:
  ind      1        2        
 POP2:  -7650.4       .0
 POP2:  -7124.3       .0
 POP2:  -7662.0       .0
 POP2:  -7734.0       .0
 POP2:  -7187.4       .0
 POP2:  -7199.5       .0
 POP2:  -7813.7       .0
 POP2:  -6986.6       .0
 POP2:  -7466.3       .0
 POP2:  -7524.4       .0
 POP2:  -6922.3       .0
 POP2:  -7007.3       .0
 POP2:  -7774.6       .0
 POP3:       .0  -7457.1
 POP3:       .0  -8258.6
 POP3:       .0  -8404.4
 POP3:       .0  -8264.8
 POP3:       .0  -8991.9
 POP3:       .0  -9307.8
 POP3:       .0  -8018.4
 POP3:       .0  -9387.2
 POP3:       .0  -8899.8
 POP3:       .0  -7812.1
 POP3:       .0  -8858.7
 POP3:       .0  -9066.6
 POP3:       .0  -8385.5
 POP1:  -7698.4       .0
 POP1:  -7157.6       .0
 POP1:  -7401.5       .0
 POP1:  -6423.3       .0
 POP1:  -5748.5       .0
 POP1:  -7628.6       .0
 POP1:  -7766.7       .0
 POP1:  -7679.6       .0
 POP1:  -6793.8       .0
 POP1:  -7290.6       .0
 POP1:  -7215.7       .0
 POP1:  -6424.7       .0
 POP1:  -7514.5       .0
 
 
KL-divergence matrix in PHYLIP format:
2
Cluster_1  0.000  0.633 
Cluster_2  0.633  0.000 
 
 
List of sizes of 10 best visited partitions and corresponding log(ml) values
2    -267850.4922
3    -271990.2443
4    -275899.4519
4    -276425.8149
4    -276868.3597
4    -277697.77
5    -281139.8772
5    -281724.0362
5    -282109.5994
5    -283766.7447
 
 
Probabilities for number of clusters
2   1


---------------------------------------------------
RESULTS OF INDIVIDUAL LEVEL MIXTURE ANALYSIS:
Data file: 5pops_baps.txt
Model: independent
Number of clustered individuals: 65
Number of groups in optimal partition: 5
Log(marginal likelihood) of optimal partition: -422952.8569
 
Best Partition: 
Cluster 1: {POP4, POP4, POP4, POP4, POP4, POP4, POP4, POP4, 
           POP4, POP4, POP4, POP4, POP4}
Cluster 2: {POP5, POP5, POP5, POP5, POP5, POP5, POP5, POP5, 
           POP5, POP5, POP5, POP5, POP5}
Cluster 3: {POP2, POP2, POP2, POP2, POP2, POP2, POP2, POP2, 
           POP2, POP2, POP2, POP2, POP2}
Cluster 4: {POP1, POP1, POP1, POP1, POP1, POP1, POP1, POP1, 
           POP1, POP1, POP1, POP1, POP1}
Cluster 5: {POP3, POP3, POP3, POP3, POP3, POP3, POP3, POP3, 
           POP3, POP3, POP3, POP3, POP3}
 
 
Changes in log(marginal likelihood) if indvidual i is moved to group j:
  ind      1        2        3        4        5        
 POP2:  -6759.8  -6751.6       .0  -6863.3  -6668.4
 POP2:  -6053.5  -6124.2       .0  -6233.2  -5737.9
 POP2:  -5170.7  -6046.2       .0  -5815.2  -5658.8
 POP2:  -6214.6  -6314.8       .0  -6198.9  -5719.3
 POP2:  -6474.7  -6748.5       .0  -6722.9  -6492.8
 POP2:  -5967.4  -6261.8       .0  -6074.3  -5957.8
 POP2:  -5734.2  -6147.4       .0  -6141.1  -5774.3
 POP2:  -6247.2  -6165.7       .0  -6388.7  -6280.6
 POP2:  -6018.0  -6305.0       .0  -5856.1  -5842.0
 POP2:  -6788.9  -6824.5       .0  -6410.5  -5730.8
 POP2:  -6007.3  -5916.0       .0  -5796.0  -5879.3
 POP2:  -6379.7  -6334.9       .0  -6324.6  -6252.0
 POP2:  -6551.0  -6591.5       .0  -6656.2  -6307.4
 POP5:  -6835.7       .0  -6968.7  -6798.2  -7362.0
 POP5:  -6849.2       .0  -6512.1  -6816.1  -6960.3
 POP5:  -6616.7       .0  -6106.2  -7003.4  -6516.3
 POP5:  -6585.6       .0  -6238.3  -6933.0  -6787.8
 POP5:  -6574.6       .0  -6520.5  -7089.4  -6740.6
 POP5:  -7679.8       .0  -7394.8  -6555.8  -7932.0
 POP5:  -7060.2       .0  -7507.8  -7723.8  -7939.7
 POP5:  -7155.6       .0  -7260.9  -7456.8  -7279.3
 POP5:  -6897.4       .0  -7070.9  -7364.7  -7080.3
 POP5:  -6890.6       .0  -6844.6  -7488.4  -6985.9
 POP5:  -6218.7       .0  -5360.9  -6083.2  -6101.7
 POP5:  -7227.6       .0  -7004.5  -7025.6  -7149.6
 POP5:  -6669.5       .0  -6141.0  -6456.2  -6434.3
 POP3:  -6632.4  -7390.9  -7124.1  -7049.8       .0
 POP3:  -6401.9  -6869.5  -6462.5  -6782.3       .0
 POP3:  -6187.3  -6863.4  -6032.1  -6478.4       .0
 POP3:  -6057.5  -6898.5  -6277.2  -6274.1       .0
 POP3:  -6626.7  -7362.6  -6707.1  -6878.6       .0
 POP3:  -6311.4  -6994.5  -6433.6  -6911.3       .0
 POP3:  -5949.3  -6861.5  -6313.5  -6407.8       .0
 POP3:  -6298.2  -7002.8  -6405.2  -6711.6       .0
 POP3:  -6576.2  -7040.0  -5721.2  -6761.0       .0
 POP3:  -6386.7  -6766.4  -6198.1  -6368.8       .0
 POP3:  -6218.7  -6511.9  -6154.3  -6213.3       .0
 POP3:  -6294.6  -6667.4  -5830.3  -6395.7       .0
 POP3:  -6197.5  -6803.9  -6546.1  -6668.8       .0
 POP1:  -6761.1  -6887.8  -6955.1       .0  -7018.5
 POP1:  -6206.7  -6362.3  -6412.8       .0  -6477.5
 POP1:  -5906.2  -6410.9  -6411.8       .0  -6330.6
 POP1:  -6675.7  -7100.2  -6218.6       .0  -6768.5
 POP1:  -6293.4  -6645.2  -6716.8       .0  -6901.5
 POP1:  -6059.7  -6488.4  -5796.4       .0  -6063.7
 POP1:  -6526.5  -6065.9  -5760.8       .0  -6385.9
 POP1:  -6565.2  -6692.6  -6811.9       .0  -7020.4
 POP1:  -6493.2  -6685.0  -6618.1       .0  -6866.0
 POP1:  -6114.8  -6437.4  -6018.6       .0  -6648.3
 POP1:  -6316.3  -6547.8  -6095.4       .0  -6466.8
 POP1:  -6066.1  -6761.9  -5867.1       .0  -6540.5
 POP1:  -6368.6  -6335.7  -6210.6       .0  -6097.1
 POP4:       .0  -7462.5  -7641.9  -7096.2  -6963.3
 POP4:       .0  -6683.4  -6995.2  -6829.9  -6502.7
 POP4:       .0  -6686.1  -6403.2  -6564.4  -6201.6
 POP4:       .0  -6750.1  -6787.9  -7064.7  -6735.0
 POP4:       .0  -5764.8  -5552.5  -5509.0  -5772.0
 POP4:       .0  -7622.6  -7770.8  -7999.8  -7513.2
 POP4:       .0  -6547.6  -6165.0  -6394.4  -6225.6
 POP4:       .0  -6747.7  -6518.5  -6463.9  -6740.3
 POP4:       .0  -6645.1  -6617.2  -6619.5  -6876.1
 POP4:       .0  -6806.2  -6590.7  -6634.9  -6570.8
 POP4:       .0  -7004.9  -7196.4  -7066.3  -7203.6
 POP4:       .0  -5509.9  -4840.2  -5481.5  -5213.1
 POP4:       .0  -6892.5  -6390.1  -6421.9  -6491.4
 
 
KL-divergence matrix in PHYLIP format:
5
Cluster_1  0.000  0.533  0.499  0.509  0.504 
Cluster_2  0.533  0.000  0.507  0.526  0.542 
Cluster_3  0.499  0.507  0.000  0.487  0.479 
Cluster_4  0.509  0.526  0.487  0.000  0.514 
Cluster_5  0.504  0.542  0.479  0.514  0.000 
 
 
List of sizes of 10 best visited partitions and corresponding log(ml) values
5    -422952.8569
6    -428383.481
6    -430540.8539
7    -435035.0609
7    -435830.0209
7    -436139.5144
7    -436576.2275
8    -441929.7141
8    -442899.3414
 
 
Probabilities for number of clusters
5   1


---------------------------------------------------
RESULTS OF INDIVIDUAL LEVEL MIXTURE ANALYSIS:
Data file: hapmap_baps.txt
Model: independent
Number of clustered individuals: 268
Number of groups in optimal partition: 3
Log(marginal likelihood) of optimal partition: -16646343.9643
 
Best Partition: 
Cluster 1: {1, 2, 3, 4, 5, 6, 7, 8, 9, 10, 11, 12, 13, 14, 
           15, 16, 17, 18, 19, 20, 21, 22, 23, 24, 25, 26, 
           27, 28, 29, 30, 31, 32, 33, 34, 35, 36, 37, 38, 
           39, 40, 41, 42, 43, 44, 45, 46, 47, 48, 49, 50, 
           51, 52, 53, 54, 55, 56, 57, 58, 59, 60, 61, 62, 
           63, 64, 65, 66, 67, 68, 69, 70, 71, 72, 73, 74, 
           75, 76, 77, 78, 79, 80, 81, 82, 83, 84, 85, 86, 
           87, 88, 89, 90}
Cluster 2: {181, 182, 183, 184, 185, 186, 187, 188, 189, 190, 
           191, 192, 193, 194, 195, 196, 197, 198, 199, 200, 
           201, 202, 203, 204, 205, 206, 207, 208, 209, 210, 
           211, 212, 213, 214, 215, 216, 217, 218, 219, 220, 
           221, 222, 223, 224, 225, 226, 227, 228, 229, 230, 
           231, 232, 233, 234, 235, 236, 237, 238, 239, 240, 
           241, 242, 243, 244, 245, 246, 247, 248, 249, 250, 
           251, 252, 253, 254, 255, 256, 257, 258, 259, 260, 
           261, 262, 263, 264, 265, 266, 267, 268}
Cluster 3: {91, 92, 93, 94, 95, 96, 97, 98, 99, 100, 101, 102, 
           103, 104, 105, 106, 107, 108, 109, 110, 111, 112, 
           113, 114, 115, 116, 117, 118, 119, 120, 121, 122, 
           123, 124, 125, 126, 127, 128, 129, 130, 131, 132, 
           133, 134, 135, 136, 137, 138, 139, 140, 141, 142, 
           143, 144, 145, 146, 147, 148, 149, 150, 151, 152, 
           153, 154, 155, 156, 157, 158, 159, 160, 161, 162, 
           163, 164, 165, 166, 167, 168, 169, 170, 171, 172, 
           173, 174, 175, 176, 177, 178, 179, 180}
 
 
Changes in log(marginal likelihood) if indvidual i is moved to group j:
  ind      1        2        3        
    1:       .0  -5795.8  -8379.2
    2:       .0  -6450.4  -8879.6
    3:       .0  -6334.0  -8716.9
    4:       .0  -5557.1  -8730.5
    5:       .0  -5957.5  -9193.7
    6:       .0  -6072.4  -9014.4
    7:       .0  -5950.4  -8940.4
    8:       .0  -6080.0  -8979.8
    9:       .0  -6163.9  -8898.8
   10:       .0  -6167.1  -8981.1
   11:       .0  -5957.8  -8707.2
   12:       .0  -5831.5  -8848.2
   13:       .0  -6014.5  -8747.1
   14:       .0  -6135.9  -9165.8
   15:       .0  -5682.1  -8914.6
   16:       .0  -6035.1  -8651.2
   17:       .0  -6462.7  -9243.9
   18:       .0  -6023.1  -8906.4
   19:       .0  -5631.7  -9000.8
   20:       .0  -5985.5  -8915.9
   21:       .0  -5847.2  -8843.8
   22:       .0  -6308.2  -9091.2
   23:       .0  -6159.8  -9071.3
   24:       .0  -5598.4  -8716.4
   25:       .0  -6003.0  -8837.3
   26:       .0  -5843.2  -8872.8
   27:       .0  -6190.5  -9348.9
   28:       .0  -5980.8  -8961.3
   29:       .0  -5934.8  -8839.2
   30:       .0  -6017.6  -8581.2
   31:       .0  -6110.4  -9299.5
   32:       .0  -5965.1  -8978.1
   33:       .0  -5818.7  -8663.8
   34:       .0  -5742.7  -8708.1
   35:       .0  -6147.9  -8785.9
   36:       .0  -5979.0  -8828.9
   37:       .0  -5437.5  -8736.9
   38:       .0  -5783.3  -8856.0
   39:       .0  -5721.5  -8940.3
   40:       .0  -5837.4  -8856.2
   41:       .0  -5995.5  -8834.3
   42:       .0  -5785.1  -8726.9
   43:       .0  -6132.7  -8981.4
   44:       .0  -5447.6  -9079.0
   45:       .0  -5957.6  -8684.5
   46:       .0  -5905.5  -9033.0
   47:       .0  -5772.6  -8850.6
   48:       .0  -5906.8  -9226.2
   49:       .0  -6164.0  -8879.2
   50:       .0  -5742.3  -8818.0
   51:       .0  -5758.3  -8504.6
   52:       .0  -6067.0  -9142.2
   53:       .0  -5743.4  -8393.4
   54:       .0  -6172.3  -8702.7
   55:       .0  -5754.0  -8739.0
   56:       .0  -6108.3  -9073.0
   57:       .0  -5895.0  -9120.8
   58:       .0  -5681.6  -8937.9
   59:       .0  -5479.8  -8391.2
   60:       .0  -6049.3  -9093.9
   61:       .0  -5863.9  -8559.8
   62:       .0  -5380.9  -8757.0
   63:       .0  -5937.8  -9049.4
   64:       .0  -5905.3  -8879.9
   65:       .0  -5763.9  -8711.3
   66:       .0  -5819.1  -9001.4
   67:       .0  -5909.5  -9066.1
   68:       .0  -5843.0  -9328.5
   69:       .0  -5760.0  -8956.6
   70:       .0  -5906.9  -8614.3
   71:       .0  -5946.2  -8977.6
   72:       .0  -5513.3  -8307.7
   73:       .0  -5973.1  -8979.9
   74:       .0  -5983.8  -8745.1
   75:       .0  -5999.9  -8630.5
   76:       .0  -6341.3  -9161.3
   77:       .0  -6281.7  -9183.8
   78:       .0  -5838.5  -9149.7
   79:       .0  -5840.6  -8767.2
   80:       .0  -6085.0  -8754.2
   81:       .0  -5575.9  -8938.9
   82:       .0  -6027.5  -9155.9
   83:       .0  -6108.5  -9388.1
   84:       .0  -5679.4  -8909.1
   85:       .0  -5940.0  -8967.4
   86:       .0  -5754.1  -8427.2
   87:       .0  -5805.7  -9036.4
   88:       .0  -5779.5  -8926.0
   89:       .0  -5888.6  -8887.0
   90:       .0  -5843.8  -9013.2
   91:  -8402.6  -9176.4       .0
   92:  -8624.6  -9258.4       .0
   93:  -8552.2  -9136.7       .0
   94:  -8437.2  -9467.2       .0
   95:  -8379.2  -9013.7       .0
   96:  -8770.3  -9671.1       .0
   97:  -8810.1  -9282.6       .0
   98:  -8727.8  -9316.0       .0
   99:  -8381.9  -9004.3       .0
  100:  -8477.5  -8938.4       .0
  101:  -8189.0  -8831.7       .0
  102:  -8257.8  -8831.3       .0
  103:  -8387.9  -9159.1       .0
  104:  -8371.1  -9276.3       .0
  105:  -8607.6  -9100.4       .0
  106:  -8164.8  -9038.6       .0
  107:  -8743.8  -9498.9       .0
  108:  -8822.7  -9666.8       .0
  109:  -8341.4  -9052.0       .0
  110:  -8190.3  -8893.9       .0
  111:  -8668.1  -9170.1       .0
  112:  -8400.4  -8764.4       .0
  113:  -8567.8  -9053.9       .0
  114:  -8478.9  -9251.5       .0
  115:  -8380.0  -8900.2       .0
  116:  -8422.1  -8846.9       .0
  117:  -8663.8  -9210.8       .0
  118:  -8875.0  -9456.0       .0
  119:  -8321.8  -9094.7       .0
  120:  -8845.8  -9666.9       .0
  121:  -8479.2  -9328.3       .0
  122:  -8609.3  -9304.8       .0
  123:  -8954.6  -9722.8       .0
  124:  -8553.3  -9294.2       .0
  125:  -7938.7  -8570.9       .0
  126:  -8576.5  -9167.7       .0
  127:  -8475.8  -9260.4       .0
  128:  -8838.5  -9358.1       .0
  129:  -9042.6  -9689.2       .0
  130:  -8594.5  -9265.3       .0
  131:  -8382.8  -9271.8       .0
  132:  -8444.1  -9265.2       .0
  133:  -8716.7  -9345.5       .0
  134:  -8666.9  -9303.2       .0
  135:  -8817.6  -9186.7       .0
  136:  -8487.4  -9185.8       .0
  137:  -8322.0  -9032.2       .0
  138:  -8409.5  -9077.2       .0
  139:  -8499.5  -9219.4       .0
  140:  -8714.7  -9220.4       .0
  141:  -8891.1  -9472.5       .0
  142:  -8408.1  -9074.3       .0
  143:  -8454.3  -9434.8       .0
  144:  -8836.7  -9777.9       .0
  145:  -8612.3  -9308.4       .0
  146:  -7981.4  -8664.9       .0
  147:  -8420.3  -9293.4       .0
  148:  -8690.2  -9440.4       .0
  149:  -8659.2  -9126.7       .0
  150:  -8787.2  -9495.5       .0
  151:  -8382.4  -8929.5       .0
  152:  -8410.2  -9132.6       .0
  153:  -8578.3  -9061.4       .0
  154:  -8488.1  -9045.9       .0
  155:  -8377.3  -9091.3       .0
  156:  -8546.4  -9119.7       .0
  157:  -8404.2  -8876.9       .0
  158:  -8378.0  -9175.9       .0
  159:  -8588.7  -9101.7       .0
  160:  -8535.3  -9260.7       .0
  161:  -8395.8  -8984.7       .0
  162:  -8794.0  -9601.7       .0
  163:  -8125.8  -8868.1       .0
  164:  -8748.2  -9104.1       .0
  165:  -8836.2  -9475.8       .0
  166:  -8263.3  -9152.8       .0
  167:  -8375.9  -9046.0       .0
  168:  -8385.3  -9103.5       .0
  169:  -8497.5  -9240.8       .0
  170:  -8596.6  -9127.5       .0
  171:  -8897.7  -9494.4       .0
  172:  -8588.2  -9375.5       .0
  173:  -8414.5  -9458.5       .0
  174:  -8476.8  -9279.3       .0
  175:  -7996.7  -8937.7       .0
  176:  -8369.5  -9164.7       .0
  177:  -8290.2  -8857.0       .0
  178:  -8701.5  -9439.4       .0
  179:  -8754.8  -9268.3       .0
  180:  -9022.4  -9583.4       .0
  181:  -5620.5       .0  -9606.1
  182:  -5826.1       .0  -9627.5
  183:  -6051.6       .0  -9900.1
  184:  -6000.0       .0  -9563.2
  185:  -5778.8       .0  -9582.6
  186:  -6021.1       .0  -9459.2
  187:  -5751.8       .0  -9593.7
  188:  -5841.2       .0  -9224.6
  189:  -6128.8       .0  -9370.9
  190:  -5843.9       .0  -9308.6
  191:  -5936.6       .0  -9787.0
  192:  -5855.6       .0  -9459.7
  193:  -5623.4       .0  -9458.9
  194:  -5817.5       .0  -9895.3
  195:  -5857.4       .0  -9768.8
  196:  -6137.2       .0  -9849.4
  197:  -5850.3       .0  -9502.6
  198:  -6078.9       .0  -9568.3
  199:  -5921.6       .0  -9609.0
  200:  -5939.9       .0  -9650.9
  201:  -6102.9       .0  -9687.5
  202:  -5958.1       .0  -9452.7
  203:  -5784.1       .0  -9695.7
  204:  -5909.8       .0  -9685.8
  205:  -5922.3       .0  -9924.3
  206:  -6094.7       .0  -9886.4
  207:  -5715.5       .0  -9445.0
  208:  -5921.5       .0  -9816.3
  209:  -6183.1       .0  -9860.1
  210:  -6457.8       .0   -1.0e4
  211:  -6227.8       .0  -9941.7
  212:  -5419.6       .0  -9492.3
  213:  -5954.7       .0  -9751.0
  214:  -5943.3       .0  -9640.6
  215:  -6007.1       .0  -9720.8
  216:  -6026.4       .0  -9867.7
  217:  -5934.2       .0  -9661.2
  218:  -5846.4       .0  -9647.9
  219:  -5688.9       .0  -9758.5
  220:  -6061.0       .0  -9769.6
  221:  -6012.1       .0  -9823.6
  222:  -6092.8       .0  -9883.0
  223:  -5801.7       .0  -9781.6
  224:  -6017.6       .0  -9433.0
  225:  -5733.2       .0  -9325.1
  226:  -5834.4       .0  -9783.3
  227:  -5945.4       .0  -9796.6
  228:  -6111.5       .0  -9651.3
  229:  -5820.1       .0  -9552.2
  230:  -5937.9       .0  -9578.9
  231:  -6068.1       .0  -9703.5
  232:  -6158.0       .0  -9804.9
  233:  -6154.7       .0  -9838.0
  234:  -6299.1       .0   -1.0e4
  235:  -5900.6       .0  -9506.7
  236:  -6145.4       .0  -9886.4
  237:  -6053.4       .0  -9407.6
  238:  -5869.5       .0  -9611.8
  239:  -6102.2       .0  -9404.5
  240:  -6023.0       .0  -9864.1
  241:  -6089.3       .0  -9453.3
  242:  -5805.3       .0  -9959.3
  243:  -6077.8       .0  -9857.2
  244:  -5691.1       .0  -9813.6
  245:  -6215.3       .0   -1.0e4
  246:  -5743.7       .0  -9530.7
  247:  -5977.8       .0  -9578.9
  248:  -5970.9       .0  -9506.1
  249:  -5982.5       .0  -9592.3
  250:  -5948.4       .0  -9666.1
  251:  -6457.9       .0  -9616.2
  252:  -5917.5       .0  -9559.1
  253:  -6117.7       .0  -9456.8
  254:  -5899.6       .0  -9773.9
  255:  -5938.5       .0  -9610.8
  256:  -5657.6       .0  -9568.1
  257:  -6122.7       .0  -9710.5
  258:  -5789.1       .0  -9592.8
  259:  -5634.1       .0  -9232.5
  260:  -6464.5       .0   -1.0e4
  261:  -6194.9       .0  -9783.4
  262:  -5819.8       .0  -9613.6
  263:  -5812.9       .0  -9418.9
  264:  -5817.8       .0  -9425.7
  265:  -6361.4       .0  -9891.4
  266:  -5757.5       .0  -9234.1
  267:  -6125.9       .0  -9696.9
  268:  -6384.4       .0   -1.0e4
 
 
KL-divergence matrix in PHYLIP format:
3
Cluster_1  0.000  0.098  0.139 
Cluster_2  0.098  0.000  0.149 
Cluster_3  0.139  0.149  0.000 
 
 
List of sizes of 10 best visited partitions and corresponding log(ml) values
3    -16646343.9643
3    -16646343.9643
4    -16650770.3896
4    -16650826.6751
4    -16660669.8236
4    -16660862.038
4    -16669064.4974
4    -16669435.0857
4    -16671632.9595
4    -16671803.5724
 
 
Probabilities for number of clusters
3   1


---------------------------------------------------
RESULTS OF INDIVIDUAL LEVEL MIXTURE ANALYSIS:
Data file: bovine_baps.txt
Model: independent
Number of clustered individuals: 230
Number of groups in optimal partition: 14
Log(marginal likelihood) of optimal partition: -2105208.1731
 
Best Partition: 
Cluster 1: {10}
Cluster 2: {1, 2, 3, 4, 5, 7, 8, 9, 11, 12, 13, 15, 16, 17, 
           18, 19, 20, 21, 22}
Cluster 3: {108, 109, 110, 111, 112, 113, 114, 115, 116, 117, 
           118, 119, 120, 121, 122, 123, 124, 125, 126, 127, 
           128, 129, 130, 131, 132}
Cluster 4: {75, 76, 77, 78, 79, 80, 81, 82, 83, 84, 86, 87, 
           88, 89, 90, 91, 92, 93, 94, 95, 96, 97, 98, 99, 
           100, 101, 102, 103, 105, 106}
Cluster 5: {6, 14}
Cluster 6: {104}
Cluster 7: {133, 134, 135, 136, 137, 138, 139, 140, 141, 142, 
           143, 144, 145, 146, 147, 148, 149, 150, 151, 152, 
           153, 154, 155, 156}
Cluster 8: {184, 185, 186, 187, 188, 189, 190, 191, 192, 193, 
           194, 195, 196, 197, 198, 199, 200, 201, 202, 203, 
           204}
Cluster 9: {205, 206, 207, 208, 209, 210, 211, 212, 213, 214, 
           215, 216, 217, 218, 219, 220, 221, 222, 223, 224, 
           225, 226, 227, 228, 229, 230}
Cluster 10: {47, 48, 49, 50, 51, 52, 53, 54, 55, 56, 57, 58, 
            59, 60, 61, 62, 63, 64, 65, 66, 67, 68, 69, 70, 
            71, 72, 73, 74}
Cluster 11: {23, 24, 25, 26, 27, 28, 29, 30, 31, 32, 33, 35, 
            36, 37, 38, 39, 40, 41, 42, 43, 44, 45, 46}
Cluster 12: {157, 158, 159, 160, 161, 162, 163, 164, 165, 166, 
            167, 168, 169, 170, 171, 172, 173, 174, 175, 176, 
            177, 178, 179, 180, 181, 182, 183}
Cluster 13: {34}
Cluster 14: {85, 107}
 
 
Changes in log(marginal likelihood) if indvidual i is moved to group j:
  ind      1        2        3        4        5        6        7        8        9        10       11       12       13       14       
    1:  -1376.1       .0  -5084.4  -1514.6  -1659.8  -1944.8  -1320.9  -1173.4  -1823.4  -2840.4  -1612.7  -2243.9  -1930.8  -3380.2
    2:   -686.6       .0  -4257.3  -1233.1  -1429.0  -1234.2  -1081.1   -759.0  -1576.3  -2522.8  -1179.9  -1731.3  -1320.8  -2765.5
    3:  -1247.3       .0  -5013.7  -1433.7    -91.1  -1672.4  -1264.1   -900.0  -1534.2  -2787.4  -1402.3  -2027.7  -1536.3  -3451.2
    4:  -1456.8       .0  -4931.5  -1629.1  -1802.1  -1952.3  -1294.5  -1127.3  -1665.6  -2813.7  -1406.4  -2049.4  -1924.8  -3683.7
    5:  -1554.7       .0  -5105.3  -1848.4  -2005.5  -2081.9  -1457.6  -1310.3  -2047.2  -2818.6  -1612.4  -2033.6  -1812.0  -3679.5
    6:  -2210.6   -677.6  -5670.8  -2551.9       .0  -2913.3  -2075.4  -1877.0  -2281.6  -3899.5  -2160.4  -2695.7  -2589.5  -4621.8
    7:  -1264.3       .0  -4822.5  -1513.6  -1237.8  -1854.5  -1305.2  -1032.5  -1767.0  -2762.9  -1450.1  -2020.5  -1779.4  -3435.0
    8:  -1180.9       .0  -4940.8  -1510.2  -1732.4  -1863.3  -1299.8  -1012.4  -1739.9  -2588.8  -1282.1  -1929.0  -1643.4  -3396.6
    9:  -1087.6       .0  -5095.5  -1702.5  -1929.5  -1752.0  -1500.2  -1081.6  -1848.0  -2731.3  -1504.9  -2113.0  -1832.3  -3717.5
   10:       .0   -582.7  -5261.3  -1986.2  -2196.9  -2174.0  -1815.5  -1527.4  -2084.6  -3231.3  -1846.4  -2259.3  -2062.4  -3581.4
   11:  -1650.7       .0  -5423.7  -1875.5   -699.6  -2244.3  -1736.4  -1319.2  -2047.0  -3466.1  -1678.2  -2334.4  -1934.9  -3913.7
   12:  -1374.7       .0  -4748.1  -1546.0  -1804.3  -1860.9  -1489.7  -1102.8  -1688.7  -2832.5  -1494.6  -2244.8  -1979.0  -3673.2
   13:  -1795.8       .0  -5388.0  -1842.3  -1750.3  -2538.5  -1916.9  -1358.3  -1978.4  -3042.5  -1784.3  -2426.0  -2362.2  -4218.4
   14:  -2219.3   -541.3  -5201.3  -2433.1       .0  -2593.8  -1974.1  -1807.1  -2306.0  -3365.7  -1960.1  -2659.2  -2465.7  -4465.2
   15:  -1090.7       .0  -4748.8  -1499.1  -1604.4  -1560.9  -1204.2  -1011.4  -1704.4  -3053.2  -1328.2  -2027.3  -1707.2  -3404.5
   16:  -1594.8       .0  -4969.4  -1846.4  -1940.4  -1967.1  -1327.6  -1107.6  -1716.3  -2881.3  -1570.8  -1784.0  -1800.1  -3844.7
   17:  -1406.8       .0  -4792.8  -1514.1  -1702.2  -1853.8  -1069.9   -965.6  -1528.8  -2598.3  -1466.4  -2020.1  -1740.6  -3438.4
   18:  -1153.2       .0  -5156.0  -1794.6  -1891.6  -1910.5  -1450.8  -1116.5  -1684.8  -2933.7  -1568.0  -2265.7  -1954.0  -3581.3
   19:  -1033.4       .0  -4881.5  -1417.0  -1459.0  -1457.0  -1059.8   -845.9  -1557.6  -2694.7  -1262.0  -1715.7  -1367.6  -3405.8
   20:  -1493.3       .0  -4604.6  -1562.0  -2092.2  -1920.9  -1395.6   -986.3  -1584.4  -2747.5  -1449.5  -1924.5  -1738.0  -3859.7
   21:  -1141.7       .0  -4577.0  -1440.8  -1517.8  -1529.2  -1112.4   -725.7  -1383.1  -2335.9  -1172.1  -1398.8  -1739.9  -3288.0
   22:  -1010.3       .0  -4784.6  -1641.8  -1754.1  -1592.8  -1203.5   -938.1  -1525.2  -2916.2  -1300.1  -1776.9  -1831.3  -3952.3
   23:  -1900.9  -1257.8  -2754.4  -2367.0  -2506.9  -1906.6  -1897.1  -1845.5  -2055.5  -3675.8       .0  -2280.7  -1331.7  -4223.0
   24:  -1667.6  -1121.5  -2705.9  -2072.2  -2294.9  -1810.9  -1614.6  -1767.6  -1911.4  -3351.4       .0  -2273.8  -1134.6  -3521.5
   25:  -1725.1  -1238.4  -2567.4  -1942.8  -2257.4  -1718.3  -1726.5  -1657.2  -1718.8  -3185.4       .0  -2344.2  -1298.6  -3281.9
   26:  -2343.4  -1770.2  -3016.4  -2614.3  -2875.8  -2343.0  -2212.4  -2422.0  -2516.5  -3972.3       .0  -2958.9  -1777.1  -4673.2
   27:  -1972.1  -1484.6  -2820.3  -2353.6  -2716.6  -2288.1  -2189.8  -2098.9  -2307.0  -3969.8       .0  -2988.4  -1405.9  -3848.5
   28:  -2015.8  -1396.5  -3053.1  -2577.3  -2706.0  -2412.3  -1901.2  -2115.1  -2157.2  -3999.1       .0  -2537.0  -1511.8  -4184.9
   29:  -2018.6  -1396.0  -2742.5  -2241.6  -2541.3  -2111.2  -1994.1  -2075.0  -2258.2  -3708.6       .0  -2670.3  -1472.9  -4108.8
   30:  -2564.6  -1881.6  -3261.7  -2568.2  -3015.0  -2594.3  -2242.4  -2261.3  -2291.4  -4059.3       .0  -3122.4  -1990.5  -4624.1
   31:  -2434.8  -1836.7  -2803.0  -2625.6  -3037.6  -2527.8  -2236.5  -2412.5  -2498.4  -3912.1       .0  -2933.9  -1738.0  -4419.4
   32:  -1941.3  -1441.1  -3179.3  -2256.8  -2566.0  -2225.1  -1801.6  -1823.6  -2064.7  -3563.4       .0  -2402.5  -1785.3  -4151.9
   33:  -1677.0  -1189.0  -2538.7  -1967.3  -2364.2  -1873.4  -1704.3  -1830.5  -2196.1  -3464.4       .0  -2337.4  -1448.8  -3848.6
   34:  -2062.4  -1470.4  -3632.7  -2248.1  -2597.6  -2219.7  -2078.1  -2143.8  -2274.1  -3887.5   -618.7  -2542.3       .0  -4106.1
   35:  -2235.1  -1765.9  -2819.0  -2597.9  -2951.2  -2545.6  -2419.0  -2367.0  -2600.6  -4052.0       .0  -2936.0  -1836.2  -4503.4
   36:  -1991.6  -1351.1  -3356.6  -2366.9  -2658.0  -2035.8  -1893.4  -2018.0  -2170.3  -3650.0       .0  -2360.0  -1426.2  -3991.2
   37:  -2576.5  -1757.2  -3328.0  -2731.2  -2968.9  -2475.7  -2375.3  -2425.2  -2724.5  -4217.5       .0  -3101.2  -1962.2  -4754.2
   38:  -2466.7  -1744.3  -3367.4  -2612.3  -2956.1  -2516.1  -2088.5  -2248.7  -2357.9  -3852.0       .0  -3030.5  -1977.2  -4517.1
   39:  -2489.4  -1774.2  -3171.7  -2632.6  -2819.7  -2462.7  -2210.7  -2237.6  -2516.4  -4091.2       .0  -3145.9  -1829.4  -4473.0
   40:  -2007.6  -1464.9  -2883.8  -2336.2  -2628.1  -2073.9  -1947.2  -2129.1  -2243.7  -3864.5       .0  -2652.1  -1479.4  -3732.8
   41:  -2438.9  -1940.6  -3246.0  -2697.3  -3026.7  -2351.5  -2065.3  -2282.9  -2434.2  -4132.3       .0  -2858.5  -1901.7  -4407.1
   42:  -1341.5   -992.5  -2944.2  -1747.7  -2098.9  -1399.3  -1268.3  -1369.1  -1088.3  -3545.9       .0  -1897.0  -1214.6  -3468.6
   43:  -2228.2  -1460.8  -2961.9  -2295.6  -2709.3  -2147.9  -1981.3  -1980.8  -2084.4  -3460.4       .0  -2592.4  -1508.4  -4187.4
   44:  -1996.9  -1283.1  -2758.6  -2196.7  -2414.8  -1790.8  -1746.8  -1796.6  -1899.3  -3698.5       .0  -2199.0  -1387.8  -3924.6
   45:  -2036.8  -1321.4  -2722.1  -2016.7  -2595.7  -1758.1  -1698.7  -1829.1  -2146.1  -3438.1       .0  -2519.4  -1651.9  -3759.8
   46:  -1716.8  -1405.7  -2778.2  -2155.2  -2385.4  -1976.9  -1804.6  -1889.9  -2114.6  -3555.7       .0  -2292.3  -1227.5  -3771.0
   47:  -3657.5  -2716.8  -6121.7  -3316.6  -4264.9  -3956.5  -3118.5  -2889.6  -3208.8       .0  -3446.8  -3835.6  -3971.5  -5609.1
   48:  -3734.1  -2803.1  -6574.7  -3455.4  -4415.1  -3848.2  -3248.5  -2791.2  -3449.7       .0  -3535.5  -3861.5  -4027.2  -5729.7
   49:  -3575.8  -2640.5  -6328.8  -3282.1  -4103.4  -3718.3  -2981.7  -2838.2  -3412.6       .0  -3387.9  -3730.5  -3718.5  -5616.3
   50:  -2630.2  -1777.7  -5153.6  -2310.4  -3264.4  -2816.7  -2266.7  -1934.5  -2315.4       .0  -2393.9  -2666.1  -2834.3  -4414.3
   51:  -3377.4  -2662.2  -6346.3  -3249.8  -4115.7  -3565.9  -3097.4  -2886.7  -3254.3       .0  -3502.0  -3719.8  -3730.1  -5281.5
   52:  -3149.6  -2174.2  -5781.8  -2797.2  -3652.2  -3301.1  -2626.1  -2588.3  -2757.1       .0  -3021.8  -3319.2  -3292.8  -5285.7
   53:  -2828.9  -2047.9  -6081.7  -2668.7  -3487.8  -3089.5  -2597.2  -2177.5  -2883.1       .0  -2979.8  -3179.4  -3178.6  -4525.6
   54:  -3530.5  -2723.6  -6178.1  -3267.3  -4054.8  -3848.4  -3014.6  -2951.5  -3302.9       .0  -3362.3  -3840.0  -3828.2  -5572.5
   55:  -3599.1  -2477.8  -6128.8  -3007.3  -4156.7  -3527.7  -2870.7  -2620.8  -2967.8       .0  -3196.1  -3493.6  -3930.2  -5315.3
   56:  -3886.6  -2897.2  -6067.1  -3479.0  -4335.3  -3886.3  -3213.8  -3077.7  -3478.4       .0  -3611.0  -3963.9  -3979.8  -5849.1
   57:  -3426.8  -2428.0  -6184.5  -2946.4  -4021.8  -3529.9  -2830.4  -2621.0  -2923.6       .0  -3006.5  -3314.4  -3592.4  -5462.5
   58:  -3804.6  -2717.3  -6016.9  -3266.6  -4305.1  -3851.3  -3020.9  -2887.9  -3179.5       .0  -3546.2  -3801.2  -3912.1  -5576.2
   59:  -3512.7  -2626.0  -6124.0  -3207.9  -4176.2  -3851.0  -3020.2  -2723.8  -3125.7       .0  -3430.7  -3665.8  -3857.3  -5674.2
   60:  -3795.4  -2788.9  -6097.0  -3238.9  -4192.1  -3924.7  -3123.0  -2891.5  -3221.8       .0  -3469.7  -3759.4  -3884.7  -5705.6
   61:  -3767.8  -2595.8  -5997.8  -3284.8  -4161.2  -3716.4  -2912.9  -2809.7  -3031.4       .0  -3286.9  -3751.8  -3937.1  -5694.6
   62:  -3955.4  -2944.7  -6685.1  -3516.7  -4593.0  -4036.5  -3325.4  -3225.8  -3612.1       .0  -3817.3  -3957.6  -4107.3  -6092.4
   63:  -2904.0  -2140.5  -5708.4  -2759.2  -3392.3  -3024.8  -2427.1  -2243.6  -2618.5       .0  -2630.3  -3000.9  -3167.2  -4947.7
   64:  -3221.2  -2183.6  -5714.3  -2645.4  -3740.6  -3244.1  -2590.9  -2465.0  -2868.7       .0  -2829.0  -3296.3  -3455.6  -5049.5
   65:  -3503.7  -2497.4  -6265.0  -3097.5  -3940.0  -3620.6  -2922.2  -2783.7  -3069.6       .0  -3420.6  -3644.5  -3805.6  -5565.6
   66:  -2541.8  -1702.2  -5185.3  -2397.2  -3116.7  -2922.2  -1973.4  -1948.8  -2244.8       .0  -2326.8  -2775.1  -2874.6  -4538.1
   67:  -3403.4  -2551.6  -6023.7  -2934.5  -4017.5  -3495.9  -2875.0  -2643.9  -2916.1       .0  -3102.0  -3584.9  -3622.6  -5140.7
   68:  -3390.1  -2750.8  -5987.0  -3138.0  -4005.7  -3724.3  -3037.6  -2842.4  -3230.8       .0  -3437.4  -3591.8  -3787.1  -5306.8
   69:  -3993.8  -2661.0  -5846.5  -3237.8  -4217.5  -3960.9  -3009.4  -2806.8  -3089.7       .0  -3397.6  -3760.3  -3829.5  -5804.2
   70:  -3701.8  -2733.0  -6125.7  -3314.7  -4274.0  -3767.4  -2942.5  -2780.4  -3339.7       .0  -3521.5  -3676.0  -3947.9  -5707.3
   71:  -2650.6  -1782.0  -5544.5  -2348.3  -3162.9  -2720.1  -1996.3  -1911.7  -2309.6       .0  -2427.1  -2853.5  -2897.8  -4589.0
   72:  -2172.4  -1408.3  -5146.2  -2044.9  -2807.5  -2233.5  -1615.5  -1632.2  -2054.1       .0  -2111.2  -2314.8  -2386.0  -4133.9
   73:  -2399.1  -1572.8  -4990.0  -1994.9  -2999.0  -2277.6  -1846.5  -1684.6  -1998.0       .0  -2251.7  -2464.6  -2473.3  -4030.7
   74:  -3842.4  -2731.7  -6016.0  -3170.8  -4196.6  -3643.3  -2903.9  -2882.8  -3333.6       .0  -3363.8  -3824.5  -3952.6  -5421.3
   75:  -2195.1  -1934.0  -6169.4       .0  -2964.7  -1921.2  -2070.7  -2295.1  -2719.1  -4102.5  -2598.4  -3748.1  -2251.0  -2054.3
   76:  -2450.4  -1775.0  -6056.2       .0  -3058.9  -1897.4  -1808.5  -2046.7  -2422.1  -3671.2  -2480.3  -3548.4  -2189.6  -2435.7
   77:  -2220.1  -1770.0  -5919.3       .0  -2720.2  -1770.4  -1645.9  -2098.0  -2335.9  -3705.8  -2241.0  -3558.9  -2086.8  -2263.5
   78:  -2063.9  -1458.2  -5075.9       .0  -2705.4  -1731.5  -1311.3  -1572.5  -1885.8  -3017.9  -1999.8  -2647.7  -2153.2  -2489.4
   79:  -2298.2  -1791.1  -5855.5       .0  -3036.9  -2131.0  -1745.0  -2023.1  -2592.9  -3740.7  -2376.1  -3350.4  -2385.8  -2725.0
   80:  -2132.1  -2178.0  -5982.6       .0  -3096.0  -2059.3  -1904.9  -2294.9  -2517.9  -3688.5  -2581.2  -3517.0  -2369.5  -2130.2
   81:  -2033.6  -1878.8  -6142.7       .0  -2943.3  -1858.9  -1845.7  -2192.8  -2667.7  -4003.9  -2612.2  -3896.7  -2437.6  -2085.2
   82:  -1476.1   -737.8  -4843.1       .0  -2128.3   -956.9   -757.3  -1082.7  -1427.3  -2795.6  -1373.2  -2441.6  -1658.1  -2498.9
   83:  -2061.3  -1817.8  -6234.6       .0  -3063.9  -1708.0  -1798.4  -2216.0  -2484.7  -3723.5  -2562.4  -3467.1  -2127.9  -2215.6
   84:  -2430.0  -1984.1  -6120.7       .0  -3233.5  -2020.6  -1754.8  -2124.6  -2572.5  -3876.9  -2746.6  -3730.2  -2644.4  -2309.9
   85:  -2412.1  -3035.0  -7457.6   -388.6  -3676.9  -2120.8  -2947.6  -3321.7  -4145.3  -5339.5  -3702.8  -5436.1  -2606.7       .0
   86:  -2444.8  -2440.3  -6381.1       .0  -3759.1  -2505.9  -2393.5  -2419.4  -2947.1  -4156.1  -2961.5  -4030.8  -2689.4  -2135.7
   87:  -1891.3  -1699.6  -5915.6       .0  -2724.1  -1580.4  -1747.3  -2139.1  -2495.4  -3983.8  -2356.1  -3760.5  -2290.5  -1876.9
   88:  -2260.4  -1956.6  -6593.5       .0  -3047.5  -2089.5  -2091.2  -2274.8  -2741.6  -4059.3  -2823.4  -3807.3  -2481.0  -1776.2
   89:  -2161.4  -1950.8  -6248.6       .0  -3247.8  -1778.9  -1629.0  -2104.7  -2706.4  -3977.0  -2600.5  -3442.4  -2225.3  -1588.2
   90:  -1868.0  -1716.1  -5839.9       .0  -2898.5  -1854.6  -1588.7  -2001.1  -2304.7  -3668.6  -2349.6  -3102.9  -2045.1  -2774.6
   91:  -2205.8  -2263.5  -6262.1       .0  -3427.3  -1925.1  -2081.0  -2425.7  -2974.5  -4315.4  -2770.5  -3897.2  -2614.9  -1922.7
   92:  -2247.4  -1809.8  -5911.3       .0  -2964.1  -1723.0  -1748.0  -1975.1  -2497.1  -3796.9  -2546.0  -3735.0  -2467.6  -2042.1
   93:  -2277.1  -1937.8  -6182.6       .0  -3069.0  -2079.6  -1924.4  -2126.5  -2536.5  -3958.1  -2667.6  -3552.8  -2473.5  -2574.7
   94:  -2424.1  -2128.8  -6238.6       .0  -3288.8  -2340.1  -2157.4  -2316.1  -2538.1  -4089.5  -2904.8  -3771.2  -2663.1  -2912.4
   95:  -1940.3  -1629.2  -5829.6       .0  -2699.7  -1770.5  -1636.0  -1988.1  -2286.5  -3695.1  -2228.6  -3303.7  -2261.1  -2496.1
   96:  -2036.5  -1771.6  -5574.6       .0  -3025.2  -1980.7  -1871.1  -1903.5  -2416.3  -3816.9  -2395.0  -3527.1  -2431.4  -2608.4
   97:  -1736.2  -1559.0  -5417.3       .0  -2776.9  -1677.5  -1300.2  -1776.9  -2135.9  -3281.2  -2184.7  -2958.7  -1934.4  -2458.2
   98:  -2497.7  -2342.2  -6258.8       .0  -3349.4  -2241.1  -2256.7  -2455.4  -2961.1  -4261.6  -3010.3  -3899.9  -2701.8  -2108.6
   99:  -2554.9  -2515.3  -6359.4       .0  -3539.7  -2273.5  -2212.5  -2544.6  -3158.2  -4297.0  -3149.2  -4201.2  -2636.5  -2097.8
  100:  -2717.9  -2209.0  -6130.9       .0  -3288.0  -2016.6  -1889.8  -2168.5  -2725.8  -4126.1  -2845.4  -3782.1  -2701.9  -2217.7
  101:  -2439.2  -2131.5  -6040.1       .0  -3143.1  -2128.9  -2024.2  -2428.6  -2736.4  -4149.1  -2828.2  -3906.2  -2647.4  -2583.9
  102:  -2363.5  -2055.0  -6071.8       .0  -3153.7  -1985.5  -2001.9  -2217.4  -2624.6  -3933.3  -2757.3  -3619.2  -2622.3  -2250.9
  103:  -2167.0  -2184.0  -6470.7       .0  -3346.9  -2356.9  -2028.5  -2427.0  -2753.1  -4187.4  -2829.6  -3982.9  -2538.8  -1833.0
  104:  -2174.0  -1526.7  -5189.3  -1047.4  -2908.0       .0  -1320.1  -1665.1  -2048.5  -3484.1  -1857.2  -2687.3  -2219.7  -3281.7
  105:   -875.1   -267.3  -4101.0       .0  -1637.5    -40.7   -117.5   -525.4   -742.4  -2053.4   -863.5  -1481.2   -999.6  -2418.5
  106:  -1158.6   -764.2  -4906.5       .0  -1975.8   -573.1   -760.2  -1099.8  -1523.6  -2781.0  -1361.3  -2337.0  -1324.3  -2050.4
  107:  -2720.6  -4208.6  -9412.1  -1207.4  -4394.9  -2656.1  -4174.1  -4684.2  -5737.8  -7554.2  -5165.3  -7790.1  -3332.3       .0
  108:  -4945.9  -4107.5       .0  -4852.9  -5323.1  -4889.3  -4654.0  -4474.8  -4949.5  -5773.8  -2377.7  -5314.5  -4327.2  -6871.9
  109:  -4778.5  -3886.8       .0  -4640.0  -5245.6  -4720.1  -4503.5  -4347.9  -4708.5  -5578.9  -2180.3  -4991.7  -4044.9  -6545.9
  110:  -4860.3  -3992.5       .0  -4945.7  -5274.2  -4726.7  -4696.6  -4453.1  -4952.4  -5886.9  -2384.6  -5256.9  -4305.2  -6625.9
  111:  -5120.0  -4095.2       .0  -4843.6  -5379.4  -4939.6  -4852.3  -4502.1  -4970.0  -5880.3  -2467.5  -5194.5  -4286.9  -6784.8
  112:  -5124.3  -4194.8       .0  -5002.6  -5461.6  -5029.3  -4807.5  -4453.7  -4877.3  -5730.1  -2394.4  -5237.0  -4510.2  -7006.8
  113:  -5187.7  -4371.2       .0  -5193.5  -5565.9  -5001.3  -4928.7  -4590.0  -5101.3  -5893.4  -2624.5  -5313.2  -4496.3  -7160.8
  114:  -4899.7  -4060.9       .0  -4904.1  -5272.4  -4718.8  -4746.5  -4514.4  -4920.5  -5964.1  -2316.8  -5328.8  -4213.3  -6583.2
  115:  -4387.3  -3604.3       .0  -4300.1  -4803.6  -4302.5  -4216.1  -3912.6  -4486.8  -5293.7  -2018.7  -4699.7  -3763.7  -6186.9
  116:  -4738.9  -3881.3       .0  -4742.4  -5245.0  -4765.1  -4529.5  -4308.5  -4777.4  -5738.1  -2246.9  -4958.5  -4122.0  -6750.4
  117:  -4646.4  -3963.8       .0  -4711.5  -4959.8  -4500.0  -4463.7  -4338.4  -4814.1  -5891.2  -2158.5  -5121.3  -4032.6  -6382.3
  118:  -5047.1  -4225.1       .0  -4937.7  -5471.0  -4925.4  -4773.2  -4559.3  -4965.5  -5755.1  -2644.2  -5326.3  -4586.3  -6957.2
  119:  -4806.7  -4073.9       .0  -4916.4  -5237.8  -4942.7  -4744.0  -4511.3  -5013.1  -5752.3  -2413.7  -5273.0  -4116.9  -6720.7
  120:  -4240.9  -3315.1       .0  -4137.6  -4686.0  -4173.3  -3951.0  -3715.9  -4302.0  -5251.6  -1920.4  -4344.9  -3713.2  -6062.4
  121:  -4754.9  -3983.9       .0  -4778.5  -5093.4  -4763.1  -4469.4  -4386.7  -4729.3  -5637.3  -2282.7  -5000.5  -4192.2  -6674.0
  122:  -4418.3  -3634.8       .0  -4418.5  -4664.7  -4307.9  -4237.2  -4009.9  -4600.2  -5314.7  -1957.4  -4830.4  -3641.5  -6188.5
  123:  -4854.1  -3962.1       .0  -4769.9  -5239.1  -4854.2  -4617.5  -4256.3  -4917.7  -5584.5  -2356.7  -5123.1  -4250.6  -6703.1
  124:  -4608.4  -3798.3       .0  -4637.8  -5120.4  -4544.7  -4386.9  -4285.4  -4655.3  -5705.8  -2190.5  -4814.3  -3958.3  -6443.5
  125:  -4692.5  -3815.4       .0  -4660.9  -4951.6  -4659.7  -4574.8  -4240.2  -4684.7  -5761.6  -2198.8  -5063.3  -4008.0  -6522.9
  126:  -4696.6  -3910.6       .0  -4632.6  -5098.9  -4689.8  -4512.6  -4296.3  -4807.1  -5690.6  -2242.0  -5051.2  -4018.6  -6585.5
  127:  -4571.4  -3795.4       .0  -4406.0  -5068.3  -4442.2  -4269.2  -4088.6  -4458.8  -5455.9  -1977.8  -4792.3  -3805.2  -6349.4
  128:  -4843.6  -3774.4       .0  -4483.1  -5225.1  -4882.7  -4397.6  -4086.4  -4635.7  -5374.4  -2225.3  -4792.1  -4374.7  -6693.2
  129:  -4311.8  -3635.1       .0  -4330.0  -4808.2  -4352.6  -4158.3  -4035.9  -4496.8  -5352.0  -2037.2  -4634.2  -3753.9  -6282.0
  130:  -4504.9  -3887.7       .0  -4418.5  -5020.9  -4639.8  -4373.2  -4217.8  -4564.9  -5534.6  -2067.8  -4959.4  -3863.7  -6185.7
  131:  -4335.3  -3669.9       .0  -4304.0  -4925.8  -4371.2  -4216.5  -4088.2  -4413.5  -5292.5  -2046.0  -4734.3  -3956.1  -6137.2
  132:  -5216.1  -4433.2       .0  -5122.3  -5463.1  -5266.5  -5036.0  -4716.5  -5050.9  -6041.4  -2686.7  -5529.0  -4519.1  -6982.4
  133:  -2349.6  -1516.5  -5265.5  -1710.5  -2732.2  -2228.2       .0  -1840.8  -2096.4  -3426.0  -2053.5  -2707.4  -2470.5  -4056.6
  134:  -2162.5  -1554.5  -5623.8  -1853.1  -2811.1  -2166.0       .0  -1828.2  -1783.3  -3536.3  -1827.8  -2654.1  -2400.7  -4045.0
  135:  -2224.7  -1532.9  -5716.3  -1809.8  -2930.8  -2066.5       .0  -1878.8  -1685.3  -3458.4  -2091.0  -2691.7  -2504.5  -4019.2
  136:  -2462.2  -1648.0  -5756.5  -1794.3  -3082.7  -2263.6       .0  -1834.2  -2190.1  -3448.1  -2298.7  -2768.7  -2734.9  -4093.0
  137:  -2010.1  -1137.2  -5475.4  -1507.5  -2434.1  -1857.8       .0  -1417.5  -1586.2  -3201.7  -1716.9  -2281.4  -1971.9  -3760.3
  138:  -2032.8  -1421.5  -5369.2  -1465.7  -2634.2  -1968.7       .0  -1561.7  -1974.2  -3005.5  -1902.3  -2588.5  -2163.0  -3757.5
  139:  -2241.3  -1594.0  -5759.7  -1738.3  -3065.4  -2163.7       .0  -1828.1  -2114.2  -3585.7  -1996.7  -2984.8  -2615.2  -3845.4
  140:  -2351.0  -1464.8  -5507.7  -1572.4  -2655.2  -1992.7       .0  -1626.8  -1906.9  -3247.6  -1936.7  -2740.0  -2273.7  -3775.9
  141:  -2238.7  -1380.7  -4956.4  -1457.5  -2601.4  -1972.1       .0  -1654.4  -1664.7  -3181.9  -1689.7  -2415.3  -2299.8  -3521.7
  142:  -2087.7  -1301.7  -5276.6  -1297.0  -2682.4  -1674.9       .0  -1396.9  -1550.5  -3173.3  -1717.8  -2326.6  -2087.0  -3534.5
  143:  -1940.2  -1360.3  -5467.4  -1495.9  -2705.3  -1898.4       .0  -1594.0  -1783.9  -3433.3  -1788.8  -2679.5  -2222.2  -3679.6
  144:  -2177.9  -1369.5  -5235.6  -1658.8  -2916.1  -2133.9       .0  -1632.1  -1716.2  -3525.2  -1801.3  -2693.3  -2239.4  -3865.1
  145:  -1932.5  -1242.4  -5455.0  -1397.4  -2448.1  -1994.2       .0  -1640.4  -1676.3  -3218.8  -1827.3  -2635.7  -1970.9  -3427.2
  146:  -2100.5  -1192.2  -5097.7  -1295.6  -2472.9  -1796.5       .0  -1517.1  -1547.7  -3092.4  -1781.8  -2655.3  -2074.5  -3462.7
  147:  -1981.6  -1154.6  -5277.2  -1781.2  -2673.6  -2015.5       .0  -1534.2  -1652.0  -2911.4  -1876.3  -2259.9  -2059.7  -3702.7
  148:  -1976.2  -1133.6  -5111.3  -1246.8  -2343.3  -1828.6       .0  -1396.3  -1482.2  -2919.5  -1608.2  -2265.9  -2090.0  -3391.4
  149:  -2050.7  -1412.6  -5560.6  -1618.9  -2627.9  -1900.2       .0  -1626.9  -1903.2  -3277.9  -1951.4  -2459.6  -2348.1  -3712.0
  150:  -2056.0  -1360.3  -5204.0  -1619.4  -2670.5  -2049.1       .0  -1596.8  -1685.6  -3155.6  -1740.0  -2574.5  -2387.7  -3951.6
  151:  -1908.5  -1001.8  -4974.3  -1205.6  -2460.6  -1734.0       .0  -1319.6  -1352.9  -2841.2  -1574.4  -2176.1  -2009.6  -3488.3
  152:  -2107.7  -1258.3  -5390.3  -1420.3  -2475.5  -1869.4       .0  -1596.9  -1500.3  -3106.8  -1778.2  -2490.6  -2234.5  -3636.0
  153:  -2459.4  -1540.8  -5723.7  -1785.7  -3070.3  -2044.0       .0  -1845.6  -2027.7  -3277.8  -2125.8  -2629.2  -2386.4  -4061.1
  154:  -1681.0  -1150.5  -5089.8  -1328.3  -2064.0  -1660.7       .0  -1400.9  -1533.6  -2919.7  -1679.7  -2222.9  -1905.5  -3291.5
  155:  -2551.2  -1781.1  -5700.5  -1826.9  -2939.6  -2475.2       .0  -2035.3  -2456.3  -3680.7  -2276.3  -3026.8  -2699.0  -4028.0
  156:  -2082.1  -1375.8  -5556.2  -1667.0  -2625.9  -1986.2       .0  -1808.0  -1771.3  -3405.4  -1976.6  -2609.2  -2382.6  -3898.3
  157:  -3067.6  -2589.0  -6650.5  -4007.9  -3691.8  -3231.0  -3165.5  -3286.1  -3561.4  -4682.0  -3207.0       .0  -3300.3  -6163.4
  158:  -2432.8  -2244.5  -6619.9  -3500.2  -3270.6  -2734.1  -3022.0  -2778.1  -3199.9  -4646.8  -2928.0       .0  -2789.3  -5303.9
  159:  -2488.1  -1817.0  -5683.0  -3102.4  -3151.9  -2465.6  -2453.9  -2244.4  -2584.9  -3955.6  -2304.8       .0  -2646.6  -5329.6
  160:  -3179.2  -2731.9  -6620.1  -4007.2  -3848.9  -3238.5  -3243.4  -3081.7  -3515.0  -4746.9  -3058.2       .0  -3351.2  -6055.2
  161:  -2730.8  -2631.0  -6973.5  -4100.7  -3444.6  -2906.3  -3373.8  -3144.4  -3823.8  -5123.5  -3288.7       .0  -2739.0  -5782.2
  162:  -2469.6  -2160.5  -6598.7  -3306.3  -3322.1  -2534.9  -2782.5  -2683.8  -3177.6  -4669.1  -2688.0       .0  -2630.9  -5343.9
  163:  -2492.7  -2413.3  -6846.3  -3894.6  -3429.8  -2926.4  -3126.9  -2903.1  -3582.8  -4876.8  -3127.9       .0  -2663.7  -5658.3
  164:  -2630.4  -2422.6  -6300.8  -3634.0  -3620.3  -2824.2  -2993.0  -2824.6  -3511.0  -4694.2  -2851.7       .0  -2823.7  -5728.9
  165:  -2322.8  -1658.3  -5189.7  -2615.9  -2892.5  -2553.0  -2146.0  -2083.5  -2271.5  -3360.9  -2187.6       .0  -2390.5  -5034.0
  166:  -2069.9  -1876.3  -6480.5  -3177.3  -2743.7  -2460.9  -2649.0  -2466.8  -3002.2  -4133.0  -2657.0       .0  -2083.2  -4914.4
  167:  -2094.2  -1961.7  -6050.9  -3078.2  -2902.8  -2417.4  -2489.8  -2435.4  -2731.3  -4358.1  -2397.9       .0  -2366.2  -4959.4
  168:  -3092.6  -2714.4  -6357.2  -4295.0  -3773.5  -3402.7  -3473.8  -3400.5  -3872.5  -5026.2  -3159.5       .0  -3295.1  -6069.9
  169:  -2916.5  -2547.5  -6512.2  -4058.8  -3684.8  -3134.4  -2982.9  -3223.3  -3562.0  -5019.2  -3036.2       .0  -3113.4  -5949.8
  170:  -2262.8  -2188.7  -6467.2  -3518.4  -3407.5  -2689.3  -2729.9  -2586.8  -3553.3  -4722.7  -2707.3       .0  -2469.9  -5363.9
  171:  -3688.6  -2350.8  -5013.0  -3565.6  -3951.0  -3609.2  -2876.1  -2790.9  -3033.5  -3636.9  -2773.5       .0  -3527.8  -6384.1
  172:  -2499.7  -1995.0  -6149.6  -3314.8  -3225.1  -2670.0  -2764.1  -2422.7  -2986.3  -4406.7  -2590.9       .0  -2736.5  -5344.6
  173:  -2571.0  -2191.0  -6322.8  -3423.7  -3482.8  -2714.5  -2730.1  -2645.9  -2968.8  -4405.5  -2785.3       .0  -2755.7  -5571.5
  174:  -2536.2  -2086.7  -5827.3  -3374.4  -3377.7  -2855.8  -2701.7  -2367.7  -2899.3  -4258.7  -2516.4       .0  -2978.5  -5473.4
  175:  -2498.8  -2164.7  -6152.7  -3381.1  -3095.6  -2807.3  -2764.8  -2510.6  -3192.9  -4155.6  -2811.5       .0  -2708.8  -5230.7
  176:  -2276.0  -1958.5  -6591.9  -3397.5  -3141.7  -2423.1  -2766.3  -2653.4  -3026.3  -4272.5  -2651.4       .0  -2433.1  -5230.0
  177:  -2355.3  -1735.1  -6002.5  -2833.3  -2903.8  -2352.5  -2295.6  -2269.7  -2652.4  -3877.0  -2278.8       .0  -2332.7  -4916.1
  178:  -1498.1   -990.5  -5370.9  -2076.4  -2126.0  -1796.1  -1548.6  -1567.0  -2026.7  -3280.4  -1792.6       .0  -1696.0  -3799.1
  179:  -2352.7  -1543.2  -5525.6  -2546.2  -2708.2  -2206.6  -1882.4  -1826.0  -2143.2  -3503.6  -2125.6       .0  -2244.7  -4706.5
  180:  -1573.5  -1060.2  -5242.0  -2150.2  -2241.4  -1720.5  -1599.1  -1493.8  -2089.8  -3129.8  -1840.3       .0  -2016.0  -4284.6
  181:  -2677.1  -2453.5  -6836.5  -3538.3  -3526.0  -2890.5  -2887.7  -2875.1  -3324.7  -4744.0  -3039.9       .0  -2976.0  -5585.9
  182:  -2564.6  -2267.5  -6805.4  -3331.6  -3242.8  -2603.2  -2689.4  -2615.3  -2929.6  -4394.8  -2683.1       .0  -2498.3  -5106.1
  183:  -2868.0  -2912.2  -7438.4  -5152.7  -3704.4  -3272.6  -3940.7  -3649.3  -4473.2  -5797.3  -3437.8       .0  -2965.2  -7222.5
  184:  -2292.6  -1527.9  -5490.0  -2150.5  -3045.0  -2412.1  -2078.0       .0  -2262.6  -3478.0  -2426.2  -2975.1  -2667.6  -4266.4
  185:  -1834.7   -839.8  -4951.1  -1693.5  -2257.3  -1935.1  -1256.5       .0  -1558.5  -2669.4  -1820.3  -2328.6  -2074.0  -3633.8
  186:  -1910.2  -1107.1  -5378.6  -1874.9  -2400.2  -1841.6  -1703.7       .0  -1771.9  -3024.3  -2048.1  -2592.0  -2195.7  -3777.4
  187:  -2024.0  -1167.9  -5245.8  -1918.3  -2719.6  -2348.5  -2062.0       .0  -2234.6  -3122.6  -2237.9  -2704.7  -2469.6  -4064.4
  188:  -1524.1   -905.5  -5140.8  -1660.6  -2401.2  -1734.4  -1468.6       .0  -1377.6  -2758.1  -1650.3  -2242.4  -1897.5  -3535.5
  189:  -2500.3  -1736.2  -5747.5  -2339.5  -3181.4  -2593.7  -2139.8       .0  -2048.7  -3693.8  -2411.2  -2919.8  -2836.1  -4490.3
  190:  -1892.7  -1019.2  -5145.5  -1621.4  -2474.9  -1831.4  -1403.0       .0  -1900.0  -2797.6  -2070.9  -2312.9  -2291.0  -3634.3
  191:  -2380.1  -1466.6  -5658.8  -2208.3  -3051.5  -2443.0  -2066.7       .0  -2304.2  -3530.6  -2358.4  -3047.7  -2768.6  -4265.6
  192:  -1625.4   -665.0  -4497.7  -1527.2  -2086.4  -1757.0  -1088.7       .0  -1508.7  -2759.3  -1529.4  -2063.6  -1784.4  -3241.5
  193:  -2305.5  -1450.2  -5426.9  -2247.1  -2813.2  -2361.0  -1933.4       .0  -2117.3  -3295.7  -2191.6  -2685.8  -2376.9  -4220.3
  194:  -2096.8  -1074.7  -4830.1  -1907.7  -2713.9  -2135.9  -1561.7       .0  -1503.8  -2834.1  -1713.9  -2269.7  -2186.3  -4113.2
  195:  -2118.2  -1177.0  -5315.7  -2106.6  -2752.1  -2306.5  -1572.8       .0  -1973.5  -3220.9  -2133.4  -2741.8  -2249.8  -4140.5
  196:  -1622.9   -825.7  -4918.2  -1516.9  -2222.3  -1796.2  -1039.6       .0  -1587.6  -2740.6  -1682.1  -1882.5  -2029.4  -3686.9
  197:  -1706.5   -794.6  -4801.3  -1623.1  -2125.0  -1910.1  -1632.5       .0  -1764.9  -2705.3  -1804.4  -2351.9  -2009.5  -3586.1
  198:  -1482.2   -869.8  -4627.5  -1552.3  -2160.8  -2006.1  -1532.1       .0  -1766.8  -2474.0  -1685.5  -1964.8  -2160.0  -3598.1
  199:  -1707.4   -655.9  -4963.4  -1474.3  -2174.9  -1743.4  -1503.1       .0  -1983.6  -2441.8  -1814.4  -2135.7  -1895.6  -3586.8
  200:  -2385.0  -1704.0  -5744.5  -2366.3  -3110.3  -2382.5  -2200.6       .0  -2301.6  -3739.4  -2350.4  -2682.3  -2699.8  -4651.7
  201:  -1721.0   -849.9  -4873.0  -1576.1  -2394.8  -2109.1  -1423.9       .0  -1628.4  -2705.2  -1603.5  -2291.5  -2209.1  -3719.0
  202:  -2077.7  -1325.2  -5380.7  -2055.1  -2740.7  -2133.3  -1904.5       .0  -2011.6  -3504.2  -2206.1  -2984.9  -2306.8  -3671.6
  203:  -1984.9  -1011.6  -5220.6  -1846.8  -2306.2  -1945.3  -1599.3       .0  -1945.5  -2843.8  -1963.8  -2301.4  -2304.5  -3845.0
  204:  -1453.6   -563.8  -4821.5  -1500.0  -1785.3  -1738.4  -1143.4       .0  -1490.3  -2697.7  -1580.1  -1934.8  -1773.5  -3682.6
  205:  -2316.4  -1592.6  -5019.2  -2074.5  -2883.8  -2458.9  -1592.7  -1679.0       .0  -3075.2  -1848.6  -2486.8  -2427.5  -4469.0
  206:  -2905.3  -1865.9  -5277.3  -2351.9  -3255.9  -3035.1  -2029.7  -2046.0       .0  -3440.9  -2297.2  -2900.3  -3075.7  -4964.9
  207:  -1793.9  -1228.6  -5441.5  -1623.0  -2550.2  -1975.9  -1329.9  -1357.3       .0  -3073.9  -1579.5  -2442.1  -2269.7  -3806.6
  208:  -2450.5  -2164.8  -6233.2  -2512.8  -3219.8  -2687.2  -2335.1  -1991.2       .0  -4005.4  -2520.9  -3405.8  -2765.3  -4503.9
  209:  -2683.6  -1984.2  -5603.7  -2305.9  -3368.2  -2626.8  -1855.8  -1942.2       .0  -3398.0  -2252.5  -2863.9  -2695.7  -4759.6
  210:  -2633.0  -1750.2  -5020.4  -2183.7  -3188.9  -2692.4  -1584.3  -1689.1       .0  -2999.5  -1909.8  -2549.8  -2766.4  -4581.7
  211:  -2333.8  -1556.9  -5764.4  -2245.5  -2608.6  -2291.0  -1614.7  -1669.6       .0  -3316.0  -1995.2  -2752.6  -2314.6  -4166.8
  212:  -2963.2  -1844.4  -5130.0  -2420.0  -3464.8  -3191.0  -1914.8  -2054.6       .0  -3255.9  -2070.4  -2778.5  -2924.9  -4931.3
  213:  -2569.2  -1731.4  -5298.9  -2115.6  -3093.5  -2483.7  -1613.2  -1723.5       .0  -3094.0  -2154.6  -2433.1  -2663.5  -4585.8
  214:  -2592.9  -1908.1  -5791.7  -2309.9  -3323.4  -2568.4  -1733.5  -1797.9       .0  -3441.2  -2297.2  -3057.8  -2684.3  -4530.0
  215:  -2708.1  -1943.8  -6035.6  -2411.4  -3220.0  -2783.2  -2147.8  -2122.2       .0  -3650.0  -2386.3  -3245.3  -2872.4  -4448.2
  216:  -2833.4  -1907.6  -5461.5  -2410.0  -3421.2  -3195.7  -2105.6  -1986.6       .0  -3392.8  -2359.0  -2782.3  -3031.0  -4748.0
  217:  -2507.5  -1529.3  -4828.6  -1934.0  -2896.6  -2387.4  -1542.6  -1577.1       .0  -2792.6  -1746.1  -2296.9  -2532.6  -4593.0
  218:  -2294.6  -1532.7  -5478.4  -2048.7  -2809.1  -2374.3  -1603.3  -1708.2       .0  -3134.3  -2137.4  -2421.9  -2507.0  -4099.5
  219:  -2255.1  -1535.0  -5345.9  -2193.3  -2906.6  -2454.2  -1474.9  -1566.3       .0  -3129.4  -1887.5  -2656.6  -2559.5  -4418.9
  220:  -2480.1  -1804.7  -5600.6  -2588.5  -3173.7  -2801.9  -1926.4  -1859.2       .0  -3578.9  -2303.7  -3114.2  -2693.9  -4557.0
  221:  -2701.8  -1875.9  -5462.0  -2339.0  -2999.8  -2687.2  -1831.5  -1920.2       .0  -3299.6  -2306.1  -2803.9  -2756.1  -4669.3
  222:  -2554.9  -1762.6  -5608.0  -2246.2  -3053.3  -2562.1  -1652.8  -1696.0       .0  -3099.5  -2113.5  -2714.1  -2739.6  -4490.8
  223:  -2181.7  -1514.1  -5253.8  -1752.1  -2729.2  -2170.2  -1610.6  -1646.1       .0  -3134.4  -1906.0  -2359.1  -2420.8  -4197.6
  224:  -2122.1  -1338.8  -4794.6  -1773.7  -2703.4  -2007.4  -1374.1  -1396.7       .0  -2805.1  -1659.2  -2252.1  -2147.5  -3858.7
  225:  -2684.8  -1988.8  -5769.1  -2288.7  -3184.2  -2703.9  -2008.7  -2035.4       .0  -3536.5  -2240.9  -3093.8  -2756.9  -4688.7
  226:  -2300.8  -1601.6  -5116.2  -2059.4  -2975.8  -2403.9  -1583.1  -1764.7       .0  -2869.6  -1874.9  -2603.7  -2397.4  -4292.2
  227:  -2269.4  -1546.7  -5412.0  -1892.3  -2617.1  -2257.4  -1515.4  -1616.4       .0  -3193.5  -1919.8  -2541.7  -2108.8  -4015.7
  228:  -2254.6  -1304.1  -5187.8  -1660.8  -2691.6  -2248.7  -1371.8  -1537.2       .0  -3116.1  -1605.3  -2192.8  -2191.1  -4211.2
  229:  -2297.4  -1707.0  -5523.3  -2160.5  -2970.2  -2751.7  -1680.3  -1817.0       .0  -3531.9  -2084.2  -2762.1  -2563.3  -4485.9
  230:  -2109.5  -1235.7  -4988.8  -1699.9  -2410.2  -1986.1  -1192.3  -1391.6       .0  -2951.7  -1468.8  -2074.7  -2058.8  -3805.7
 
 
KL-divergence matrix in PHYLIP format:
14
Cluster_1  0.000  0.335  0.678  0.404  0.528  0.535  0.417  0.400  0.446  0.545  0.411  0.433  0.529  0.600 
Cluster_2  0.335  0.000  0.441  0.200  0.295  0.389  0.174  0.152  0.202  0.279  0.185  0.232  0.384  0.523 
Cluster_3  0.678  0.441  0.000  0.506  0.644  0.665  0.479  0.464  0.490  0.545  0.276  0.538  0.587  0.850 
Cluster_4  0.404  0.200  0.506  0.000  0.417  0.359  0.186  0.216  0.241  0.332  0.255  0.341  0.418  0.340 
Cluster_5  0.528  0.295  0.644  0.417  0.000  0.572  0.395  0.385  0.422  0.520  0.395  0.436  0.552  0.680 
Cluster_6  0.535  0.389  0.665  0.359  0.572  0.000  0.390  0.408  0.445  0.551  0.413  0.454  0.540  0.582 
Cluster_7  0.417  0.174  0.479  0.186  0.395  0.390  0.000  0.194  0.197  0.304  0.217  0.275  0.427  0.523 
Cluster_8  0.400  0.152  0.464  0.216  0.385  0.408  0.194  0.000  0.208  0.290  0.228  0.269  0.431  0.551 
Cluster_9  0.446  0.202  0.490  0.241  0.422  0.445  0.197  0.208  0.000  0.312  0.233  0.296  0.452  0.610 
Cluster_10  0.545  0.279  0.545  0.332  0.520  0.551  0.304  0.290  0.312  0.000  0.346  0.381  0.567  0.712 
Cluster_11  0.411  0.185  0.276  0.255  0.395  0.413  0.217  0.228  0.233  0.346  0.000  0.279  0.345  0.574 
Cluster_12  0.433  0.232  0.538  0.341  0.436  0.454  0.275  0.269  0.296  0.381  0.279  0.000  0.446  0.706 
Cluster_13  0.529  0.384  0.587  0.418  0.552  0.540  0.427  0.431  0.452  0.567  0.345  0.446  0.000  0.635 
Cluster_14  0.600  0.523  0.850  0.340  0.680  0.582  0.523  0.551  0.610  0.712  0.574  0.706  0.635  0.000 
 
 
List of sizes of 10 best visited partitions and corresponding log(ml) values
14    -2105208.1731
13    -2105587.3443
12    -2106963.0723
11    -2107330.6572
13    -2107331.8432
10    -2107949.3732
14    -2108481.5017
13    -2108485.1819
13    -2108943.2036
13    -2109178.5978
 
 
Probabilities for number of clusters
14   1


---------------------------------------------------
RESULTS OF INDIVIDUAL LEVEL MIXTURE ANALYSIS:
Data file: shriver5_baps.txt
Model: independent
Number of clustered individuals: 307
Number of groups in optimal partition: 5
Log(marginal likelihood) of optimal partition: -3552047.0184
 
Best Partition: 
Cluster 1: {145, 146, 147, 148, 149, 150, 151, 152, 153, 154, 
           155, 156, 157, 158, 159, 160, 161, 162, 163, 164, 
           204, 205, 206, 207, 208, 209, 210, 211, 212, 213, 
           214, 215, 216, 217, 218, 219, 220, 221, 222, 223}
Cluster 2: {1, 2, 3, 4, 5, 6, 7, 8, 9, 10, 11, 12, 13, 14, 
           15, 16, 17, 18, 19, 20, 21, 22, 23, 24, 25, 26, 
           27, 28, 29, 30, 31, 32, 33, 34, 35, 36, 37, 38, 
           39, 40, 41, 42, 43, 44, 45, 46, 47, 48, 49, 50, 
           51, 52, 53, 54, 55, 56, 57, 58, 59, 60, 61, 62, 
           125, 126, 127, 128, 129, 130, 131, 132, 133, 134, 
           135, 136, 137, 138, 139, 140, 141, 142, 143, 144, 
           192, 193, 196, 286, 287, 288, 289, 290, 291, 292, 
           293, 294, 295, 296, 297, 298, 299, 300, 301, 302, 
           303, 304, 305, 306, 307}
Cluster 3: {63, 64, 65, 66, 67, 68, 69, 70, 71, 72, 73, 74, 
           75, 76, 77, 78, 79, 80, 81, 82, 224, 225, 226, 227, 
           228, 229, 230, 231, 232, 233, 234, 235, 236, 237, 
           238, 239, 240, 242, 243}
Cluster 4: {165, 166, 167, 168, 169, 170, 171, 172, 173, 174, 
           175, 176, 177, 178, 179, 180, 181, 182, 183}
Cluster 5: {83, 84, 85, 86, 87, 88, 89, 90, 91, 92, 93, 94, 
           95, 96, 97, 98, 99, 100, 101, 102, 103, 104, 105, 
           106, 107, 108, 109, 110, 111, 112, 113, 114, 115, 
           116, 117, 118, 119, 120, 121, 122, 123, 124, 184, 
           185, 186, 187, 188, 189, 190, 191, 194, 195, 197, 
           198, 199, 200, 201, 202, 203, 241, 244, 245, 246, 
           247, 248, 249, 250, 251, 252, 253, 254, 255, 256, 
           257, 258, 259, 260, 261, 262, 263, 264, 265, 266, 
           267, 268, 269, 270, 271, 272, 273, 274, 275, 276, 
           277, 278, 279, 280, 281, 282, 283, 284, 285}
 
 
Changes in log(marginal likelihood) if indvidual i is moved to group j:
  ind      1        2        3        4        5        
    1:  -5286.0       .0  -3041.5  -5496.1  -1838.3
    2:  -5908.2       .0  -3642.5  -5930.3  -2491.0
    3:  -5645.6       .0  -3265.4  -5644.7  -2022.1
    4:  -6091.3       .0  -3644.7  -5991.0  -2505.9
    5:  -6374.7       .0  -3927.4  -6399.9  -2870.6
    6:  -6130.2       .0  -3835.5  -6167.4  -2625.7
    7:  -5900.8       .0  -3363.0  -5736.4  -2163.0
    8:  -4144.4       .0  -2023.0  -4782.0   -714.9
    9:  -4302.0       .0  -1995.9  -4736.3   -545.7
   10:  -3840.9       .0  -1638.9  -4335.5   -196.0
   11:  -6575.1       .0  -4105.9  -6459.9  -3050.3
   12:  -5595.1       .0  -3149.8  -5596.8  -1988.4
   13:  -6666.3       .0  -4310.0  -6481.4  -3190.4
   14:  -6059.8       .0  -3525.8  -5990.2  -2368.2
   15:  -5585.9       .0  -3071.2  -5547.3  -1723.8
   16:  -5746.6       .0  -3545.0  -5687.3  -2656.0
   17:  -6483.1       .0  -3942.4  -6471.1  -2901.1
   18:  -5503.2       .0  -3200.7  -5555.7  -2013.1
   19:  -5524.3       .0  -3261.3  -5433.0  -2075.5
   20:  -6871.6       .0  -4276.4  -6629.6  -3166.1
   21:  -5695.3       .0  -3345.7  -5767.9  -2262.0
   22:  -3920.1       .0  -1899.6  -4498.0   -763.5
   23:  -6561.8       .0  -4056.8  -6332.9  -2894.1
   24:  -4590.4       .0  -2036.6  -4663.4  -1562.6
   25:  -5653.2       .0  -3298.4  -5614.0  -2012.5
   26:  -5111.1       .0  -2753.5  -5121.8  -1357.2
   27:  -6330.1       .0  -4050.2  -6363.8  -2836.7
   28:  -5797.3       .0  -3480.6  -5734.4  -2226.6
   29:  -5943.8       .0  -3501.5  -5949.0  -2255.8
   30:  -5820.5       .0  -3203.5  -5738.3  -2139.9
   31:  -6222.4       .0  -3773.0  -6071.9  -2750.0
   32:  -6672.6       .0  -4389.4  -6456.7  -3092.3
   33:  -6457.2       .0  -3976.7  -6200.6  -2771.2
   34:  -5429.5       .0  -2918.7  -5428.0  -1563.6
   35:  -6167.0       .0  -3730.8  -6049.0  -2508.6
   36:  -6167.4       .0  -3622.3  -6085.5  -2576.8
   37:  -6414.3       .0  -3960.4  -6187.4  -2790.8
   38:  -6243.1       .0  -3932.9  -6083.0  -2803.1
   39:  -6120.8       .0  -3699.1  -6018.4  -2568.8
   40:  -5137.7       .0  -2765.4  -5337.1  -1521.4
   41:  -5970.2       .0  -3736.8  -6035.3  -2454.6
   42:  -6594.7       .0  -4140.8  -6389.5  -3026.7
   43:  -7132.9       .0  -4768.8  -6556.7  -3776.5
   44:  -7443.1       .0  -4966.0  -6938.5  -3875.6
   45:  -7299.0       .0  -4849.3  -6694.0  -3791.1
   46:  -7370.9       .0  -4866.8  -6704.8  -3810.6
   47:  -7541.9       .0  -5016.9  -7043.5  -3919.1
   48:  -7241.0       .0  -4816.2  -6659.9  -3893.2
   49:  -7461.7       .0  -4949.7  -6921.4  -3853.8
   50:  -6996.5       .0  -4691.7  -6504.7  -3797.5
   51:  -7078.3       .0  -4518.9  -6493.2  -3572.5
   52:  -7485.7       .0  -4886.9  -7048.2  -3960.5
   53:  -7051.4       .0  -4778.4  -6714.0  -3768.6
   54:  -7096.6       .0  -4728.6  -6651.3  -3689.0
   55:  -7274.4       .0  -4797.6  -6569.2  -3796.7
   56:  -7246.4       .0  -4808.8  -6908.7  -3806.4
   57:  -7320.1       .0  -4834.1  -6910.8  -3833.1
   58:  -7586.6       .0  -5038.6  -6992.5  -4019.3
   59:  -7326.0       .0  -4791.5  -6789.4  -3789.2
   60:  -7546.0       .0  -5028.8  -7179.9  -3885.9
   61:  -7726.2       .0  -5068.7  -6995.0  -3999.9
   62:  -7121.2       .0  -4813.7  -6587.0  -3822.2
   63:  -2421.6  -4032.6       .0  -3666.9  -2098.8
   64:  -2409.8  -3947.2       .0  -3512.8  -1990.4
   65:  -2582.3  -3924.3       .0  -3553.2  -2070.0
   66:  -2479.9  -3959.9       .0  -3363.6  -1898.6
   67:  -2693.2  -3960.9       .0  -3558.3  -1889.1
   68:  -2260.4  -3807.7       .0  -3554.5  -1887.0
   69:  -2279.5  -3804.1       .0  -3394.3  -1981.2
   70:  -2550.9  -4090.1       .0  -3719.3  -2098.6
   71:  -2486.7  -3751.4       .0  -3209.5  -1997.5
   72:  -2444.0  -3888.3       .0  -3443.2  -1942.3
   73:  -2586.6  -3825.3       .0  -3419.3  -1875.0
   74:  -2570.0  -3841.3       .0  -3260.2  -1950.8
   75:  -2644.6  -3754.5       .0  -3338.9  -1834.4
   76:  -2442.3  -3718.5       .0  -3309.8  -1758.1
   77:  -2552.1  -3865.0       .0  -3291.1  -2008.1
   78:  -2555.8  -3669.0       .0  -3220.9  -1859.8
   79:  -2493.8  -3722.4       .0  -3429.7  -1918.7
   80:  -2693.8  -3974.5       .0  -3262.1  -1983.1
   81:  -2457.4  -3729.3       .0  -3310.2  -1841.8
   82:  -2476.3  -3919.3       .0  -3471.3  -1877.0
   83:  -4167.9  -2988.4  -1903.3  -5077.8       .0
   84:  -4039.8  -2834.4  -1926.8  -4765.8       .0
   85:  -4099.1  -3198.4  -1997.8  -4799.5       .0
   86:  -4131.2  -3137.0  -2045.1  -5089.9       .0
   87:  -3994.7  -3190.6  -2002.2  -5095.5       .0
   88:  -3998.5  -3154.7  -2056.1  -5038.6       .0
   89:  -4131.6  -2748.1  -1884.1  -4843.1       .0
   90:  -4116.4  -3184.1  -2117.6  -5294.8       .0
   91:  -4167.1  -3178.0  -2030.8  -4950.4       .0
   92:  -4038.2  -2768.2  -1801.3  -4793.3       .0
   93:  -4107.5  -3147.2  -1917.5  -5014.9       .0
   94:  -3976.8  -3176.5  -2009.7  -4941.7       .0
   95:  -4204.3  -3062.2  -2054.9  -5013.8       .0
   96:  -3849.6  -3114.2  -1826.2  -5113.2       .0
   97:  -4101.9  -2962.7  -1904.1  -4919.4       .0
   98:  -4015.3  -3044.4  -2059.3  -5244.1       .0
   99:  -3878.3  -3074.8  -1821.5  -4630.0       .0
  100:  -4274.0  -2683.7  -2080.2  -4972.3       .0
  101:  -3915.7  -3150.1  -1979.2  -4914.8       .0
  102:  -4173.5  -2884.3  -2020.7  -4789.2       .0
  103:  -3975.9  -3073.9  -1924.5  -4795.9       .0
  104:  -4302.6  -2790.9  -1984.0  -4966.0       .0
  105:  -4191.3  -2599.3  -2041.0  -5005.3       .0
  106:  -4215.4  -3091.0  -2019.6  -5173.8       .0
  107:  -4005.2  -3127.3  -1930.4  -4964.8       .0
  108:  -4036.2  -2803.5  -1884.6  -4650.4       .0
  109:  -4490.2  -2739.8  -2091.4  -5019.9       .0
  110:  -4100.6  -3111.4  -1909.2  -5047.3       .0
  111:  -4187.4  -3119.2  -1934.3  -4991.4       .0
  112:  -3746.6  -3092.3  -1863.3  -4702.0       .0
  113:  -3948.0  -3220.3  -1954.9  -4890.9       .0
  114:  -4063.0  -3318.7  -1934.1  -5029.4       .0
  115:  -4007.0  -3087.9  -1935.7  -4870.3       .0
  116:  -4004.1  -2977.2  -1964.4  -4853.3       .0
  117:  -4099.9  -3201.4  -2010.0  -4748.1       .0
  118:  -3911.5  -2957.9  -1957.7  -4830.7       .0
  119:  -3224.8  -2626.6  -1176.5  -4122.1       .0
  120:  -4126.2  -2708.0  -1948.6  -4855.6       .0
  121:  -3751.6  -3105.4  -1977.1  -4965.8       .0
  122:  -4370.4  -2765.2  -1985.8  -5120.0       .0
  123:  -3767.6  -2564.4  -1654.8  -4567.1       .0
  124:  -3803.9  -3049.2  -1891.6  -4798.6       .0
  125:  -5125.3       .0  -2750.0  -5154.4  -1650.8
  126:  -5243.0       .0  -2879.9  -5178.2  -1723.1
  127:  -5600.3       .0  -3065.8  -5355.0  -1787.9
  128:  -4662.9       .0  -2687.5  -4417.5  -1585.6
  129:  -5606.7       .0  -3081.4  -5286.5  -1696.9
  130:  -4914.3       .0  -2770.9  -4859.5  -1659.3
  131:  -4737.8       .0  -2765.6  -4680.2  -1729.4
  132:  -5428.8       .0  -2914.6  -5328.5  -1791.5
  133:  -5459.4       .0  -3168.1  -5564.2  -1964.3
  134:  -5691.3       .0  -3100.1  -5464.1  -1863.0
  135:  -5768.5       .0  -3173.5  -5596.1  -1897.7
  136:  -5808.5       .0  -3264.4  -5452.0  -1871.1
  137:  -4443.0       .0  -2518.0  -4338.4  -1434.4
  138:  -5388.0       .0  -3105.4  -5451.1  -1931.8
  139:  -5430.7       .0  -3048.4  -5365.5  -1725.4
  140:  -4826.1       .0  -2719.2  -4839.0  -1680.4
  141:  -5341.3       .0  -3079.4  -5209.1  -1920.2
  142:  -4823.7       .0  -2740.6  -4625.3  -1595.0
  143:  -5702.8       .0  -3396.7  -5574.3  -2053.9
  144:  -5098.9       .0  -2974.3  -5135.6  -1832.9
  145:       .0  -5203.8  -1978.4  -5387.5  -2853.2
  146:       .0  -5369.9  -2071.3  -5356.8  -2960.8
  147:       .0  -5119.0  -2112.6  -5243.4  -2919.3
  148:       .0  -5199.4  -1943.4  -5196.8  -2902.5
  149:       .0  -5201.5  -2061.4  -5343.4  -2941.3
  150:       .0  -5335.3  -2001.0  -5259.4  -2955.1
  151:       .0  -5059.3  -1966.4  -5079.8  -2814.0
  152:       .0  -4777.1  -1655.0  -4901.3  -2461.7
  153:       .0  -4971.4  -1905.3  -5204.5  -2612.7
  154:       .0  -5051.2  -1901.8  -4941.8  -2732.1
  155:       .0  -5062.1  -1836.5  -5068.3  -2837.1
  156:       .0  -5113.3  -2000.2  -5140.2  -2904.3
  157:       .0  -4840.4  -1662.9  -4982.6  -2533.3
  158:       .0  -5035.0  -1906.8  -5145.4  -2693.6
  159:       .0  -4815.4  -1771.6  -4988.7  -2588.7
  160:       .0  -4938.1  -1946.6  -5051.5  -2610.5
  161:       .0  -4884.1  -1961.8  -5130.7  -2618.7
  162:       .0  -4391.0  -1515.5  -4703.6  -2068.5
  163:       .0  -5035.6  -1955.2  -5433.1  -2775.5
  164:       .0  -4692.4  -1800.5  -4976.7  -2451.3
  165:  -4719.5  -4521.8  -2482.3       .0  -2845.6
  166:  -4920.8  -4713.2  -2773.5       .0  -3283.1
  167:  -5436.3  -5301.9  -3056.2       .0  -3577.1
  168:  -5170.1  -5035.3  -2843.8       .0  -3326.5
  169:  -4941.1  -4829.2  -2605.4       .0  -3108.0
  170:  -5291.7  -5095.3  -2993.0       .0  -3425.4
  171:  -5587.3  -5327.8  -3263.5       .0  -3784.4
  172:  -4677.9  -4658.6  -2394.1       .0  -2958.4
  173:  -4974.0  -4668.0  -2660.5       .0  -3141.5
  174:  -4988.6  -4836.0  -2664.6       .0  -3171.1
  175:  -5497.2  -5208.3  -3183.0       .0  -3720.1
  176:  -5312.4  -5140.4  -3042.8       .0  -3546.5
  177:  -4920.9  -4602.8  -2551.6       .0  -2987.8
  178:  -5098.5  -4735.6  -2583.7       .0  -3075.2
  179:  -4813.0  -4670.1  -2518.2       .0  -2903.5
  180:  -5585.8  -5294.9  -3220.0       .0  -3711.1
  181:  -5122.7  -5022.9  -2961.8       .0  -3489.3
  182:  -5544.5  -5419.3  -3191.6       .0  -3699.9
  183:  -4777.0  -4534.8  -2509.8       .0  -2961.0
  184:  -2351.2   -211.9  -1010.8  -3150.9       .0
  185:  -2922.0  -1189.2  -1451.8  -3944.2       .0
  186:  -2971.6  -1314.4  -1477.5  -3955.7       .0
  187:  -2659.9  -1692.3  -1397.5  -4104.1       .0
  188:  -2666.3  -2155.8  -1521.6  -4286.9       .0
  189:  -2900.7  -2551.9  -1668.6  -4511.2       .0
  190:  -2373.7  -1731.9  -1259.9  -3631.8       .0
  191:  -3177.9  -2549.2  -1808.1  -4648.6       .0
  192:  -3464.4       .0  -1842.2  -4279.0   -700.6
  193:  -3486.5       .0  -1950.1  -4420.9   -721.8
  194:  -2521.4  -1487.5  -1310.9  -4129.9       .0
  195:  -3151.1  -2405.4  -1635.5  -4244.0       .0
  196:  -4932.0       .0  -2914.2  -5268.9  -1735.3
  197:  -3070.3  -2248.7  -1640.2  -4382.3       .0
  198:  -2897.5  -1945.3  -1605.7  -4283.0       .0
  199:  -2887.1  -1882.2  -1533.9  -4411.6       .0
  200:  -2644.5  -2335.3  -1456.6  -4185.8       .0
  201:  -2820.5  -1664.5  -1418.7  -4433.9       .0
  202:  -1999.0  -1897.9  -1248.9  -3828.8       .0
  203:  -2711.4  -2042.9  -1407.9  -4072.2       .0
  204:       .0  -4967.9  -1893.1  -5133.8  -2594.3
  205:       .0  -5423.4  -2198.2  -5645.8  -2974.9
  206:       .0  -5053.6  -2033.3  -5216.7  -2687.2
  207:       .0  -4228.2  -1492.1  -4877.7  -1820.3
  208:       .0  -4708.4  -1728.7  -5085.5  -2216.6
  209:       .0  -4802.5  -1994.2  -5311.6  -2457.2
  210:       .0  -5169.5  -2011.7  -5228.8  -2625.2
  211:       .0  -5410.2  -2274.5  -5618.8  -3132.7
  212:       .0  -4476.0  -1695.6  -5010.9  -2154.0
  213:       .0  -4996.3  -2024.9  -5426.5  -2730.2
  214:       .0  -5044.0  -1928.0  -5120.3  -2586.8
  215:       .0  -5467.2  -2172.0  -5379.7  -3110.4
  216:       .0  -4914.9  -1974.2  -5401.4  -2550.5
  217:       .0  -4972.1  -1914.0  -5156.0  -2497.0
  218:       .0  -4622.3  -1814.9  -4949.4  -2328.2
  219:       .0  -4709.5  -1741.9  -4896.4  -2416.3
  220:       .0  -4959.1  -1967.2  -5437.9  -2682.8
  221:       .0  -5096.6  -2052.3  -5369.4  -2748.2
  222:       .0  -4707.0  -1682.6  -4948.7  -2304.0
  223:       .0  -5090.5  -2043.7  -5247.2  -2746.4
  224:  -2239.8  -3189.6       .0  -3465.5   -816.7
  225:  -2130.8  -2867.0       .0  -3613.9   -517.7
  226:  -1991.7  -3188.6       .0  -3181.3   -849.0
  227:  -2196.9  -3245.3       .0  -3658.5  -1070.0
  228:  -2104.2  -3189.0       .0  -3384.5  -1004.4
  229:  -2207.1  -3232.7       .0  -3719.7   -942.8
  230:  -2244.6  -3373.8       .0  -3536.0  -1046.2
  231:  -1887.1  -2901.1       .0  -3463.2   -389.0
  232:  -2256.8  -2918.8       .0  -3353.8   -557.3
  233:  -2269.0  -3160.7       .0  -3703.2   -811.1
  234:  -2340.1  -3200.4       .0  -3463.9   -906.7
  235:  -2140.6  -3024.3       .0  -3227.4   -571.2
  236:  -1999.9  -3152.8       .0  -3054.5   -883.2
  237:  -2095.4  -3060.6       .0  -3463.9   -719.3
  238:  -2074.9  -2935.8       .0  -3568.3   -642.3
  239:  -2330.9  -3164.3       .0  -3334.4   -751.9
  240:  -2085.9  -3156.3       .0  -3338.3   -855.9
  241:  -2343.3  -2582.2   -212.7  -3594.0       .0
  242:  -2394.6  -3261.8       .0  -3665.5  -1011.0
  243:  -2271.9  -3388.4       .0  -3564.4   -995.1
  244:  -2730.7  -2246.6   -800.7  -3279.9       .0
  245:  -2855.6  -2404.9  -1003.7  -3634.3       .0
  246:  -3070.3  -2464.2  -1023.0  -3483.6       .0
  247:  -2996.7  -2394.6   -974.4  -3529.9       .0
  248:  -2756.7  -2402.1   -845.0  -3409.7       .0
  249:  -2859.4  -2459.4   -884.9  -3359.7       .0
  250:  -2819.8  -2431.4   -777.9  -3289.4       .0
  251:  -2913.2  -2318.6   -889.3  -3478.2       .0
  252:  -3011.2  -2360.5   -832.6  -3352.6       .0
  253:  -2873.1  -2483.0   -771.0  -3277.3       .0
  254:  -3082.8  -2523.4  -1001.9  -3621.8       .0
  255:  -2579.5  -2181.7   -589.6  -3103.8       .0
  256:  -2654.2  -2175.0   -495.1  -2939.9       .0
  257:  -2636.8  -2161.8   -576.2  -3001.0       .0
  258:  -2769.5  -2345.0   -474.6  -2875.8       .0
  259:  -2618.7  -2196.6   -633.2  -3227.6       .0
  260:  -2614.3  -2106.7   -513.8  -2928.4       .0
  261:  -2601.4  -2178.4   -602.9  -3188.5       .0
  262:  -2599.8  -2162.2   -534.0  -2849.5       .0
  263:  -2691.8  -2189.0   -652.6  -3121.3       .0
  264:  -2772.7  -2240.9   -517.0  -2748.8       .0
  265:  -2598.9  -2338.2   -490.4  -3008.6       .0
  266:  -3797.1  -2815.0  -2021.1  -4664.1       .0
  267:  -3553.8  -2961.8  -1923.0  -4761.4       .0
  268:  -4121.2  -3093.0  -2041.0  -5057.1       .0
  269:  -3632.7  -2753.3  -1913.1  -4590.9       .0
  270:  -3708.7  -2838.5  -1990.8  -4861.6       .0
  271:  -3591.0  -2762.1  -1956.4  -4523.4       .0
  272:  -3799.9  -2912.5  -1938.0  -4830.9       .0
  273:  -3822.2  -2833.9  -2009.5  -4685.0       .0
  274:  -4014.4  -3053.1  -2016.5  -5061.0       .0
  275:  -3722.2  -2822.9  -1947.2  -4697.0       .0
  276:  -3778.7  -2849.0  -2000.3  -4691.0       .0
  277:  -3545.0  -2766.0  -1801.2  -4568.1       .0
  278:  -3571.4  -2919.9  -1860.3  -4869.8       .0
  279:  -3740.7  -2704.2  -2010.3  -4674.7       .0
  280:  -3587.9  -2669.4  -1806.2  -4612.3       .0
  281:  -3907.7  -2901.4  -1903.5  -4723.2       .0
  282:  -3479.0  -2783.6  -1936.3  -4570.6       .0
  283:  -3581.9  -2859.8  -2005.9  -5023.7       .0
  284:  -3751.0  -2964.7  -1990.8  -4905.0       .0
  285:  -3728.5  -2799.8  -2088.9  -4886.2       .0
  286:  -6654.7       .0  -4308.8  -6279.4  -3225.2
  287:  -6909.1       .0  -4392.9  -6655.0  -3269.0
  288:  -7026.2       .0  -4421.6  -6496.5  -3374.2
  289:  -6864.5       .0  -4458.9  -6534.7  -3346.8
  290:  -6766.6       .0  -4464.6  -6507.7  -3418.8
  291:  -6867.6       .0  -4434.3  -6704.3  -3429.9
  292:  -7016.4       .0  -4487.9  -6627.8  -3386.4
  293:  -7209.4       .0  -4709.5  -6799.8  -3588.3
  294:  -6885.1       .0  -4522.9  -6517.4  -3494.3
  295:  -6482.5       .0  -4202.0  -6412.6  -3111.4
  296:  -6576.5       .0  -4332.1  -6504.5  -3242.5
  297:  -7090.4       .0  -4504.0  -6755.3  -3497.3
  298:  -7035.9       .0  -4505.7  -6585.0  -3428.6
  299:  -6670.9       .0  -4456.9  -6718.4  -3287.4
  300:  -6962.4       .0  -4417.6  -6324.1  -3345.1
  301:  -6866.0       .0  -4387.5  -6535.1  -3338.7
  302:  -6750.1       .0  -4275.1  -6393.4  -3254.8
  303:  -7058.8       .0  -4475.5  -6769.7  -3385.3
  304:  -6916.7       .0  -4439.5  -6735.7  -3369.0
  305:  -6766.1       .0  -4299.0  -6481.3  -3261.9
  306:  -6776.3       .0  -4364.3  -6557.7  -3338.8
  307:  -6876.4       .0  -4417.6  -6418.9  -3293.6
 
 
KL-divergence matrix in PHYLIP format:
5
Cluster_1  0.000  0.385  0.160  0.371  0.216 
Cluster_2  0.385  0.000  0.251  0.379  0.180 
Cluster_3  0.160  0.251  0.000  0.227  0.109 
Cluster_4  0.371  0.379  0.227  0.000  0.269 
Cluster_5  0.216  0.180  0.109  0.269  0.000 
 
 
List of sizes of 10 best visited partitions and corresponding log(ml) values
5    -3552047.0184
6    -3554654.6796
6    -3554692.8135
6    -3556905.7236
6    -3556915.0427
6    -3557241.2932
6    -3559295.4749
6    -3559421.3238
7    -3559960.1603
6    -3561302.3996
 
 
Probabilities for number of clusters
5   1
