# Supplementary material for: Iterative pruning PCA improves resolution of highly structured populations
Source: BMC Bioinformatics. 2009 Nov 23;10:382. doi: 10.1186/1471-2105-10-382 (PMC2790469; doi:10.1186/1471-2105-10-382)
Supplement: Additional file 7 — Text S9. STRUCTURE result of Shriver's dataset with K = 14 [file 1471-2105-10-382-S7.TXT]

----------------------------------------------------
STRUCTURE by Pritchard, Stephens and Donnelly (2000)
             Code by J.K. Pritchard
          Modified by Daniel Falush to
       incorporate recombination breakpoints
             Version 2.0 (July 2001)
----------------------------------------------------


Input File:    10k_genotypes.txt_stru

Run parameters:
   307 individuals
   11555 loci
   14 populations assumed
   100000 Burn-in period
   100000 Reps


--------------------------------------------
Overall proportion of membership of the
sample in each of the 14 clusters

Inferred Clusters
  1      2      3      4      5      6      7      8      9     10     11     12     13     14    
0.032  0.109  0.067  0.075  0.028  0.027  0.069  0.058  0.156  0.188  0.011  0.116  0.015  0.050  

--------------------------------------------

Allele-freq. divergence among pops (Kullback-Leibler distance),
computed using point estimates of P.

      1     2     3     4     5     6     7     8     9    10    11    12    13    14    
 1    -   0.19  0.10  0.13  0.15  0.11  0.16  0.08  0.15  0.19  0.38  0.08  0.14  0.12  
 2  0.19    -   0.19  0.19  0.18  0.18  0.23  0.14  0.23  0.18  0.47  0.17  0.21  0.18  
 3  0.10  0.19    -   0.12  0.13  0.10  0.15  0.06  0.14  0.18  0.36  0.07  0.14  0.11  
 4  0.12  0.18  0.11    -   0.14  0.08  0.11  0.06  0.10  0.17  0.39  0.09  0.15  0.13  
 5  0.15  0.17  0.13  0.14    -   0.13  0.16  0.09  0.16  0.16  0.40  0.10  0.16  0.14  
 6  0.11  0.18  0.10  0.08  0.13    -   0.12  0.06  0.11  0.17  0.37  0.08  0.13  0.10  
 7  0.14  0.20  0.13  0.10  0.15  0.11    -   0.08  0.12  0.16  0.40  0.10  0.16  0.14  
 8  0.09  0.15  0.07  0.07  0.10  0.06  0.09    -   0.08  0.12  0.34  0.05  0.10  0.09  
 9  0.14  0.20  0.13  0.10  0.15  0.10  0.12  0.07    -   0.17  0.39  0.09  0.14  0.13  
10  0.18  0.17  0.17  0.16  0.16  0.16  0.17  0.11  0.18    -   0.45  0.13  0.19  0.17  
11  0.29  0.37  0.27  0.30  0.31  0.28  0.33  0.25  0.32  0.36    -   0.25  0.31  0.28  
12  0.09  0.17  0.07  0.10  0.11  0.08  0.12  0.05  0.10  0.15  0.33    -   0.10  0.08  
13  0.14  0.21  0.13  0.14  0.16  0.13  0.17  0.10  0.15  0.20  0.39  0.10    -   0.13  
14  0.12  0.18  0.11  0.13  0.15  0.10  0.16  0.08  0.15  0.19  0.37  0.07  0.14    -   
--------------------------------------------
Estimated Ln Prob of Data   = -4173393.3
Mean value of ln likelihood = -4130983.3
Variance of ln likelihood   = 84820.1
Mean value of alpha         = 0.0517

Mean value of Fst_1         = 0.3339
Mean value of Fst_2         = 0.2483
Mean value of Fst_3         = 0.2046
Mean value of Fst_4         = 0.1302
Mean value of Fst_5         = 0.2529
Mean value of Fst_6         = 0.2010
Mean value of Fst_7         = 0.1548
Mean value of Fst_8         = 0.0551
Mean value of Fst_9         = 0.1305
Mean value of Fst_10         = 0.1861
Mean value of Fst_11         = 0.5416
Mean value of Fst_12         = 0.1040
Mean value of Fst_13         = 0.2679
Mean value of Fst_14         = 0.2850


Inferred ancestry of individuals:
        Label (Miss) :  Inferred clusters
  1 African_Ame    (4)   :  0.205 0.377 0.001 0.003 0.035 0.000 0.001 0.006 0.001 0.354 0.000 0.005 0.004 0.007 
  2 African_Ame    (3)   :  0.047 0.437 0.083 0.001 0.002 0.001 0.000 0.001 0.000 0.424 0.000 0.001 0.001 0.002 
  3 African_Ame    (2)   :  0.133 0.391 0.001 0.001 0.001 0.001 0.001 0.001 0.001 0.353 0.001 0.001 0.017 0.100 
  4 African_Ame    (3)   :  0.000 0.413 0.051 0.003 0.020 0.001 0.001 0.001 0.009 0.409 0.019 0.071 0.002 0.001 
  5 African_Ame    (2)   :  0.061 0.456 0.002 0.009 0.001 0.001 0.012 0.003 0.006 0.425 0.001 0.001 0.001 0.022 
  6 African_Ame    (2)   :  0.000 0.451 0.000 0.000 0.006 0.001 0.000 0.001 0.001 0.422 0.000 0.000 0.001 0.117 
  7 African_Ame    (3)   :  0.121 0.401 0.005 0.001 0.000 0.001 0.000 0.001 0.000 0.359 0.000 0.001 0.001 0.108 
  8 African_Ame    (3)   :  0.073 0.291 0.104 0.002 0.036 0.012 0.001 0.007 0.001 0.254 0.002 0.185 0.001 0.032 
  9 African_Ame    (3)   :  0.205 0.250 0.006 0.003 0.001 0.008 0.000 0.002 0.000 0.283 0.000 0.070 0.002 0.169 
 10 African_Ame    (2)   :  0.020 0.262 0.177 0.001 0.072 0.001 0.001 0.012 0.000 0.207 0.000 0.156 0.000 0.091 
 11 African_Ame    (3)   :  0.069 0.393 0.000 0.001 0.003 0.001 0.001 0.001 0.000 0.528 0.001 0.000 0.001 0.001 
 12 African_Ame    (3)   :  0.003 0.349 0.163 0.002 0.068 0.002 0.000 0.005 0.000 0.399 0.001 0.001 0.000 0.007 
 13 African_Ame    (4)   :  0.000 0.416 0.058 0.000 0.013 0.000 0.000 0.000 0.000 0.510 0.001 0.000 0.000 0.000 
 14 African_Ame    (3)   :  0.001 0.420 0.148 0.002 0.003 0.002 0.000 0.001 0.000 0.410 0.007 0.003 0.001 0.002 
 15 African_Ame    (2)   :  0.001 0.380 0.125 0.000 0.001 0.000 0.000 0.001 0.001 0.351 0.001 0.131 0.000 0.008 
 16 African_Ame    (9)   :  0.000 0.388 0.080 0.001 0.008 0.001 0.001 0.007 0.024 0.487 0.001 0.001 0.001 0.001 
 17 African_Ame    (2)   :  0.016 0.427 0.072 0.003 0.007 0.001 0.001 0.006 0.001 0.463 0.000 0.003 0.001 0.000 
 18 African_Ame    (4)   :  0.002 0.353 0.093 0.000 0.002 0.002 0.001 0.001 0.029 0.401 0.000 0.006 0.001 0.108 
 19 African_Ame    (3)   :  0.016 0.400 0.152 0.001 0.023 0.001 0.001 0.005 0.001 0.392 0.000 0.001 0.005 0.001 
 20 African_Ame    (2)   :  0.000 0.451 0.063 0.000 0.001 0.000 0.000 0.000 0.000 0.481 0.000 0.000 0.001 0.001 
 21 African_Ame    (2)   :  0.002 0.374 0.001 0.022 0.002 0.026 0.002 0.048 0.002 0.396 0.000 0.001 0.001 0.122 
 22 African_Ame    (3)   :  0.181 0.344 0.002 0.001 0.002 0.153 0.000 0.001 0.005 0.164 0.001 0.002 0.012 0.130 
 23 African_Ame    (3)   :  0.000 0.431 0.000 0.000 0.001 0.008 0.000 0.000 0.000 0.465 0.000 0.000 0.001 0.091 
 24 African_Ame    (4)   :  0.032 0.336 0.001 0.138 0.000 0.000 0.000 0.001 0.001 0.296 0.024 0.000 0.000 0.171 
 25 African_Ame    (3)   :  0.071 0.378 0.045 0.001 0.001 0.012 0.001 0.000 0.001 0.361 0.002 0.000 0.001 0.126 
 26 African_Ame    (4)   :  0.111 0.365 0.033 0.001 0.007 0.001 0.001 0.001 0.000 0.310 0.005 0.068 0.006 0.092 
 27 African_Ame    (4)   :  0.105 0.425 0.001 0.001 0.006 0.002 0.001 0.001 0.002 0.450 0.000 0.001 0.000 0.004 
 28 African_Ame    (3)   :  0.004 0.407 0.001 0.000 0.001 0.002 0.000 0.004 0.001 0.418 0.001 0.001 0.002 0.160 
 29 African_Ame    (1)   :  0.119 0.424 0.001 0.004 0.001 0.022 0.000 0.001 0.001 0.361 0.000 0.001 0.000 0.065 
 30 African_Ame    (4)   :  0.068 0.412 0.059 0.007 0.012 0.001 0.009 0.001 0.000 0.397 0.001 0.004 0.002 0.026 
 31 African_Ame    (3)   :  0.079 0.398 0.001 0.005 0.010 0.001 0.001 0.002 0.000 0.442 0.026 0.010 0.023 0.002 
 32 African_Ame    (3)   :  0.012 0.443 0.001 0.000 0.002 0.003 0.001 0.000 0.000 0.497 0.000 0.000 0.002 0.040 
 33 African_Ame    (2)   :  0.000 0.417 0.054 0.001 0.004 0.001 0.001 0.004 0.000 0.475 0.002 0.037 0.002 0.001 
 34 African_Ame    (2)   :  0.146 0.368 0.106 0.008 0.001 0.002 0.001 0.001 0.000 0.299 0.001 0.027 0.002 0.037 
 35 African_Ame    (4)   :  0.081 0.448 0.006 0.001 0.001 0.001 0.001 0.001 0.001 0.408 0.000 0.012 0.004 0.036 
 36 African_Ame    (1)   :  0.016 0.427 0.009 0.005 0.003 0.002 0.003 0.000 0.000 0.410 0.001 0.000 0.001 0.122 
 37 African_Ame    (1)   :  0.019 0.464 0.001 0.000 0.000 0.000 0.001 0.000 0.000 0.425 0.001 0.003 0.002 0.082 
 38 African_Ame    (3)   :  0.074 0.481 0.000 0.000 0.000 0.000 0.001 0.000 0.001 0.437 0.000 0.000 0.002 0.002 
 39 African_Ame    (3)   :  0.137 0.421 0.000 0.000 0.003 0.000 0.001 0.000 0.001 0.427 0.001 0.001 0.007 0.001 
 40 African_Ame    (3)   :  0.127 0.348 0.001 0.001 0.003 0.001 0.000 0.001 0.000 0.349 0.001 0.110 0.002 0.056 
 41 African_Ame    (3)   :  0.001 0.344 0.056 0.000 0.000 0.001 0.000 0.006 0.001 0.476 0.002 0.111 0.000 0.001 
 42 African_Ame    (3)   :  0.001 0.410 0.018 0.018 0.026 0.000 0.001 0.004 0.004 0.507 0.001 0.008 0.002 0.000 
 43 African_pyg    (5)   :  0.000 0.004 0.000 0.000 0.000 0.001 0.001 0.001 0.000 0.991 0.000 0.000 0.000 0.000 
 44 African_pyg    (2)   :  0.000 0.000 0.000 0.000 0.000 0.000 0.000 0.000 0.000 0.997 0.000 0.000 0.000 0.000 
 45 African_pyg    (2)   :  0.000 0.068 0.000 0.000 0.000 0.000 0.000 0.000 0.000 0.928 0.000 0.000 0.000 0.000 
 46 African_pyg    (3)   :  0.000 0.034 0.000 0.000 0.001 0.000 0.000 0.000 0.000 0.961 0.000 0.000 0.000 0.000 
 47 African_pyg    (1)   :  0.000 0.000 0.000 0.000 0.000 0.000 0.000 0.000 0.000 0.997 0.000 0.000 0.000 0.000 
 48 African_pyg    (3)   :  0.000 0.000 0.000 0.000 0.000 0.000 0.000 0.000 0.000 0.997 0.000 0.000 0.000 0.000 
 49 African_pyg    (2)   :  0.000 0.001 0.000 0.000 0.000 0.000 0.000 0.000 0.000 0.995 0.001 0.000 0.000 0.000 
 50 African_pyg    (6)   :  0.000 0.001 0.000 0.000 0.001 0.000 0.000 0.000 0.000 0.997 0.000 0.000 0.000 0.000 
 51 African_pyg    (5)   :  0.000 0.043 0.000 0.001 0.000 0.001 0.001 0.000 0.000 0.953 0.000 0.000 0.000 0.000 
 52 African_pyg    (2)   :  0.000 0.001 0.000 0.000 0.000 0.000 0.000 0.000 0.000 0.998 0.000 0.000 0.000 0.000 
 53 African_pyg    (4)   :  0.000 0.035 0.000 0.000 0.000 0.000 0.000 0.000 0.001 0.962 0.000 0.000 0.000 0.000 
 54 African_pyg    (4)   :  0.000 0.063 0.000 0.000 0.001 0.000 0.000 0.000 0.001 0.934 0.000 0.000 0.000 0.000 
 55 African_pyg    (3)   :  0.000 0.001 0.000 0.000 0.000 0.000 0.001 0.000 0.000 0.996 0.000 0.000 0.001 0.000 
 56 African_pyg    (2)   :  0.000 0.040 0.000 0.001 0.001 0.000 0.001 0.001 0.001 0.954 0.000 0.000 0.000 0.000 
 57 African_pyg    (2)   :  0.000 0.051 0.000 0.000 0.000 0.000 0.000 0.000 0.000 0.948 0.000 0.000 0.000 0.000 
 58 African_pyg    (3)   :  0.000 0.001 0.000 0.000 0.000 0.000 0.000 0.000 0.000 0.998 0.000 0.000 0.000 0.000 
 59 African_pyg    (3)   :  0.000 0.000 0.000 0.000 0.000 0.000 0.000 0.000 0.000 0.999 0.000 0.000 0.000 0.000 
 60 African_pyg    (3)   :  0.000 0.002 0.000 0.000 0.000 0.000 0.000 0.000 0.000 0.995 0.000 0.000 0.000 0.000 
 61 African_pyg    (2)   :  0.000 0.001 0.000 0.000 0.000 0.000 0.000 0.000 0.000 0.996 0.000 0.000 0.000 0.000 
 62 African_pyg    (5)   :  0.000 0.001 0.000 0.000 0.000 0.000 0.001 0.000 0.000 0.995 0.000 0.000 0.000 0.000 
 63  Asian63    (3)   :  0.000 0.000 0.000 0.736 0.000 0.000 0.058 0.000 0.203 0.000 0.000 0.000 0.000 0.000 
 64  Asian64    (3)   :  0.000 0.000 0.000 0.720 0.000 0.003 0.113 0.001 0.161 0.000 0.000 0.000 0.000 0.000 
 65  Asian65    (2)   :  0.000 0.000 0.000 0.746 0.000 0.004 0.083 0.001 0.164 0.000 0.000 0.000 0.000 0.000 
 66  Asian66    (1)   :  0.000 0.000 0.000 0.705 0.000 0.000 0.110 0.000 0.183 0.000 0.000 0.000 0.000 0.000 
 67  Asian67    (2)   :  0.000 0.000 0.001 0.753 0.000 0.001 0.081 0.001 0.161 0.000 0.000 0.000 0.001 0.001 
 68  Asian68    (3)   :  0.003 0.000 0.000 0.676 0.001 0.001 0.146 0.000 0.171 0.000 0.000 0.000 0.000 0.001 
 69  Asian69    (5)   :  0.000 0.000 0.000 0.676 0.001 0.000 0.087 0.001 0.233 0.000 0.000 0.000 0.000 0.000 
 70  Asian70    (1)   :  0.000 0.000 0.000 0.711 0.000 0.000 0.051 0.000 0.235 0.001 0.000 0.000 0.000 0.000 
 71  Asian71    (3)   :  0.000 0.001 0.000 0.686 0.000 0.011 0.122 0.000 0.177 0.000 0.000 0.000 0.001 0.000 
 72  Asian72    (4)   :  0.000 0.000 0.000 0.690 0.000 0.000 0.102 0.001 0.205 0.000 0.000 0.000 0.000 0.000 
 73  Asian73    (1)   :  0.001 0.000 0.001 0.728 0.000 0.001 0.079 0.002 0.186 0.000 0.000 0.000 0.001 0.001 
 74  Asian74    (2)   :  0.000 0.000 0.000 0.676 0.000 0.000 0.142 0.001 0.178 0.000 0.000 0.000 0.000 0.000 
 75  Asian75    (1)   :  0.001 0.000 0.000 0.736 0.000 0.000 0.117 0.000 0.143 0.000 0.000 0.000 0.000 0.000 
 76  Asian76    (2)   :  0.000 0.000 0.003 0.690 0.003 0.000 0.073 0.054 0.174 0.000 0.000 0.001 0.000 0.000 
 77  Asian77    (1)   :  0.000 0.000 0.000 0.666 0.000 0.000 0.115 0.001 0.215 0.001 0.000 0.000 0.000 0.000 
 78  Asian78    (3)   :  0.000 0.000 0.000 0.665 0.001 0.007 0.137 0.010 0.175 0.001 0.001 0.000 0.001 0.001 
 79  Asian79    (4)   :  0.000 0.000 0.000 0.681 0.000 0.000 0.104 0.001 0.210 0.002 0.000 0.000 0.000 0.000 
 80  Asian80    (0)   :  0.001 0.000 0.000 0.704 0.000 0.004 0.106 0.001 0.181 0.000 0.000 0.001 0.001 0.002 
 81  Asian81    (3)   :  0.000 0.000 0.000 0.714 0.000 0.003 0.129 0.001 0.152 0.000 0.000 0.000 0.000 0.001 
 82  Asian82    (1)   :  0.001 0.000 0.000 0.725 0.001 0.003 0.105 0.001 0.164 0.000 0.000 0.000 0.000 0.000 
 83 Caucasian83    (1)   :  0.007 0.000 0.424 0.001 0.001 0.004 0.000 0.016 0.000 0.001 0.037 0.390 0.001 0.116 
 84 Caucasian84    (2)   :  0.142 0.001 0.250 0.000 0.002 0.001 0.011 0.001 0.000 0.014 0.030 0.334 0.096 0.116 
 85 Caucasian85    (1)   :  0.165 0.000 0.256 0.001 0.001 0.001 0.042 0.008 0.000 0.000 0.007 0.494 0.003 0.022 
 86 Caucasian86    (1)   :  0.035 0.000 0.321 0.001 0.002 0.003 0.001 0.001 0.001 0.000 0.015 0.391 0.002 0.227 
 87 Caucasian87    (1)   :  0.073 0.000 0.385 0.000 0.000 0.011 0.000 0.001 0.001 0.000 0.014 0.490 0.011 0.014 
 88 Caucasian88    (0)   :  0.186 0.000 0.258 0.001 0.001 0.000 0.001 0.003 0.001 0.001 0.008 0.360 0.039 0.141 
 89 Caucasian89    (1)   :  0.186 0.001 0.299 0.003 0.012 0.010 0.002 0.002 0.000 0.036 0.006 0.229 0.002 0.211 
 90 Caucasian90    (1)   :  0.121 0.000 0.310 0.000 0.001 0.001 0.000 0.001 0.000 0.000 0.004 0.302 0.003 0.256 
 91 Caucasian91    (1)   :  0.001 0.000 0.300 0.001 0.001 0.050 0.000 0.063 0.000 0.000 0.017 0.496 0.004 0.067 
 92 Caucasian92    (1)   :  0.147 0.001 0.291 0.000 0.064 0.006 0.000 0.085 0.001 0.003 0.001 0.311 0.003 0.086 
 93 Caucasian93    (1)   :  0.193 0.002 0.228 0.005 0.000 0.002 0.000 0.010 0.001 0.000 0.010 0.395 0.001 0.152 
 94 Caucasian94    (0)   :  0.001 0.000 0.367 0.001 0.000 0.088 0.000 0.002 0.001 0.000 0.048 0.415 0.001 0.075 
 95 Caucasian95    (0)   :  0.133 0.004 0.353 0.000 0.000 0.013 0.000 0.001 0.000 0.000 0.003 0.314 0.035 0.142 
 96 Caucasian96    (1)   :  0.091 0.000 0.390 0.001 0.001 0.007 0.001 0.004 0.022 0.000 0.019 0.433 0.001 0.028 
 97 Caucasian97    (1)   :  0.096 0.001 0.326 0.002 0.011 0.000 0.001 0.003 0.001 0.001 0.045 0.476 0.001 0.037 
 98 Caucasian98    (1)   :  0.163 0.000 0.325 0.001 0.001 0.001 0.000 0.003 0.001 0.001 0.023 0.446 0.004 0.031 
 99 Caucasian99    (0)   :  0.122 0.001 0.192 0.005 0.001 0.049 0.018 0.001 0.000 0.001 0.000 0.420 0.002 0.188 
100 Caucasian10    (0)   :  0.082 0.002 0.315 0.002 0.086 0.002 0.001 0.003 0.000 0.013 0.005 0.382 0.008 0.099 
101 Caucasian10    (1)   :  0.193 0.000 0.219 0.001 0.001 0.001 0.000 0.001 0.000 0.000 0.027 0.434 0.063 0.060 
102 Caucasian10    (1)   :  0.036 0.001 0.359 0.001 0.003 0.002 0.000 0.006 0.001 0.000 0.014 0.472 0.001 0.104 
103 Caucasian10    (2)   :  0.151 0.000 0.285 0.003 0.001 0.035 0.004 0.000 0.001 0.000 0.048 0.314 0.013 0.145 
104 Caucasian10    (1)   :  0.304 0.001 0.189 0.002 0.001 0.020 0.001 0.002 0.001 0.001 0.000 0.412 0.017 0.049 
105 Caucasian10    (2)   :  0.024 0.023 0.267 0.000 0.002 0.040 0.002 0.006 0.001 0.010 0.001 0.356 0.006 0.262 
106 Caucasian10    (1)   :  0.051 0.000 0.376 0.001 0.002 0.002 0.001 0.001 0.000 0.000 0.033 0.493 0.002 0.038 
107 Caucasian10    (0)   :  0.061 0.000 0.399 0.000 0.000 0.004 0.001 0.005 0.002 0.000 0.002 0.458 0.016 0.051 
108 Caucasian10    (1)   :  0.237 0.012 0.224 0.005 0.002 0.000 0.002 0.002 0.001 0.001 0.031 0.342 0.078 0.062 
109 Caucasian10    (0)   :  0.226 0.001 0.262 0.000 0.007 0.000 0.001 0.003 0.000 0.023 0.001 0.198 0.001 0.276 
110 Caucasian11    (1)   :  0.064 0.000 0.250 0.001 0.001 0.090 0.001 0.003 0.000 0.000 0.001 0.371 0.003 0.215 
111 Caucasian11    (1)   :  0.030 0.000 0.381 0.001 0.000 0.020 0.002 0.000 0.000 0.000 0.012 0.320 0.003 0.231 
112 Caucasian11    (2)   :  0.169 0.000 0.219 0.002 0.006 0.002 0.006 0.002 0.001 0.001 0.003 0.408 0.058 0.124 
113 Caucasian11    (1)   :  0.007 0.000 0.432 0.001 0.036 0.001 0.000 0.023 0.007 0.000 0.002 0.344 0.006 0.141 
114 Caucasian11    (1)   :  0.228 0.000 0.246 0.002 0.000 0.022 0.000 0.001 0.000 0.000 0.007 0.262 0.001 0.230 
115 Caucasian11    (1)   :  0.268 0.000 0.169 0.000 0.000 0.060 0.000 0.001 0.002 0.000 0.006 0.365 0.001 0.126 
116 Caucasian11    (1)   :  0.055 0.001 0.352 0.001 0.003 0.001 0.000 0.062 0.004 0.001 0.018 0.449 0.003 0.050 
117 Caucasian11    (0)   :  0.108 0.000 0.301 0.001 0.001 0.022 0.004 0.016 0.002 0.001 0.000 0.503 0.008 0.033 
118 Caucasian11    (1)   :  0.181 0.001 0.242 0.000 0.022 0.001 0.000 0.118 0.000 0.002 0.002 0.358 0.043 0.031 
119 Caucasian11    (1)   :  0.001 0.002 0.284 0.000 0.018 0.003 0.001 0.424 0.002 0.001 0.005 0.147 0.002 0.109 
120 Caucasian12    (1)   :  0.137 0.001 0.261 0.001 0.001 0.003 0.003 0.004 0.000 0.002 0.007 0.338 0.072 0.168 
121 Caucasian12    (1)   :  0.099 0.000 0.334 0.000 0.001 0.001 0.000 0.002 0.001 0.000 0.003 0.476 0.001 0.081 
122 Caucasian12    (0)   :  0.172 0.003 0.246 0.001 0.007 0.003 0.000 0.014 0.000 0.002 0.001 0.273 0.040 0.239 
123 Caucasian12    (3)   :  0.164 0.001 0.232 0.002 0.005 0.090 0.000 0.001 0.000 0.035 0.001 0.292 0.036 0.142 
124 Caucasian12    (1)   :  0.075 0.000 0.368 0.001 0.000 0.001 0.000 0.001 0.000 0.000 0.051 0.480 0.001 0.020 
125 East_Africa    (8)   :  0.054 0.196 0.001 0.001 0.314 0.002 0.000 0.001 0.000 0.411 0.000 0.017 0.001 0.001 
126 East_Africa    (6)   :  0.000 0.222 0.024 0.002 0.322 0.001 0.002 0.005 0.000 0.397 0.000 0.006 0.000 0.018 
127 East_Africa    (3)   :  0.001 0.242 0.003 0.000 0.365 0.002 0.000 0.001 0.000 0.378 0.002 0.002 0.001 0.003 
128 East_Africa   (15)   :  0.001 0.178 0.001 0.000 0.426 0.000 0.001 0.001 0.000 0.390 0.001 0.001 0.000 0.000 
129 East_Africa    (3)   :  0.000 0.237 0.063 0.000 0.325 0.001 0.000 0.001 0.000 0.367 0.002 0.001 0.001 0.001 
130 East_Africa   (10)   :  0.003 0.202 0.002 0.001 0.356 0.001 0.001 0.001 0.001 0.428 0.001 0.001 0.001 0.002 
131 East_Africa   (13)   :  0.000 0.123 0.000 0.000 0.531 0.000 0.000 0.000 0.000 0.344 0.000 0.000 0.000 0.000 
132 East_Africa    (2)   :  0.000 0.209 0.000 0.000 0.456 0.000 0.000 0.000 0.000 0.333 0.000 0.000 0.000 0.000 
133 East_Africa    (5)   :  0.002 0.252 0.016 0.001 0.309 0.000 0.001 0.003 0.000 0.380 0.001 0.033 0.001 0.001 
134 East_Africa    (2)   :  0.002 0.225 0.044 0.001 0.287 0.000 0.001 0.001 0.000 0.394 0.001 0.001 0.000 0.042 
135 East_Africa    (2)   :  0.000 0.289 0.054 0.001 0.271 0.000 0.000 0.001 0.000 0.379 0.000 0.003 0.000 0.000 
136 East_Africa    (1)   :  0.000 0.246 0.085 0.000 0.287 0.000 0.000 0.001 0.000 0.376 0.000 0.002 0.001 0.001 
137 East_Africa   (16)   :  0.000 0.196 0.014 0.002 0.322 0.000 0.002 0.003 0.002 0.422 0.000 0.005 0.001 0.029 
138 East_Africa    (5)   :  0.000 0.226 0.001 0.000 0.389 0.000 0.000 0.000 0.000 0.379 0.001 0.001 0.000 0.001 
139 East_Africa    (2)   :  0.001 0.208 0.004 0.000 0.404 0.000 0.000 0.001 0.000 0.377 0.001 0.001 0.001 0.001 
140 East_Africa   (12)   :  0.000 0.209 0.000 0.000 0.472 0.000 0.000 0.000 0.000 0.317 0.000 0.000 0.000 0.000 
141 East_Africa    (6)   :  0.000 0.222 0.079 0.000 0.283 0.000 0.000 0.001 0.001 0.408 0.000 0.003 0.000 0.001 
142 East_Africa   (12)   :  0.000 0.207 0.056 0.001 0.283 0.000 0.011 0.006 0.003 0.394 0.001 0.030 0.002 0.007 
143 East_Africa    (1)   :  0.000 0.207 0.000 0.000 0.465 0.000 0.000 0.000 0.000 0.326 0.000 0.000 0.000 0.000 
144 East_Africa    (8)   :  0.000 0.157 0.000 0.000 0.394 0.000 0.000 0.000 0.001 0.445 0.000 0.001 0.000 0.000 
145 Nahua145    (4)   :  0.000 0.000 0.000 0.000 0.000 0.000 0.000 0.000 0.997 0.000 0.000 0.000 0.000 0.000 
146 Nahua146    (6)   :  0.000 0.000 0.000 0.000 0.000 0.000 0.000 0.000 0.997 0.000 0.000 0.000 0.000 0.000 
147 Nahua147    (7)   :  0.000 0.000 0.000 0.000 0.000 0.000 0.000 0.000 0.998 0.000 0.000 0.000 0.000 0.000 
148 Nahua148    (6)   :  0.000 0.000 0.000 0.000 0.000 0.000 0.000 0.000 0.998 0.000 0.000 0.000 0.000 0.000 
149 Nahua149    (5)   :  0.000 0.000 0.000 0.000 0.000 0.000 0.000 0.000 0.998 0.000 0.000 0.000 0.000 0.000 
150 Nahua150    (6)   :  0.000 0.000 0.000 0.001 0.000 0.001 0.000 0.000 0.996 0.000 0.000 0.000 0.000 0.000 
151 Nahua151    (5)   :  0.000 0.000 0.000 0.000 0.000 0.000 0.001 0.001 0.997 0.000 0.000 0.000 0.000 0.000 
152 Nahua152    (7)   :  0.000 0.001 0.000 0.001 0.000 0.060 0.000 0.001 0.935 0.001 0.000 0.000 0.000 0.000 
153 Nahua153    (8)   :  0.000 0.000 0.000 0.000 0.000 0.000 0.000 0.000 0.997 0.000 0.000 0.000 0.000 0.000 
154 Nahua154    (6)   :  0.000 0.000 0.000 0.000 0.000 0.009 0.013 0.000 0.975 0.001 0.000 0.000 0.000 0.001 
155 Nahua155    (8)   :  0.000 0.000 0.000 0.000 0.000 0.000 0.000 0.000 0.998 0.000 0.000 0.000 0.000 0.000 
156 Nahua156    (9)   :  0.000 0.000 0.000 0.000 0.000 0.000 0.000 0.000 0.998 0.000 0.000 0.000 0.000 0.000 
157 Nahua157    (5)   :  0.000 0.000 0.000 0.009 0.000 0.003 0.001 0.000 0.983 0.000 0.000 0.000 0.000 0.002 
158 Nahua158    (6)   :  0.000 0.000 0.000 0.000 0.000 0.000 0.000 0.000 0.997 0.000 0.000 0.000 0.000 0.000 
159 Nahua159    (6)   :  0.001 0.000 0.000 0.005 0.001 0.001 0.001 0.003 0.984 0.000 0.000 0.002 0.001 0.000 
160 Nahua160    (7)   :  0.000 0.000 0.000 0.001 0.000 0.003 0.001 0.000 0.991 0.000 0.000 0.002 0.000 0.000 
161 Nahua161   (10)   :  0.000 0.000 0.000 0.000 0.000 0.000 0.000 0.000 0.998 0.000 0.000 0.000 0.000 0.000 
162 Nahua162    (5)   :  0.000 0.000 0.003 0.010 0.009 0.015 0.000 0.014 0.852 0.003 0.000 0.002 0.001 0.091 
163 Nahua163    (5)   :  0.000 0.000 0.000 0.000 0.000 0.000 0.000 0.000 0.998 0.000 0.000 0.000 0.000 0.000 
164 Nahua164    (6)   :  0.000 0.000 0.000 0.002 0.001 0.012 0.001 0.003 0.971 0.001 0.000 0.004 0.003 0.002 
165 New_Guinea1    (2)   :  0.000 0.000 0.000 0.006 0.000 0.001 0.900 0.088 0.002 0.000 0.000 0.001 0.001 0.000 
166 New_Guinea1    (7)   :  0.000 0.000 0.000 0.001 0.000 0.000 0.997 0.000 0.001 0.000 0.000 0.000 0.000 0.000 
167 New_Guinea1    (1)   :  0.000 0.000 0.000 0.000 0.000 0.000 0.998 0.000 0.000 0.000 0.000 0.000 0.000 0.000 
168 New_Guinea1    (1)   :  0.000 0.000 0.000 0.004 0.000 0.001 0.992 0.000 0.002 0.000 0.000 0.000 0.000 0.000 
169 New_Guinea1    (1)   :  0.000 0.000 0.001 0.105 0.000 0.000 0.878 0.011 0.002 0.000 0.000 0.000 0.000 0.000 
170 New_Guinea1    (2)   :  0.000 0.000 0.000 0.001 0.000 0.000 0.996 0.000 0.001 0.000 0.000 0.000 0.000 0.000 
171 New_Guinea1    (3)   :  0.000 0.000 0.000 0.000 0.000 0.000 0.999 0.000 0.000 0.000 0.000 0.000 0.000 0.000 
172 New_Guinea1    (2)   :  0.000 0.000 0.000 0.126 0.000 0.000 0.864 0.001 0.005 0.000 0.000 0.000 0.001 0.000 
173 New_Guinea1    (4)   :  0.003 0.000 0.000 0.002 0.000 0.001 0.991 0.000 0.001 0.001 0.000 0.000 0.000 0.001 
174 New_Guinea1    (1)   :  0.000 0.000 0.000 0.003 0.000 0.002 0.971 0.009 0.001 0.002 0.009 0.000 0.000 0.000 
175 New_Guinea1    (2)   :  0.000 0.000 0.000 0.000 0.000 0.000 0.999 0.000 0.000 0.000 0.000 0.000 0.000 0.000 
176 New_Guinea1    (2)   :  0.000 0.000 0.000 0.000 0.000 0.000 0.999 0.000 0.000 0.000 0.000 0.000 0.000 0.000 
177 New_Guinea1    (1)   :  0.001 0.000 0.001 0.041 0.000 0.002 0.930 0.006 0.017 0.000 0.000 0.001 0.001 0.000 
178 New_Guinea1    (1)   :  0.004 0.000 0.000 0.086 0.000 0.001 0.904 0.000 0.001 0.000 0.000 0.000 0.000 0.001 
179 New_Guinea1    (2)   :  0.000 0.000 0.000 0.043 0.000 0.001 0.939 0.013 0.000 0.000 0.000 0.001 0.001 0.000 
180 New_Guinea1    (2)   :  0.000 0.000 0.000 0.000 0.000 0.000 0.999 0.000 0.000 0.000 0.000 0.000 0.000 0.000 
181 New_Guinea1    (7)   :  0.000 0.000 0.000 0.000 0.000 0.000 0.999 0.000 0.000 0.000 0.000 0.000 0.000 0.000 
182 New_Guinea1    (1)   :  0.000 0.000 0.000 0.000 0.000 0.000 0.999 0.000 0.000 0.000 0.000 0.000 0.000 0.000 
183 New_Guinea1    (2)   :  0.000 0.000 0.000 0.104 0.000 0.001 0.891 0.000 0.001 0.000 0.000 0.000 0.000 0.001 
184 Puerto_Rico   (14)   :  0.001 0.196 0.000 0.001 0.023 0.001 0.008 0.001 0.140 0.170 0.001 0.201 0.001 0.257 
185 Puerto_Rico    (8)   :  0.000 0.176 0.000 0.001 0.000 0.011 0.000 0.001 0.003 0.086 0.009 0.334 0.081 0.296 
186 Puerto_Rico    (5)   :  0.000 0.094 0.001 0.000 0.002 0.090 0.000 0.001 0.058 0.103 0.002 0.290 0.125 0.234 
187 Puerto_Rico    (4)   :  0.008 0.100 0.001 0.001 0.004 0.051 0.000 0.009 0.134 0.023 0.002 0.325 0.116 0.228 
188 Puerto_Rico    (6)   :  0.028 0.012 0.003 0.001 0.005 0.001 0.000 0.001 0.138 0.050 0.015 0.412 0.066 0.267 
189 Puerto_Rico    (5)   :  0.000 0.000 0.000 0.000 0.000 0.000 0.000 0.000 0.000 0.000 0.000 0.000 0.998 0.000 
190 Puerto_Rico   (11)   :  0.001 0.047 0.000 0.000 0.002 0.106 0.001 0.000 0.155 0.055 0.001 0.353 0.083 0.195 
191 Puerto_Rico    (5)   :  0.001 0.000 0.000 0.000 0.000 0.000 0.000 0.000 0.000 0.000 0.000 0.001 0.997 0.000 
192 Puerto_Rico    (7)   :  0.001 0.271 0.001 0.001 0.000 0.002 0.000 0.002 0.124 0.243 0.000 0.093 0.012 0.248 
193 Puerto_Rico    (5)   :  0.072 0.295 0.000 0.000 0.005 0.000 0.000 0.001 0.110 0.242 0.003 0.042 0.003 0.226 
194 Puerto_Rico    (9)   :  0.001 0.118 0.001 0.001 0.003 0.002 0.000 0.002 0.146 0.055 0.001 0.454 0.053 0.164 
195 Puerto_Rico    (7)   :  0.000 0.024 0.001 0.001 0.028 0.060 0.001 0.010 0.071 0.001 0.000 0.546 0.007 0.249 
196 Puerto_Rico    (5)   :  0.003 0.343 0.000 0.001 0.001 0.001 0.001 0.001 0.037 0.400 0.001 0.040 0.009 0.162 
197 Puerto_Rico    (5)   :  0.171 0.023 0.000 0.000 0.001 0.001 0.000 0.001 0.139 0.028 0.000 0.338 0.025 0.271 
198 Puerto_Rico    (5)   :  0.009 0.087 0.147 0.001 0.003 0.001 0.012 0.002 0.163 0.015 0.000 0.145 0.072 0.342 
199 Puerto_Rico    (5)   :  0.164 0.103 0.005 0.001 0.002 0.006 0.001 0.002 0.130 0.033 0.001 0.251 0.066 0.235 
200 Puerto_Rico    (6)   :  0.064 0.002 0.044 0.000 0.032 0.002 0.004 0.000 0.181 0.010 0.002 0.300 0.053 0.305 
201 Puerto_Rico    (5)   :  0.000 0.047 0.015 0.000 0.008 0.025 0.000 0.001 0.118 0.058 0.006 0.277 0.024 0.419 
202 Puerto_Rico   (14)   :  0.072 0.033 0.003 0.000 0.045 0.000 0.001 0.003 0.246 0.045 0.013 0.352 0.010 0.177 
203 Puerto_Rico    (6)   :  0.015 0.101 0.026 0.003 0.001 0.004 0.004 0.001 0.122 0.007 0.000 0.341 0.085 0.290 
204 Quechua/Per    (4)   :  0.001 0.000 0.007 0.001 0.000 0.000 0.002 0.000 0.962 0.000 0.023 0.001 0.001 0.000 
205 Quechua/Per    (5)   :  0.000 0.000 0.000 0.000 0.000 0.000 0.000 0.000 0.998 0.000 0.000 0.000 0.000 0.000 
206 Quechua/Per    (4)   :  0.001 0.000 0.001 0.001 0.002 0.004 0.001 0.004 0.978 0.000 0.004 0.001 0.001 0.001 
207 Quechua/Per    (5)   :  0.000 0.000 0.001 0.000 0.001 0.000 0.001 0.001 0.831 0.000 0.001 0.160 0.001 0.002 
208 Quechua/Per    (4)   :  0.001 0.000 0.000 0.001 0.006 0.001 0.001 0.000 0.878 0.000 0.001 0.105 0.003 0.001 
209 Quechua/Per    (4)   :  0.000 0.000 0.034 0.005 0.001 0.001 0.000 0.001 0.948 0.000 0.002 0.001 0.001 0.006 
210 Quechua/Per    (4)   :  0.000 0.000 0.002 0.000 0.000 0.002 0.001 0.000 0.983 0.000 0.002 0.001 0.005 0.001 
211 Quechua/Per    (4)   :  0.000 0.000 0.000 0.001 0.000 0.000 0.000 0.000 0.997 0.000 0.000 0.000 0.000 0.000 
212 Quechua/Per    (4)   :  0.001 0.000 0.003 0.006 0.000 0.001 0.000 0.001 0.888 0.000 0.000 0.088 0.000 0.010 
213 Quechua/Per    (5)   :  0.000 0.000 0.002 0.000 0.000 0.000 0.000 0.000 0.995 0.000 0.000 0.001 0.001 0.000 
214 Quechua/Per    (5)   :  0.008 0.000 0.011 0.001 0.000 0.001 0.000 0.001 0.975 0.000 0.001 0.002 0.000 0.000 
215 Quechua/Per    (4)   :  0.000 0.000 0.000 0.000 0.000 0.000 0.000 0.000 0.999 0.000 0.000 0.000 0.000 0.000 
216 Quechua/Per    (5)   :  0.001 0.000 0.001 0.000 0.001 0.000 0.000 0.002 0.986 0.000 0.003 0.003 0.001 0.000 
217 Quechua/Per    (4)   :  0.001 0.000 0.001 0.000 0.000 0.000 0.000 0.000 0.947 0.000 0.000 0.033 0.001 0.014 
218 Quechua/Per    (6)   :  0.033 0.000 0.001 0.000 0.001 0.000 0.001 0.001 0.954 0.000 0.000 0.005 0.001 0.001 
219 Quechua/Per    (4)   :  0.001 0.000 0.001 0.001 0.005 0.001 0.005 0.003 0.966 0.003 0.008 0.003 0.001 0.002 
220 Quechua/Per    (4)   :  0.001 0.001 0.001 0.009 0.001 0.004 0.001 0.003 0.961 0.001 0.000 0.016 0.002 0.001 
221 Quechua/Per    (5)   :  0.000 0.000 0.000 0.000 0.001 0.000 0.002 0.001 0.993 0.000 0.000 0.001 0.000 0.000 
222 Quechua/Per    (4)   :  0.001 0.000 0.001 0.001 0.001 0.000 0.001 0.001 0.906 0.000 0.000 0.061 0.000 0.026 
223 Quechua/Per    (4)   :  0.000 0.000 0.000 0.000 0.000 0.000 0.001 0.000 0.995 0.000 0.000 0.000 0.000 0.000 
224 South_Altai    (1)   :  0.002 0.000 0.003 0.384 0.000 0.364 0.004 0.007 0.080 0.000 0.001 0.069 0.001 0.084 
225 South_Altai    (1)   :  0.001 0.000 0.153 0.316 0.000 0.275 0.000 0.001 0.163 0.000 0.011 0.003 0.001 0.075 
226 South_Altai    (8)   :  0.001 0.000 0.003 0.331 0.000 0.399 0.003 0.113 0.133 0.000 0.002 0.010 0.001 0.004 
227 South_Altai    (1)   :  0.070 0.000 0.000 0.392 0.000 0.359 0.001 0.001 0.173 0.000 0.001 0.001 0.000 0.001 
228 South_Altai    (2)   :  0.000 0.000 0.061 0.374 0.002 0.304 0.044 0.012 0.199 0.000 0.000 0.001 0.000 0.000 
229 South_Altai    (2)   :  0.001 0.000 0.007 0.383 0.010 0.379 0.001 0.010 0.193 0.000 0.001 0.012 0.001 0.000 
230 South_Altai    (1)   :  0.001 0.000 0.030 0.420 0.001 0.335 0.007 0.012 0.144 0.000 0.000 0.004 0.000 0.045 
231 South_Altai    (1)   :  0.008 0.000 0.196 0.293 0.001 0.233 0.012 0.001 0.170 0.000 0.000 0.006 0.001 0.079 
232 South_Altai    (1)   :  0.000 0.000 0.127 0.308 0.029 0.258 0.002 0.174 0.069 0.000 0.002 0.018 0.001 0.011 
233 South_Altai    (2)   :  0.068 0.000 0.001 0.382 0.001 0.393 0.000 0.008 0.111 0.000 0.002 0.008 0.004 0.022 
234 South_Altai    (1)   :  0.001 0.000 0.089 0.331 0.002 0.447 0.002 0.003 0.107 0.000 0.000 0.017 0.001 0.000 
235 South_Altai    (1)   :  0.002 0.000 0.133 0.336 0.000 0.240 0.072 0.001 0.109 0.000 0.001 0.071 0.006 0.029 
236 South_Altai    (8)   :  0.001 0.000 0.006 0.416 0.000 0.204 0.001 0.160 0.195 0.000 0.000 0.014 0.001 0.000 
237 South_Altai    (1)   :  0.001 0.001 0.130 0.377 0.000 0.348 0.001 0.001 0.081 0.000 0.000 0.001 0.001 0.059 
238 South_Altai    (4)   :  0.000 0.000 0.144 0.345 0.000 0.279 0.001 0.000 0.171 0.000 0.001 0.001 0.000 0.056 
239 South_Altai    (1)   :  0.151 0.000 0.001 0.340 0.000 0.402 0.001 0.019 0.076 0.000 0.006 0.001 0.001 0.001 
240 South_Altai    (1)   :  0.009 0.000 0.029 0.321 0.001 0.393 0.006 0.001 0.135 0.000 0.000 0.005 0.000 0.101 
241 South_Altai    (1)   :  0.168 0.000 0.001 0.245 0.000 0.261 0.003 0.001 0.007 0.000 0.002 0.213 0.002 0.097 
242 South_Altai    (2)   :  0.000 0.000 0.046 0.374 0.000 0.312 0.002 0.002 0.181 0.000 0.000 0.001 0.001 0.081 
243 South_Altai    (1)   :  0.033 0.000 0.053 0.393 0.001 0.350 0.009 0.001 0.133 0.001 0.001 0.003 0.002 0.022 
244 South_India    (5)   :  0.003 0.000 0.198 0.003 0.001 0.001 0.094 0.536 0.072 0.050 0.001 0.040 0.001 0.001 
245 South_India    (2)   :  0.060 0.000 0.174 0.036 0.001 0.001 0.002 0.518 0.026 0.020 0.001 0.159 0.001 0.001 
246 South_India    (2)   :  0.081 0.000 0.101 0.000 0.055 0.009 0.034 0.520 0.030 0.001 0.000 0.165 0.000 0.002 
247 South_India    (4)   :  0.008 0.000 0.187 0.013 0.076 0.004 0.012 0.488 0.003 0.000 0.001 0.138 0.001 0.069 
248 South_India    (4)   :  0.007 0.000 0.060 0.002 0.001 0.035 0.001 0.721 0.003 0.000 0.001 0.169 0.001 0.000 
249 South_India    (3)   :  0.002 0.000 0.117 0.001 0.003 0.036 0.002 0.652 0.003 0.000 0.000 0.133 0.000 0.049 
250 South_India    (4)   :  0.001 0.000 0.117 0.018 0.001 0.136 0.003 0.708 0.001 0.000 0.002 0.009 0.003 0.002 
251 South_India    (3)   :  0.001 0.000 0.201 0.003 0.004 0.001 0.002 0.644 0.049 0.000 0.001 0.004 0.001 0.089 
252 South_India    (2)   :  0.000 0.000 0.197 0.051 0.001 0.001 0.025 0.586 0.023 0.001 0.000 0.014 0.029 0.072 
253 South_India    (2)   :  0.001 0.001 0.099 0.006 0.002 0.062 0.066 0.579 0.050 0.050 0.000 0.083 0.000 0.002 
254 South_India    (4)   :  0.073 0.000 0.205 0.002 0.001 0.002 0.000 0.621 0.002 0.000 0.002 0.084 0.005 0.002 
255 South_India    (2)   :  0.001 0.001 0.053 0.077 0.001 0.002 0.002 0.855 0.001 0.000 0.000 0.002 0.000 0.004 
256 South_India    (3)   :  0.017 0.000 0.127 0.087 0.000 0.001 0.077 0.666 0.005 0.002 0.003 0.013 0.001 0.000 
257 South_India    (4)   :  0.120 0.000 0.003 0.087 0.001 0.000 0.004 0.780 0.002 0.000 0.000 0.002 0.000 0.000 
258 South_India    (2)   :  0.048 0.000 0.015 0.110 0.000 0.000 0.001 0.804 0.004 0.000 0.001 0.014 0.000 0.001 
259 South_India    (2)   :  0.017 0.000 0.062 0.014 0.001 0.018 0.024 0.855 0.002 0.000 0.001 0.003 0.001 0.000 
260 South_India    (3)   :  0.000 0.000 0.002 0.074 0.001 0.002 0.003 0.915 0.001 0.000 0.000 0.001 0.001 0.001 
261 South_India    (4)   :  0.001 0.000 0.035 0.031 0.000 0.011 0.007 0.875 0.001 0.000 0.001 0.030 0.001 0.003 
262 South_India    (4)   :  0.028 0.001 0.101 0.022 0.002 0.001 0.073 0.768 0.000 0.001 0.001 0.000 0.002 0.000 
263 South_India    (2)   :  0.000 0.000 0.003 0.110 0.000 0.001 0.002 0.835 0.000 0.004 0.000 0.042 0.000 0.001 
264 South_India    (2)   :  0.001 0.001 0.157 0.138 0.002 0.001 0.076 0.620 0.001 0.001 0.000 0.001 0.001 0.001 
265 South_India    (2)   :  0.001 0.000 0.080 0.097 0.001 0.005 0.004 0.766 0.002 0.000 0.000 0.001 0.042 0.000 
266 Spanish266    (6)   :  0.001 0.000 0.005 0.001 0.001 0.001 0.001 0.099 0.002 0.000 0.039 0.796 0.002 0.055 
267 Spanish267    (6)   :  0.048 0.000 0.029 0.000 0.009 0.002 0.005 0.023 0.035 0.001 0.035 0.674 0.038 0.100 
268 Spanish268    (2)   :  0.000 0.000 0.000 0.000 0.000 0.000 0.000 0.000 0.000 0.000 1.000 0.000 0.000 0.000 
269 Spanish269    (7)   :  0.001 0.000 0.138 0.004 0.001 0.001 0.004 0.007 0.014 0.002 0.012 0.570 0.007 0.239 
270 Spanish270    (5)   :  0.000 0.000 0.126 0.001 0.001 0.001 0.001 0.001 0.000 0.000 0.001 0.544 0.053 0.270 
271 Spanish271    (5)   :  0.001 0.001 0.150 0.001 0.002 0.014 0.002 0.109 0.002 0.014 0.028 0.575 0.002 0.098 
272 Spanish272    (3)   :  0.078 0.000 0.249 0.001 0.011 0.000 0.001 0.208 0.001 0.001 0.005 0.382 0.014 0.048 
273 Spanish273    (5)   :  0.011 0.000 0.065 0.000 0.010 0.001 0.001 0.065 0.001 0.000 0.000 0.687 0.051 0.109 
274 Spanish274    (2)   :  0.089 0.000 0.322 0.000 0.001 0.000 0.001 0.004 0.001 0.000 0.025 0.517 0.001 0.038 
275 Spanish275    (5)   :  0.003 0.000 0.204 0.001 0.044 0.000 0.000 0.000 0.001 0.002 0.029 0.583 0.005 0.128 
276 Spanish276    (7)   :  0.004 0.000 0.012 0.000 0.034 0.001 0.007 0.050 0.001 0.006 0.061 0.705 0.014 0.105 
277 Spanish277    (8)   :  0.178 0.000 0.000 0.000 0.002 0.001 0.000 0.000 0.001 0.000 0.001 0.631 0.099 0.085 
278 Spanish278    (8)   :  0.026 0.000 0.154 0.002 0.002 0.001 0.000 0.012 0.001 0.000 0.001 0.707 0.000 0.093 
279 Spanish279    (6)   :  0.002 0.002 0.057 0.001 0.001 0.004 0.007 0.001 0.021 0.000 0.025 0.745 0.028 0.104 
280 Spanish280    (8)   :  0.000 0.001 0.178 0.000 0.001 0.000 0.001 0.011 0.095 0.001 0.036 0.459 0.051 0.166 
281 Spanish281    (5)   :  0.183 0.000 0.183 0.000 0.000 0.001 0.000 0.000 0.000 0.000 0.003 0.492 0.048 0.088 
282 Spanish282    (9)   :  0.108 0.000 0.003 0.000 0.000 0.000 0.000 0.001 0.008 0.000 0.001 0.734 0.002 0.141 
283 Spanish283    (5)   :  0.001 0.000 0.040 0.000 0.002 0.002 0.000 0.007 0.003 0.001 0.034 0.728 0.126 0.054 
284 Spanish284    (5)   :  0.000 0.000 0.000 0.000 0.000 0.000 0.000 0.000 0.000 0.000 1.000 0.000 0.000 0.000 
285 Spanish285    (7)   :  0.003 0.001 0.034 0.000 0.004 0.000 0.000 0.000 0.002 0.001 0.027 0.668 0.056 0.204 
286 West_Africa    (6)   :  0.000 0.448 0.000 0.000 0.001 0.001 0.008 0.000 0.001 0.539 0.001 0.000 0.001 0.000 
287 West_Africa    (4)   :  0.000 0.438 0.000 0.000 0.000 0.000 0.000 0.000 0.000 0.559 0.000 0.000 0.000 0.000 
288 West_Africa    (4)   :  0.000 0.502 0.000 0.000 0.000 0.000 0.000 0.000 0.000 0.494 0.000 0.000 0.000 0.000 
289 West_Africa    (5)   :  0.000 0.480 0.000 0.000 0.000 0.000 0.000 0.000 0.000 0.517 0.000 0.000 0.000 0.000 
290 West_Africa    (5)   :  0.000 0.457 0.000 0.000 0.000 0.001 0.000 0.000 0.000 0.540 0.000 0.000 0.000 0.000 
291 West_Africa    (5)   :  0.000 0.473 0.000 0.000 0.001 0.000 0.000 0.000 0.000 0.524 0.000 0.000 0.000 0.000 
292 West_Africa    (4)   :  0.000 0.471 0.000 0.000 0.001 0.000 0.000 0.000 0.000 0.526 0.000 0.000 0.000 0.000 
293 West_Africa    (2)   :  0.000 0.440 0.001 0.000 0.000 0.000 0.000 0.000 0.000 0.557 0.000 0.000 0.000 0.000 
294 West_Africa    (6)   :  0.001 0.435 0.000 0.000 0.000 0.000 0.001 0.000 0.001 0.560 0.000 0.000 0.000 0.000 
295 West_Africa    (7)   :  0.000 0.406 0.001 0.001 0.001 0.001 0.001 0.001 0.001 0.587 0.000 0.001 0.001 0.000 
296 West_Africa    (7)   :  0.000 0.425 0.000 0.000 0.002 0.000 0.000 0.000 0.000 0.569 0.001 0.000 0.000 0.000 
297 West_Africa    (5)   :  0.000 0.429 0.000 0.001 0.001 0.000 0.000 0.000 0.000 0.567 0.000 0.000 0.000 0.000 
298 West_Africa    (4)   :  0.000 0.488 0.000 0.000 0.000 0.001 0.000 0.000 0.000 0.508 0.000 0.000 0.000 0.001 
299 West_Africa    (4)   :  0.000 0.477 0.000 0.000 0.000 0.000 0.000 0.000 0.000 0.520 0.000 0.000 0.000 0.000 
300 West_Africa    (6)   :  0.000 0.455 0.000 0.000 0.000 0.000 0.001 0.000 0.001 0.542 0.000 0.000 0.000 0.000 
301 West_Africa    (3)   :  0.000 0.453 0.000 0.000 0.005 0.003 0.000 0.001 0.001 0.534 0.000 0.001 0.000 0.000 
302 West_Africa    (6)   :  0.000 0.454 0.000 0.000 0.000 0.001 0.001 0.000 0.001 0.542 0.000 0.000 0.000 0.000 
303 West_Africa    (2)   :  0.002 0.469 0.000 0.001 0.000 0.000 0.000 0.000 0.001 0.520 0.000 0.000 0.001 0.005 
304 West_Africa    (2)   :  0.000 0.449 0.005 0.001 0.003 0.000 0.002 0.002 0.000 0.537 0.000 0.000 0.000 0.000 
305 West_Africa    (2)   :  0.000 0.437 0.002 0.000 0.004 0.001 0.007 0.003 0.000 0.534 0.000 0.001 0.009 0.001 
306 West_Africa    (3)   :  0.000 0.447 0.000 0.001 0.000 0.000 0.001 0.001 0.001 0.549 0.000 0.000 0.000 0.000 
307 West_Africa    (6)   :  0.000 0.465 0.000 0.000 0.000 0.000 0.001 0.000 0.000 0.532 0.000 0.000 0.000 0.000 


Estimated Allele Frequencies in each population
First column gives estimated ancestral frequencies


Locus 1 : 
2 alleles
2.3% missing data
   1   (0.628) 0.754 0.786 0.645 0.562 0.346 0.492 0.614 0.670 0.671 0.677 0.512 0.672 0.861 0.584 
   0   (0.372) 0.246 0.214 0.355 0.438 0.654 0.508 0.386 0.330 0.329 0.323 0.488 0.328 0.139 0.416 

Locus 2 : 
2 alleles
6.5% missing data
   1   (0.607) 0.481 0.728 0.539 0.715 0.540 0.725 0.606 0.670 0.462 0.495 0.928 0.597 0.549 0.614 
   0   (0.393) 0.519 0.272 0.461 0.285 0.460 0.275 0.394 0.330 0.538 0.505 0.072 0.403 0.451 0.386 

Locus 3 : 
2 alleles
24.8% missing data
   1   (0.570) 0.699 0.774 0.606 0.505 0.655 0.627 0.507 0.526 0.559 0.502 0.528 0.639 0.614 0.559 
   0   (0.430) 0.301 0.226 0.394 0.495 0.345 0.373 0.493 0.474 0.441 0.498 0.472 0.361 0.386 0.441 

Locus 4 : 
2 alleles
0.3% missing data
   0   (0.910) 0.797 0.909 0.502 0.982 0.977 0.900 0.989 0.825 0.993 0.990 0.985 0.912 0.962 0.874 
   1   (0.090) 0.203 0.091 0.498 0.018 0.023 0.100 0.011 0.175 0.007 0.010 0.015 0.088 0.038 0.126 

Locus 5 : 
2 alleles
3.6% missing data
   0   (0.602) 0.803 0.875 0.504 0.697 0.517 0.770 0.304 0.498 0.966 0.885 0.093 0.432 0.231 0.257 
   1   (0.398) 0.197 0.125 0.496 0.303 0.483 0.230 0.696 0.502 0.034 0.115 0.907 0.568 0.769 0.743 

Locus 6 : 
2 alleles
29.6% missing data
   0   (0.442) 0.375 0.381 0.219 0.752 0.777 0.463 0.700 0.445 0.511 0.328 0.115 0.216 0.411 0.189 
   1   (0.558) 0.625 0.619 0.781 0.248 0.223 0.537 0.300 0.555 0.489 0.672 0.885 0.784 0.589 0.811 

Locus 7 : 
2 alleles
7.2% missing data
   0   (0.645) 0.842 0.910 0.637 0.459 0.746 0.465 0.410 0.487 0.501 0.885 0.939 0.806 0.880 0.831 
   1   (0.355) 0.158 0.090 0.363 0.541 0.254 0.535 0.590 0.513 0.499 0.115 0.061 0.194 0.120 0.169 

Locus 8 : 
2 alleles
7.2% missing data
   0   (0.359) 0.404 0.316 0.229 0.293 0.201 0.263 0.372 0.371 0.396 0.366 0.471 0.371 0.466 0.236 
   1   (0.641) 0.596 0.684 0.771 0.707 0.799 0.737 0.628 0.629 0.604 0.634 0.529 0.629 0.534 0.764 

Locus 9 : 
2 alleles
1.3% missing data
   0   (0.435) 0.378 0.433 0.559 0.382 0.484 0.315 0.495 0.420 0.494 0.474 0.073 0.479 0.337 0.342 
   1   (0.565) 0.622 0.567 0.441 0.618 0.516 0.685 0.505 0.580 0.506 0.526 0.927 0.521 0.663 0.658 

Locus 10 : 
2 alleles
6.8% missing data
   1   (0.621) 0.840 0.717 0.526 0.819 0.731 0.762 0.506 0.580 0.546 0.653 0.500 0.524 0.719 0.694 
   0   (0.379) 0.160 0.283 0.474 0.181 0.269 0.238 0.494 0.420 0.454 0.347 0.500 0.476 0.281 0.306 

Locus 11 : 
2 alleles
7.2% missing data
   1   (0.602) 0.525 0.626 0.810 0.711 0.759 0.588 0.514 0.549 0.649 0.544 0.930 0.501 0.696 0.606 
   0   (0.398) 0.475 0.374 0.190 0.289 0.241 0.412 0.486 0.451 0.351 0.456 0.070 0.499 0.304 0.394 

Locus 12 : 
2 alleles
3.9% missing data
   0   (0.401) 0.252 0.444 0.395 0.224 0.394 0.656 0.341 0.449 0.382 0.503 0.487 0.318 0.411 0.230 
   1   (0.599) 0.748 0.556 0.605 0.776 0.606 0.344 0.659 0.551 0.618 0.497 0.513 0.682 0.589 0.770 

Locus 13 : 
2 alleles
2.6% missing data
   0   (0.384) 0.359 0.362 0.374 0.344 0.420 0.297 0.418 0.443 0.469 0.416 0.478 0.292 0.169 0.217 
   1   (0.616) 0.641 0.638 0.626 0.656 0.580 0.703 0.582 0.557 0.531 0.584 0.522 0.708 0.831 0.783 

Locus 14 : 
2 alleles
0.3% missing data
   1   (0.429) 0.372 0.562 0.640 0.617 0.142 0.624 0.136 0.457 0.352 0.487 0.069 0.603 0.193 0.266 
   0   (0.571) 0.628 0.438 0.360 0.383 0.858 0.376 0.864 0.543 0.648 0.513 0.931 0.397 0.807 0.734 

Locus 15 : 
2 alleles
1.0% missing data
   0   (0.611) 0.811 0.945 0.748 0.399 0.596 0.482 0.360 0.640 0.338 0.973 0.112 0.676 0.279 0.737 
   1   (0.389) 0.189 0.055 0.252 0.601 0.404 0.518 0.640 0.360 0.662 0.027 0.888 0.324 0.721 0.263 

Locus 16 : 
2 alleles
18.2% missing data
   0   (0.369) 0.242 0.385 0.426 0.324 0.331 0.397 0.398 0.324 0.415 0.442 0.498 0.354 0.214 0.316 
   1   (0.631) 0.758 0.615 0.574 0.676 0.669 0.603 0.602 0.676 0.585 0.558 0.502 0.646 0.786 0.684 

Locus 17 : 
2 alleles
2.0% missing data
   0   (0.392) 0.323 0.359 0.357 0.400 0.312 0.310 0.238 0.397 0.412 0.501 0.488 0.459 0.304 0.330 
   1   (0.608) 0.677 0.641 0.643 0.600 0.688 0.690 0.762 0.603 0.588 0.499 0.512 0.541 0.696 0.670 

Locus 18 : 
2 alleles
0.0% missing data
   0   (0.836) 0.960 0.992 0.821 0.758 0.551 0.915 0.881 0.755 0.867 0.993 0.967 0.676 0.935 0.953 
   1   (0.164) 0.040 0.008 0.179 0.242 0.449 0.085 0.119 0.245 0.133 0.007 0.033 0.324 0.065 0.047 

Locus 19 : 
2 alleles
0.0% missing data
   0   (0.576) 0.466 0.952 0.511 0.556 0.843 0.583 0.304 0.533 0.549 0.827 0.924 0.401 0.249 0.864 
   1   (0.424) 0.534 0.048 0.489 0.444 0.157 0.417 0.696 0.467 0.451 0.173 0.076 0.599 0.751 0.136 

Locus 20 : 
2 alleles
0.0% missing data
   0   (0.393) 0.602 0.360 0.170 0.285 0.326 0.470 0.292 0.300 0.665 0.396 0.445 0.416 0.450 0.434 
   1   (0.607) 0.398 0.640 0.830 0.715 0.674 0.530 0.708 0.700 0.335 0.604 0.555 0.584 0.550 0.566 

Locus 21 : 
2 alleles
0.0% missing data
   0   (0.615) 0.528 0.885 0.352 0.923 0.609 0.386 0.954 0.550 0.519 0.927 0.468 0.344 0.210 0.242 
   1   (0.385) 0.472 0.115 0.648 0.077 0.391 0.614 0.046 0.450 0.481 0.073 0.532 0.656 0.790 0.758 

Locus 22 : 
2 alleles
0.7% missing data
   0   (0.591) 0.833 0.584 0.815 0.731 0.674 0.459 0.653 0.608 0.436 0.584 0.521 0.369 0.797 0.587 
   1   (0.409) 0.167 0.416 0.185 0.269 0.326 0.541 0.347 0.392 0.564 0.416 0.479 0.631 0.203 0.413 

Locus 23 : 
2 alleles
2.3% missing data
   0   (0.429) 0.275 0.416 0.508 0.251 0.393 0.346 0.565 0.480 0.624 0.547 0.072 0.491 0.149 0.248 
   1   (0.571) 0.725 0.584 0.492 0.749 0.607 0.654 0.435 0.520 0.376 0.453 0.928 0.509 0.851 0.752 

Locus 24 : 
2 alleles
13.0% missing data
   1   (0.453) 0.795 0.427 0.715 0.353 0.617 0.651 0.057 0.369 0.165 0.667 0.819 0.590 0.774 0.553 
   0   (0.547) 0.205 0.573 0.285 0.647 0.383 0.349 0.943 0.631 0.835 0.333 0.181 0.410 0.226 0.447 

Locus 25 : 
2 alleles
1.3% missing data
   0   (0.346) 0.134 0.513 0.296 0.423 0.247 0.436 0.436 0.284 0.269 0.389 0.060 0.334 0.398 0.292 
   1   (0.654) 0.866 0.487 0.704 0.577 0.753 0.564 0.564 0.716 0.731 0.611 0.940 0.666 0.602 0.708 

Locus 26 : 
2 alleles
0.7% missing data
   0   (0.546) 0.138 0.636 0.350 0.590 0.343 0.537 0.810 0.581 0.586 0.959 0.486 0.384 0.213 0.462 
   1   (0.454) 0.862 0.364 0.650 0.410 0.657 0.463 0.190 0.419 0.414 0.041 0.514 0.616 0.787 0.538 

Locus 27 : 
2 alleles
3.9% missing data
   0   (0.743) 0.872 0.980 0.651 0.637 0.605 0.295 0.614 0.738 0.935 0.907 0.958 0.660 0.866 0.856 
   1   (0.257) 0.128 0.020 0.349 0.363 0.395 0.705 0.386 0.262 0.065 0.093 0.042 0.340 0.134 0.144 

Locus 28 : 
2 alleles
0.3% missing data
   0   (0.366) 0.426 0.222 0.166 0.285 0.405 0.284 0.423 0.350 0.300 0.445 0.896 0.456 0.167 0.429 
   1   (0.634) 0.574 0.778 0.834 0.715 0.595 0.716 0.577 0.650 0.700 0.555 0.104 0.544 0.833 0.571 

Locus 29 : 
2 alleles
12.1% missing data
   0   (0.396) 0.414 0.455 0.247 0.252 0.712 0.472 0.166 0.405 0.472 0.637 0.116 0.408 0.458 0.191 
   1   (0.604) 0.586 0.545 0.753 0.748 0.288 0.528 0.834 0.595 0.528 0.363 0.884 0.592 0.542 0.809 

Locus 30 : 
2 alleles
1.0% missing data
   0   (0.594) 0.549 0.275 0.854 0.402 0.664 0.585 0.394 0.462 0.397 0.812 0.939 0.855 0.832 0.698 
   1   (0.406) 0.451 0.725 0.146 0.598 0.336 0.415 0.606 0.538 0.603 0.188 0.061 0.145 0.168 0.302 

Locus 31 : 
2 alleles
8.1% missing data
   0   (0.400) 0.498 0.468 0.353 0.335 0.509 0.488 0.341 0.384 0.452 0.325 0.073 0.431 0.452 0.177 
   1   (0.600) 0.502 0.532 0.647 0.665 0.491 0.512 0.659 0.616 0.548 0.675 0.927 0.569 0.548 0.823 

Locus 32 : 
2 alleles
6.5% missing data
   1   (0.356) 0.198 0.728 0.071 0.689 0.686 0.314 0.557 0.262 0.482 0.587 0.048 0.104 0.155 0.596 
   0   (0.644) 0.802 0.272 0.929 0.311 0.314 0.686 0.443 0.738 0.518 0.413 0.952 0.896 0.845 0.404 

Locus 33 : 
2 alleles
1.6% missing data
   1   (0.576) 0.718 0.741 0.467 0.697 0.618 0.724 0.534 0.505 0.649 0.648 0.102 0.563 0.537 0.592 
   0   (0.424) 0.282 0.259 0.533 0.303 0.382 0.276 0.466 0.495 0.351 0.352 0.898 0.437 0.463 0.408 

Locus 34 : 
2 alleles
8.8% missing data
   1   (0.271) 0.302 0.412 0.240 0.093 0.139 0.202 0.077 0.198 0.613 0.508 0.800 0.240 0.173 0.445 
   0   (0.729) 0.698 0.588 0.760 0.907 0.861 0.798 0.923 0.802 0.387 0.492 0.200 0.760 0.827 0.555 

Locus 35 : 
2 alleles
3.6% missing data
   0   (0.437) 0.456 0.797 0.300 0.438 0.778 0.203 0.414 0.366 0.472 0.577 0.908 0.407 0.319 0.161 
   1   (0.563) 0.544 0.203 0.700 0.562 0.222 0.797 0.586 0.634 0.528 0.423 0.092 0.593 0.681 0.839 

Locus 36 : 
2 alleles
6.8% missing data
   1   (0.519) 0.725 0.120 0.795 0.540 0.567 0.225 0.490 0.417 0.647 0.656 0.533 0.641 0.517 0.624 
   0   (0.481) 0.275 0.880 0.205 0.460 0.433 0.775 0.510 0.583 0.353 0.344 0.467 0.359 0.483 0.376 

Locus 37 : 
2 alleles
4.9% missing data
   1   (0.589) 0.661 0.477 0.816 0.615 0.808 0.260 0.478 0.496 0.510 0.774 0.933 0.660 0.622 0.721 
   0   (0.411) 0.339 0.523 0.184 0.385 0.192 0.740 0.522 0.504 0.490 0.226 0.067 0.340 0.378 0.279 

Locus 38 : 
2 alleles
19.9% missing data
   1   (0.249) 0.197 0.175 0.120 0.084 0.161 0.099 0.090 0.249 0.135 0.601 0.042 0.550 0.438 0.468 
   0   (0.751) 0.803 0.825 0.880 0.916 0.839 0.901 0.910 0.751 0.865 0.399 0.958 0.450 0.562 0.532 

Locus 39 : 
2 alleles
0.0% missing data
   0   (0.624) 0.854 0.942 0.451 0.481 0.521 0.414 0.366 0.459 0.610 0.839 0.940 0.799 0.880 0.840 
   1   (0.376) 0.146 0.058 0.549 0.519 0.479 0.586 0.634 0.541 0.390 0.161 0.060 0.201 0.120 0.160 

Locus 40 : 
2 alleles
0.0% missing data
   0   (0.871) 0.985 0.985 0.986 0.694 0.978 0.872 0.669 0.907 0.287 0.962 0.984 0.982 0.437 0.965 
   1   (0.129) 0.015 0.015 0.014 0.306 0.022 0.128 0.331 0.093 0.713 0.038 0.016 0.018 0.563 0.035 

Locus 41 : 
2 alleles
6.5% missing data
   0   (0.561) 0.239 0.403 0.614 0.599 0.803 0.235 0.606 0.685 0.800 0.529 0.927 0.494 0.313 0.180 
   1   (0.439) 0.761 0.597 0.386 0.401 0.197 0.765 0.394 0.315 0.200 0.471 0.073 0.506 0.687 0.820 

Locus 42 : 
2 alleles
0.3% missing data
   0   (0.408) 0.344 0.461 0.411 0.453 0.562 0.475 0.303 0.319 0.372 0.302 0.480 0.465 0.450 0.386 
   1   (0.592) 0.656 0.539 0.589 0.547 0.438 0.525 0.697 0.681 0.628 0.698 0.520 0.535 0.550 0.614 

Locus 43 : 
2 alleles
3.6% missing data
   0   (0.370) 0.382 0.198 0.462 0.335 0.307 0.370 0.352 0.371 0.334 0.361 0.065 0.378 0.451 0.364 
   1   (0.630) 0.618 0.802 0.538 0.665 0.693 0.630 0.648 0.629 0.666 0.639 0.935 0.622 0.549 0.636 

Locus 44 : 
2 alleles
2.6% missing data
   0   (0.484) 0.629 0.313 0.766 0.381 0.733 0.646 0.561 0.282 0.485 0.384 0.087 0.688 0.522 0.462 
   1   (0.516) 0.371 0.687 0.234 0.619 0.267 0.354 0.439 0.718 0.515 0.616 0.913 0.312 0.478 0.538 

Locus 45 : 
2 alleles
0.0% missing data
   0   (0.344) 0.237 0.079 0.144 0.253 0.200 0.221 0.347 0.332 0.576 0.858 0.062 0.408 0.149 0.486 
   1   (0.656) 0.763 0.921 0.856 0.747 0.800 0.779 0.653 0.668 0.424 0.142 0.938 0.592 0.851 0.514 

Locus 46 : 
2 alleles
12.7% missing data
   1   (0.619) 0.232 0.706 0.620 0.751 0.583 0.574 0.589 0.617 0.600 0.558 0.547 0.748 0.858 0.506 
   0   (0.381) 0.768 0.294 0.380 0.249 0.417 0.426 0.411 0.383 0.400 0.442 0.453 0.252 0.142 0.494 

Locus 47 : 
2 alleles
0.3% missing data
   1   (0.520) 0.766 0.804 0.667 0.810 0.391 0.301 0.432 0.520 0.559 0.301 0.085 0.392 0.521 0.541 
   0   (0.480) 0.234 0.196 0.333 0.190 0.609 0.699 0.568 0.480 0.441 0.699 0.915 0.608 0.479 0.459 

Locus 48 : 
2 alleles
4.9% missing data
   0   (0.941) 0.978 0.225 0.988 0.992 0.296 0.988 0.993 0.980 0.996 0.589 0.989 0.971 0.974 0.952 
   1   (0.059) 0.022 0.775 0.012 0.008 0.704 0.012 0.007 0.020 0.004 0.411 0.011 0.029 0.026 0.048 

Locus 49 : 
2 alleles
0.0% missing data
   0   (0.394) 0.613 0.103 0.237 0.431 0.208 0.458 0.482 0.453 0.446 0.597 0.070 0.367 0.463 0.113 
   1   (0.606) 0.387 0.897 0.763 0.569 0.792 0.542 0.518 0.547 0.554 0.403 0.930 0.633 0.537 0.887 

Locus 50 : 
2 alleles
1.3% missing data
   0   (0.374) 0.433 0.319 0.304 0.218 0.139 0.278 0.577 0.360 0.350 0.328 0.904 0.415 0.153 0.668 
   1   (0.626) 0.567 0.681 0.696 0.782 0.861 0.722 0.423 0.640 0.650 0.672 0.096 0.585 0.847 0.332 

Locus 51 : 
2 alleles
5.5% missing data
   1   (0.404) 0.404 0.653 0.334 0.355 0.383 0.157 0.247 0.458 0.705 0.091 0.896 0.380 0.483 0.318 
   0   (0.596) 0.596 0.347 0.666 0.645 0.617 0.843 0.753 0.542 0.295 0.909 0.104 0.620 0.517 0.682 

Locus 52 : 
2 alleles
2.9% missing data
   0   (0.627) 0.871 0.337 0.673 0.693 0.709 0.629 0.733 0.549 0.416 0.928 0.125 0.853 0.296 0.403 
   1   (0.373) 0.129 0.663 0.327 0.307 0.291 0.371 0.267 0.451 0.584 0.072 0.875 0.147 0.704 0.597 

Locus 53 : 
2 alleles
1.6% missing data
   0   (0.521) 0.635 0.439 0.719 0.346 0.345 0.199 0.311 0.591 0.663 0.370 0.918 0.561 0.780 0.576 
   1   (0.479) 0.365 0.561 0.281 0.654 0.655 0.801 0.689 0.409 0.337 0.630 0.082 0.439 0.220 0.424 

Locus 54 : 
2 alleles
0.0% missing data
   0   (0.370) 0.208 0.290 0.368 0.227 0.357 0.401 0.427 0.425 0.441 0.368 0.068 0.310 0.281 0.475 
   1   (0.630) 0.792 0.710 0.632 0.773 0.643 0.599 0.573 0.575 0.559 0.632 0.932 0.690 0.719 0.525 

Locus 55 : 
2 alleles
0.0% missing data
   1   (0.649) 0.707 0.565 0.702 0.741 0.736 0.630 0.663 0.658 0.586 0.717 0.511 0.548 0.850 0.781 
   0   (0.351) 0.293 0.435 0.298 0.259 0.264 0.370 0.337 0.342 0.414 0.283 0.489 0.452 0.150 0.219 

Locus 56 : 
2 alleles
5.5% missing data
   0   (0.497) 0.504 0.415 0.491 0.499 0.531 0.500 0.500 0.499 0.500 0.500 0.503 0.499 0.500 0.521 
   1   (0.503) 0.496 0.585 0.509 0.501 0.469 0.500 0.500 0.501 0.500 0.500 0.497 0.501 0.500 0.479 

Locus 57 : 
2 alleles
0.7% missing data
   0   (0.511) 0.634 0.918 0.399 0.369 0.459 0.381 0.910 0.407 0.252 0.960 0.507 0.355 0.393 0.204 
   1   (0.489) 0.366 0.082 0.601 0.631 0.541 0.619 0.090 0.593 0.748 0.040 0.493 0.645 0.607 0.796 

Locus 58 : 
2 alleles
3.9% missing data
   0   (0.436) 0.549 0.284 0.276 0.412 0.531 0.334 0.319 0.408 0.382 0.605 0.901 0.388 0.759 0.409 
   1   (0.564) 0.451 0.716 0.724 0.588 0.469 0.666 0.681 0.592 0.618 0.395 0.099 0.612 0.241 0.591 

Locus 59 : 
2 alleles
1.6% missing data
   0   (0.430) 0.250 0.566 0.222 0.463 0.572 0.396 0.492 0.464 0.503 0.257 0.120 0.383 0.471 0.513 
   1   (0.570) 0.750 0.434 0.778 0.537 0.428 0.604 0.508 0.536 0.497 0.743 0.880 0.617 0.529 0.487 

Locus 60 : 
2 alleles
6.5% missing data
   0   (0.918) 0.936 0.987 0.967 0.979 0.970 0.983 0.536 0.817 0.994 0.539 0.989 0.981 0.952 0.985 
   1   (0.082) 0.064 0.013 0.033 0.021 0.030 0.017 0.464 0.183 0.006 0.461 0.011 0.019 0.048 0.015 

Locus 61 : 
2 alleles
10.1% missing data
   0   (0.456) 0.442 0.397 0.440 0.451 0.467 0.367 0.496 0.412 0.488 0.505 0.507 0.508 0.476 0.371 
   1   (0.544) 0.558 0.603 0.560 0.549 0.533 0.633 0.504 0.588 0.512 0.495 0.493 0.492 0.524 0.629 

Locus 62 : 
2 alleles
0.3% missing data
   0   (0.438) 0.461 0.254 0.484 0.397 0.495 0.316 0.495 0.462 0.303 0.434 0.494 0.478 0.486 0.462 
   1   (0.562) 0.539 0.746 0.516 0.603 0.505 0.684 0.505 0.538 0.697 0.566 0.506 0.522 0.514 0.538 

Locus 63 : 
2 alleles
0.3% missing data
   1   (0.206) 0.449 0.019 0.250 0.440 0.050 0.397 0.026 0.111 0.290 0.257 0.468 0.283 0.112 0.185 
   0   (0.794) 0.551 0.981 0.750 0.560 0.950 0.603 0.974 0.889 0.710 0.743 0.532 0.717 0.888 0.815 

Locus 64 : 
2 alleles
0.3% missing data
   1   (0.574) 0.621 0.533 0.631 0.643 0.519 0.671 0.499 0.549 0.603 0.502 0.928 0.600 0.562 0.529 
   0   (0.426) 0.379 0.467 0.369 0.357 0.481 0.329 0.501 0.451 0.397 0.498 0.072 0.400 0.438 0.471 

Locus 65 : 
2 alleles
1.6% missing data
   1   (0.647) 0.794 0.744 0.774 0.638 0.576 0.742 0.608 0.664 0.611 0.550 0.933 0.636 0.508 0.738 
   0   (0.353) 0.206 0.256 0.226 0.362 0.424 0.258 0.392 0.336 0.389 0.450 0.067 0.364 0.492 0.262 

Locus 66 : 
2 alleles
3.3% missing data
   0   (0.566) 0.424 0.376 0.304 0.798 0.245 0.678 0.915 0.378 0.893 0.353 0.875 0.506 0.357 0.700 
   1   (0.434) 0.576 0.624 0.696 0.202 0.755 0.322 0.085 0.622 0.107 0.647 0.125 0.494 0.643 0.300 

Locus 67 : 
2 alleles
3.9% missing data
   0   (0.403) 0.305 0.465 0.248 0.421 0.438 0.606 0.394 0.448 0.357 0.402 0.065 0.361 0.352 0.277 
   1   (0.597) 0.695 0.535 0.752 0.579 0.562 0.394 0.606 0.552 0.643 0.598 0.935 0.639 0.648 0.723 

Locus 68 : 
2 alleles
13.4% missing data
   0   (0.743) 0.691 0.354 0.635 0.717 0.864 0.509 0.966 0.693 0.967 0.782 0.961 0.797 0.355 0.537 
   1   (0.257) 0.309 0.646 0.365 0.283 0.136 0.491 0.034 0.307 0.033 0.218 0.039 0.203 0.645 0.463 

Locus 69 : 
2 alleles
0.0% missing data
   1   (0.299) 0.474 0.715 0.469 0.050 0.204 0.235 0.035 0.508 0.036 0.060 0.862 0.639 0.434 0.540 
   0   (0.701) 0.526 0.285 0.531 0.950 0.796 0.765 0.965 0.492 0.964 0.940 0.138 0.361 0.566 0.460 

Locus 70 : 
2 alleles
0.3% missing data
   1   (0.597) 0.478 0.677 0.796 0.764 0.748 0.489 0.567 0.561 0.552 0.644 0.107 0.715 0.577 0.393 
   0   (0.403) 0.522 0.323 0.204 0.236 0.252 0.511 0.433 0.439 0.448 0.356 0.893 0.285 0.423 0.607 

Locus 71 : 
2 alleles
23.5% missing data
   0   (0.523) 0.724 0.817 0.582 0.375 0.434 0.343 0.381 0.532 0.500 0.687 0.917 0.407 0.794 0.465 
   1   (0.477) 0.276 0.183 0.418 0.625 0.566 0.657 0.619 0.468 0.500 0.313 0.083 0.593 0.206 0.535 

Locus 72 : 
2 alleles
0.3% missing data
   1   (0.625) 0.446 0.534 0.378 0.706 0.841 0.775 0.601 0.699 0.648 0.616 0.933 0.583 0.249 0.750 
   0   (0.375) 0.554 0.466 0.622 0.294 0.159 0.225 0.399 0.301 0.352 0.384 0.067 0.417 0.751 0.250 

Locus 73 : 
2 alleles
2.0% missing data
   1   (0.335) 0.178 0.253 0.163 0.393 0.360 0.154 0.595 0.304 0.403 0.569 0.093 0.308 0.147 0.370 
   0   (0.665) 0.822 0.747 0.837 0.607 0.640 0.846 0.405 0.696 0.597 0.431 0.907 0.692 0.853 0.630 

Locus 74 : 
2 alleles
4.6% missing data
   1   (0.325) 0.453 0.614 0.541 0.494 0.083 0.285 0.604 0.323 0.055 0.309 0.057 0.275 0.264 0.254 
   0   (0.675) 0.547 0.386 0.459 0.506 0.917 0.715 0.396 0.677 0.945 0.691 0.943 0.725 0.736 0.746 

Locus 75 : 
2 alleles
10.7% missing data
   1   (0.525) 0.734 0.908 0.544 0.485 0.576 0.508 0.688 0.525 0.130 0.394 0.481 0.607 0.537 0.528 
   0   (0.475) 0.266 0.092 0.456 0.515 0.424 0.492 0.312 0.475 0.870 0.606 0.519 0.393 0.463 0.472 

Locus 76 : 
2 alleles
4.2% missing data
   1   (0.642) 0.430 0.743 0.742 0.616 0.773 0.723 0.560 0.729 0.519 0.610 0.520 0.602 0.737 0.790 
   0   (0.358) 0.570 0.257 0.258 0.384 0.227 0.277 0.440 0.271 0.481 0.390 0.480 0.398 0.263 0.210 

Locus 77 : 
2 alleles
0.0% missing data
   1   (0.462) 0.713 0.405 0.481 0.419 0.798 0.328 0.611 0.359 0.584 0.146 0.905 0.442 0.456 0.435 
   0   (0.538) 0.287 0.595 0.519 0.581 0.202 0.672 0.389 0.641 0.416 0.854 0.095 0.558 0.544 0.565 

Locus 78 : 
2 alleles
2.0% missing data
   1   (0.468) 0.354 0.431 0.291 0.482 0.543 0.242 0.773 0.445 0.607 0.361 0.093 0.537 0.215 0.722 
   0   (0.532) 0.646 0.569 0.709 0.518 0.457 0.758 0.227 0.555 0.393 0.639 0.907 0.463 0.785 0.278 

Locus 79 : 
2 alleles
0.0% missing data
   1   (0.621) 0.554 0.779 0.743 0.503 0.568 0.598 0.748 0.593 0.707 0.555 0.942 0.690 0.526 0.524 
   0   (0.379) 0.446 0.221 0.257 0.497 0.432 0.402 0.252 0.407 0.293 0.445 0.058 0.310 0.474 0.476 

Locus 80 : 
2 alleles
7.8% missing data
   0   (0.845) 0.403 0.392 0.454 0.969 0.719 0.897 0.981 0.942 0.988 0.404 0.147 0.702 0.935 0.899 
   1   (0.155) 0.597 0.608 0.546 0.031 0.281 0.103 0.019 0.058 0.012 0.596 0.853 0.298 0.065 0.101 

Locus 81 : 
2 alleles
31.6% missing data
   1   (0.378) 0.333 0.196 0.510 0.281 0.105 0.703 0.247 0.515 0.438 0.153 0.894 0.358 0.183 0.196 
   0   (0.622) 0.667 0.804 0.490 0.719 0.895 0.297 0.753 0.485 0.562 0.847 0.106 0.642 0.817 0.804 

Locus 82 : 
2 alleles
0.0% missing data
   1   (0.115) 0.383 0.226 0.093 0.025 0.034 0.103 0.145 0.041 0.008 0.712 0.021 0.305 0.059 0.067 
   0   (0.885) 0.617 0.774 0.907 0.975 0.966 0.897 0.855 0.959 0.992 0.288 0.979 0.695 0.941 0.933 

Locus 83 : 
2 alleles
0.7% missing data
   1   (0.521) 0.853 0.905 0.546 0.829 0.573 0.296 0.579 0.407 0.224 0.107 0.468 0.567 0.805 0.623 
   0   (0.479) 0.147 0.095 0.454 0.171 0.427 0.704 0.421 0.593 0.776 0.893 0.532 0.433 0.195 0.377 

Locus 84 : 
2 alleles
0.3% missing data
   1   (0.588) 0.812 0.556 0.784 0.708 0.574 0.585 0.675 0.434 0.399 0.674 0.920 0.582 0.830 0.504 
   0   (0.412) 0.188 0.444 0.216 0.292 0.426 0.415 0.325 0.566 0.601 0.326 0.080 0.418 0.170 0.496 

Locus 85 : 
2 alleles
4.2% missing data
   0   (0.969) 0.996 0.795 0.997 0.996 0.961 0.994 0.996 0.990 0.998 0.583 0.996 0.997 0.992 0.996 
   1   (0.031) 0.004 0.205 0.003 0.004 0.039 0.006 0.004 0.010 0.002 0.417 0.004 0.003 0.008 0.004 

Locus 86 : 
2 alleles
0.7% missing data
   1   (0.601) 0.694 0.482 0.732 0.568 0.471 0.724 0.800 0.631 0.563 0.367 0.916 0.376 0.835 0.707 
   0   (0.399) 0.306 0.518 0.268 0.432 0.529 0.276 0.200 0.369 0.437 0.633 0.084 0.624 0.165 0.293 

Locus 87 : 
2 alleles
7.2% missing data
   1   (0.291) 0.525 0.747 0.241 0.268 0.109 0.463 0.576 0.269 0.083 0.647 0.054 0.176 0.115 0.093 
   0   (0.709) 0.475 0.253 0.759 0.732 0.891 0.537 0.424 0.731 0.917 0.353 0.946 0.824 0.885 0.907 

Locus 88 : 
2 alleles
4.6% missing data
   1   (0.617) 0.510 0.867 0.622 0.566 0.320 0.621 0.637 0.719 0.644 0.614 0.932 0.408 0.547 0.825 
   0   (0.383) 0.490 0.133 0.378 0.434 0.680 0.379 0.363 0.281 0.356 0.386 0.068 0.592 0.453 0.175 

Locus 89 : 
2 alleles
12.1% missing data
   0   (0.472) 0.319 0.340 0.524 0.344 0.608 0.594 0.436 0.503 0.492 0.571 0.510 0.477 0.514 0.215 
   1   (0.528) 0.681 0.660 0.476 0.656 0.392 0.406 0.564 0.497 0.508 0.429 0.490 0.523 0.486 0.785 

Locus 90 : 
2 alleles
7.5% missing data
   1   (0.296) 0.549 0.032 0.501 0.244 0.415 0.320 0.477 0.348 0.052 0.493 0.464 0.216 0.225 0.175 
   0   (0.704) 0.451 0.968 0.499 0.756 0.585 0.680 0.523 0.652 0.948 0.507 0.536 0.784 0.775 0.825 

Locus 91 : 
2 alleles
0.0% missing data
   1   (0.590) 0.738 0.546 0.644 0.442 0.654 0.557 0.435 0.713 0.456 0.744 0.915 0.538 0.528 0.551 
   0   (0.410) 0.262 0.454 0.356 0.558 0.346 0.443 0.565 0.287 0.544 0.256 0.085 0.462 0.472 0.449 

Locus 92 : 
2 alleles
0.7% missing data
   1   (0.570) 0.282 0.648 0.571 0.648 0.480 0.674 0.665 0.565 0.232 0.609 0.518 0.645 0.802 0.769 
   0   (0.430) 0.718 0.352 0.429 0.352 0.520 0.326 0.335 0.435 0.768 0.391 0.482 0.355 0.198 0.231 

Locus 93 : 
2 alleles
0.0% missing data
   1   (0.652) 0.549 0.866 0.768 0.762 0.534 0.576 0.754 0.672 0.677 0.333 0.521 0.579 0.739 0.885 
   0   (0.348) 0.451 0.134 0.232 0.238 0.466 0.424 0.246 0.328 0.323 0.667 0.479 0.421 0.261 0.115 

Locus 94 : 
2 alleles
0.0% missing data
   1   (0.584) 0.760 0.716 0.460 0.464 0.657 0.684 0.506 0.602 0.631 0.556 0.501 0.602 0.539 0.726 
   0   (0.416) 0.240 0.284 0.540 0.536 0.343 0.316 0.494 0.398 0.369 0.444 0.499 0.398 0.461 0.274 

Locus 95 : 
2 alleles
12.4% missing data
   0   (0.496) 0.527 0.530 0.500 0.499 0.483 0.496 0.500 0.499 0.500 0.401 0.500 0.495 0.499 0.513 
   1   (0.504) 0.473 0.470 0.500 0.501 0.517 0.504 0.500 0.501 0.500 0.599 0.500 0.505 0.501 0.487 

Locus 96 : 
2 alleles
0.0% missing data
   0   (0.884) 0.983 0.544 0.985 0.979 0.981 0.975 0.597 0.917 0.869 0.775 0.170 0.937 0.959 0.972 
   1   (0.116) 0.017 0.456 0.015 0.021 0.019 0.025 0.403 0.083 0.131 0.225 0.830 0.063 0.041 0.028 

Locus 97 : 
2 alleles
0.7% missing data
   0   (0.386) 0.554 0.300 0.408 0.276 0.434 0.616 0.483 0.278 0.440 0.398 0.494 0.377 0.484 0.121 
   1   (0.614) 0.446 0.700 0.592 0.724 0.566 0.384 0.517 0.722 0.560 0.602 0.506 0.623 0.516 0.879 

Locus 98 : 
2 alleles
3.3% missing data
   0   (0.570) 0.687 0.823 0.550 0.535 0.877 0.647 0.824 0.430 0.344 0.702 0.104 0.562 0.831 0.355 
   1   (0.430) 0.313 0.177 0.450 0.465 0.123 0.353 0.176 0.570 0.656 0.298 0.896 0.438 0.169 0.645 

Locus 99 : 
2 alleles
2.0% missing data
   1   (0.642) 0.493 0.798 0.565 0.599 0.854 0.610 0.774 0.707 0.563 0.288 0.937 0.541 0.865 0.721 
   0   (0.358) 0.507 0.202 0.435 0.401 0.146 0.390 0.226 0.293 0.437 0.712 0.063 0.459 0.135 0.279 

Locus 100 : 
2 alleles
10.4% missing data
   1   (0.557) 0.806 0.719 0.805 0.631 0.503 0.603 0.427 0.538 0.498 0.543 0.845 0.440 0.477 0.466 
   0   (0.443) 0.194 0.281 0.195 0.369 0.497 0.397 0.573 0.462 0.502 0.457 0.155 0.560 0.523 0.534 

Locus 101 : 
2 alleles
3.9% missing data
   0   (0.423) 0.217 0.241 0.463 0.460 0.457 0.278 0.433 0.461 0.422 0.455 0.831 0.303 0.305 0.655 
   1   (0.577) 0.783 0.759 0.537 0.540 0.543 0.722 0.567 0.539 0.578 0.545 0.169 0.697 0.695 0.345 

Locus 102 : 
2 alleles
6.5% missing data
   1   (0.546) 0.474 0.828 0.547 0.578 0.778 0.541 0.595 0.529 0.610 0.211 0.497 0.503 0.538 0.586 
   0   (0.454) 0.526 0.172 0.453 0.422 0.222 0.459 0.405 0.471 0.390 0.789 0.503 0.497 0.462 0.414 

Locus 103 : 
2 alleles
3.9% missing data
   1   (0.600) 0.412 0.684 0.570 0.628 0.585 0.605 0.524 0.601 0.591 0.624 0.541 0.718 0.668 0.736 
   0   (0.400) 0.588 0.316 0.430 0.372 0.415 0.395 0.476 0.399 0.409 0.376 0.459 0.282 0.332 0.264 

Locus 104 : 
2 alleles
1.0% missing data
   0   (0.348) 0.370 0.097 0.577 0.324 0.076 0.273 0.336 0.278 0.656 0.568 0.500 0.310 0.400 0.130 
   1   (0.652) 0.630 0.903 0.423 0.676 0.924 0.727 0.664 0.722 0.344 0.432 0.500 0.690 0.600 0.870 

Locus 105 : 
2 alleles
0.7% missing data
   0   (0.392) 0.476 0.154 0.667 0.271 0.112 0.360 0.581 0.283 0.664 0.642 0.481 0.367 0.186 0.388 
   1   (0.608) 0.524 0.846 0.333 0.729 0.888 0.640 0.419 0.717 0.336 0.358 0.519 0.633 0.814 0.612 

Locus 106 : 
2 alleles
10.4% missing data
   0   (0.474) 0.576 0.343 0.702 0.427 0.150 0.566 0.442 0.448 0.335 0.450 0.919 0.580 0.761 0.206 
   1   (0.526) 0.424 0.657 0.298 0.573 0.850 0.434 0.558 0.552 0.665 0.550 0.081 0.420 0.239 0.794 

Locus 107 : 
2 alleles
0.0% missing data
   1   (0.577) 0.362 0.658 0.677 0.597 0.572 0.596 0.527 0.608 0.696 0.649 0.511 0.538 0.527 0.513 
   0   (0.423) 0.638 0.342 0.323 0.403 0.428 0.404 0.473 0.392 0.304 0.351 0.489 0.462 0.473 0.487 

Locus 108 : 
2 alleles
0.0% missing data
   0   (0.413) 0.281 0.570 0.244 0.343 0.298 0.158 0.291 0.486 0.378 0.590 0.901 0.414 0.450 0.458 
   1   (0.587) 0.719 0.430 0.756 0.657 0.702 0.842 0.709 0.514 0.622 0.410 0.099 0.586 0.550 0.542 

Locus 109 : 
2 alleles
3.3% missing data
   0   (0.686) 0.440 0.307 0.256 0.943 0.413 0.572 0.963 0.718 0.978 0.515 0.205 0.448 0.600 0.394 
   1   (0.314) 0.560 0.693 0.744 0.057 0.587 0.428 0.037 0.282 0.022 0.485 0.795 0.552 0.400 0.606 

Locus 110 : 
2 alleles
0.3% missing data
   0   (0.366) 0.486 0.585 0.290 0.538 0.184 0.168 0.560 0.340 0.395 0.359 0.468 0.183 0.403 0.263 
   1   (0.634) 0.514 0.415 0.710 0.462 0.816 0.832 0.440 0.660 0.605 0.641 0.532 0.817 0.597 0.737 

Locus 111 : 
2 alleles
0.7% missing data
   0   (0.493) 0.636 0.648 0.422 0.613 0.482 0.468 0.697 0.478 0.362 0.278 0.097 0.408 0.788 0.543 
   1   (0.507) 0.364 0.352 0.578 0.387 0.518 0.532 0.303 0.522 0.638 0.722 0.903 0.592 0.212 0.457 

Locus 112 : 
2 alleles
1.0% missing data
   1   (0.548) 0.777 0.846 0.584 0.725 0.412 0.396 0.523 0.599 0.551 0.311 0.089 0.419 0.551 0.698 
   0   (0.452) 0.223 0.154 0.416 0.275 0.588 0.604 0.477 0.401 0.449 0.689 0.911 0.581 0.449 0.302 

Locus 113 : 
2 alleles
11.4% missing data
   1   (0.525) 0.609 0.567 0.272 0.320 0.681 0.539 0.722 0.470 0.563 0.588 0.907 0.492 0.801 0.416 
   0   (0.475) 0.391 0.433 0.728 0.680 0.319 0.461 0.278 0.530 0.437 0.412 0.093 0.508 0.199 0.584 

Locus 114 : 
2 alleles
23.5% missing data
   0   (0.411) 0.476 0.701 0.446 0.426 0.809 0.486 0.412 0.316 0.288 0.459 0.069 0.357 0.430 0.262 
   1   (0.589) 0.524 0.299 0.554 0.574 0.191 0.514 0.588 0.684 0.712 0.541 0.931 0.643 0.570 0.738 

Locus 115 : 
2 alleles
1.0% missing data
   0   (0.564) 0.635 0.805 0.781 0.529 0.272 0.576 0.469 0.522 0.634 0.328 0.930 0.668 0.562 0.500 
   1   (0.436) 0.365 0.195 0.219 0.471 0.728 0.424 0.531 0.478 0.366 0.672 0.070 0.332 0.438 0.500 

Locus 116 : 
2 alleles
2.0% missing data
   0   (0.463) 0.322 0.513 0.323 0.647 0.140 0.252 0.738 0.488 0.370 0.798 0.082 0.492 0.507 0.172 
   1   (0.537) 0.678 0.487 0.677 0.353 0.860 0.748 0.262 0.512 0.630 0.202 0.918 0.508 0.493 0.828 

Locus 117 : 
2 alleles
0.0% missing data
   0   (0.397) 0.179 0.873 0.370 0.320 0.102 0.353 0.450 0.420 0.463 0.482 0.073 0.520 0.148 0.214 
   1   (0.603) 0.821 0.127 0.630 0.680 0.898 0.647 0.550 0.580 0.537 0.518 0.927 0.480 0.852 0.786 

Locus 118 : 
2 alleles
0.3% missing data
   0   (0.336) 0.499 0.297 0.368 0.212 0.102 0.107 0.396 0.319 0.356 0.308 0.465 0.389 0.423 0.418 
   1   (0.664) 0.501 0.703 0.632 0.788 0.898 0.893 0.604 0.681 0.644 0.692 0.535 0.611 0.577 0.582 

Locus 119 : 
2 alleles
0.0% missing data
   0   (0.374) 0.504 0.435 0.300 0.396 0.145 0.398 0.394 0.363 0.363 0.381 0.491 0.435 0.153 0.278 
   1   (0.626) 0.496 0.565 0.700 0.604 0.855 0.602 0.606 0.637 0.637 0.619 0.509 0.565 0.847 0.722 

Locus 120 : 
2 alleles
6.2% missing data
   0   (0.376) 0.416 0.495 0.466 0.177 0.246 0.286 0.264 0.457 0.426 0.416 0.068 0.450 0.304 0.230 
   1   (0.624) 0.584 0.505 0.534 0.823 0.754 0.714 0.736 0.543 0.574 0.584 0.932 0.550 0.696 0.770 

Locus 121 : 
2 alleles
2.3% missing data
   1   (0.493) 0.494 0.236 0.459 0.384 0.355 0.777 0.174 0.424 0.613 0.662 0.093 0.649 0.812 0.711 
   0   (0.507) 0.506 0.764 0.541 0.616 0.645 0.223 0.826 0.576 0.387 0.338 0.907 0.351 0.188 0.289 

Locus 122 : 
2 alleles
0.3% missing data
   1   (0.272) 0.202 0.659 0.359 0.284 0.577 0.109 0.403 0.275 0.042 0.068 0.055 0.284 0.762 0.114 
   0   (0.728) 0.798 0.341 0.641 0.716 0.423 0.891 0.597 0.725 0.958 0.932 0.945 0.716 0.238 0.886 

Locus 123 : 
2 alleles
15.6% missing data
   1   (0.514) 0.715 0.651 0.452 0.313 0.643 0.124 0.680 0.604 0.347 0.443 0.101 0.694 0.573 0.591 
   0   (0.486) 0.285 0.349 0.548 0.687 0.357 0.876 0.320 0.396 0.653 0.557 0.899 0.306 0.427 0.409 

Locus 124 : 
2 alleles
9.1% missing data
   1   (0.491) 0.781 0.730 0.379 0.626 0.535 0.611 0.698 0.504 0.507 0.544 0.073 0.280 0.261 0.237 
   0   (0.509) 0.219 0.270 0.621 0.374 0.465 0.389 0.302 0.496 0.493 0.456 0.927 0.720 0.739 0.763 

Locus 125 : 
2 alleles
1.0% missing data
   1   (0.478) 0.847 0.586 0.707 0.320 0.432 0.542 0.609 0.478 0.348 0.086 0.488 0.545 0.618 0.424 
   0   (0.522) 0.153 0.414 0.293 0.680 0.568 0.458 0.391 0.522 0.652 0.914 0.512 0.455 0.382 0.576 

Locus 126 : 
2 alleles
11.7% missing data
   0   (0.864) 0.782 0.895 0.848 0.700 0.974 0.966 0.884 0.943 0.969 0.976 0.834 0.564 0.952 0.508 
   1   (0.136) 0.218 0.105 0.152 0.300 0.026 0.034 0.116 0.057 0.031 0.024 0.166 0.436 0.048 0.492 

Locus 127 : 
2 alleles
0.7% missing data
   1   (0.282) 0.181 0.120 0.278 0.463 0.158 0.133 0.223 0.269 0.575 0.232 0.048 0.365 0.090 0.118 
   0   (0.718) 0.819 0.880 0.722 0.537 0.842 0.867 0.777 0.731 0.425 0.768 0.952 0.635 0.910 0.882 

Locus 128 : 
2 alleles
5.9% missing data
   0   (0.554) 0.300 0.284 0.826 0.557 0.829 0.370 0.466 0.556 0.502 0.522 0.550 0.729 0.793 0.214 
   1   (0.446) 0.700 0.716 0.174 0.443 0.171 0.630 0.534 0.444 0.498 0.478 0.450 0.271 0.207 0.786 

Locus 129 : 
2 alleles
2.0% missing data
   0   (0.888) 0.958 0.984 0.935 0.783 0.977 0.800 0.985 0.881 0.828 0.993 0.983 0.824 0.954 0.794 
   1   (0.112) 0.042 0.016 0.065 0.217 0.023 0.200 0.015 0.119 0.172 0.007 0.017 0.176 0.046 0.206 

Locus 130 : 
2 alleles
20.8% missing data
   1   (0.631) 0.539 0.890 0.327 0.636 0.785 0.667 0.690 0.752 0.532 0.364 0.938 0.495 0.704 0.649 
   0   (0.369) 0.461 0.110 0.673 0.364 0.215 0.333 0.310 0.248 0.468 0.636 0.062 0.505 0.296 0.351 

Locus 131 : 
2 alleles
0.0% missing data
   1   (0.525) 0.393 0.796 0.768 0.629 0.485 0.435 0.235 0.567 0.192 0.532 0.926 0.581 0.520 0.651 
   0   (0.475) 0.607 0.204 0.232 0.371 0.515 0.565 0.765 0.433 0.808 0.468 0.074 0.419 0.480 0.349 

Locus 132 : 
2 alleles
1.0% missing data
   1   (0.116) 0.023 0.173 0.012 0.356 0.019 0.079 0.414 0.147 0.217 0.052 0.016 0.014 0.029 0.011 
   0   (0.884) 0.977 0.827 0.988 0.644 0.981 0.921 0.586 0.853 0.783 0.948 0.984 0.986 0.971 0.989 

Locus 133 : 
2 alleles
0.0% missing data
   0   (0.418) 0.373 0.496 0.424 0.437 0.460 0.426 0.470 0.406 0.377 0.501 0.078 0.376 0.328 0.367 
   1   (0.582) 0.627 0.504 0.576 0.563 0.540 0.574 0.530 0.594 0.623 0.499 0.922 0.624 0.672 0.633 

Locus 134 : 
2 alleles
2.3% missing data
   0   (0.616) 0.518 0.976 0.457 0.373 0.852 0.804 0.769 0.348 0.495 0.982 0.105 0.513 0.824 0.752 
   1   (0.384) 0.482 0.024 0.543 0.627 0.148 0.196 0.231 0.652 0.505 0.018 0.895 0.487 0.176 0.248 

Locus 135 : 
2 alleles
3.3% missing data
   0   (0.876) 0.926 0.317 0.892 0.973 0.876 0.946 0.986 0.914 0.991 0.765 0.169 0.599 0.944 0.859 
   1   (0.124) 0.074 0.683 0.108 0.027 0.124 0.054 0.014 0.086 0.009 0.235 0.831 0.401 0.056 0.141 

Locus 136 : 
2 alleles
1.3% missing data
   0   (0.371) 0.298 0.484 0.397 0.481 0.417 0.181 0.165 0.308 0.395 0.334 0.490 0.460 0.313 0.444 
   1   (0.629) 0.702 0.516 0.603 0.519 0.583 0.819 0.835 0.692 0.605 0.666 0.510 0.540 0.687 0.556 

Locus 137 : 
2 alleles
1.0% missing data
   0   (0.530) 0.383 0.438 0.604 0.860 0.633 0.540 0.899 0.492 0.516 0.228 0.506 0.333 0.452 0.208 
   1   (0.470) 0.617 0.562 0.396 0.140 0.367 0.460 0.101 0.508 0.484 0.772 0.494 0.667 0.548 0.792 

Locus 138 : 
2 alleles
2.6% missing data
   0   (0.433) 0.370 0.540 0.512 0.421 0.546 0.482 0.419 0.398 0.499 0.210 0.491 0.440 0.268 0.432 
   1   (0.567) 0.630 0.460 0.488 0.579 0.454 0.518 0.581 0.602 0.501 0.790 0.509 0.560 0.732 0.568 

Locus 139 : 
2 alleles
0.0% missing data
   0   (0.394) 0.191 0.443 0.284 0.393 0.388 0.529 0.569 0.357 0.398 0.376 0.080 0.520 0.183 0.233 
   1   (0.606) 0.809 0.557 0.716 0.607 0.612 0.471 0.431 0.643 0.602 0.624 0.920 0.480 0.817 0.767 

Locus 140 : 
2 alleles
1.0% missing data
   1   (0.244) 0.157 0.045 0.375 0.121 0.716 0.376 0.218 0.252 0.191 0.088 0.038 0.166 0.096 0.671 
   0   (0.756) 0.843 0.955 0.625 0.879 0.284 0.624 0.782 0.748 0.809 0.912 0.962 0.834 0.904 0.329 

Locus 141 : 
2 alleles
1.6% missing data
   0   (0.479) 0.492 0.352 0.519 0.483 0.420 0.440 0.499 0.494 0.498 0.472 0.492 0.490 0.478 0.408 
   1   (0.521) 0.508 0.648 0.481 0.517 0.580 0.560 0.501 0.506 0.502 0.528 0.508 0.510 0.522 0.592 

Locus 142 : 
2 alleles
0.0% missing data
   1   (0.324) 0.871 0.083 0.537 0.312 0.171 0.389 0.209 0.328 0.451 0.061 0.051 0.371 0.165 0.393 
   0   (0.676) 0.129 0.917 0.463 0.688 0.829 0.611 0.791 0.672 0.549 0.939 0.949 0.629 0.835 0.607 

Locus 143 : 
2 alleles
0.7% missing data
   0   (0.629) 0.611 0.468 0.740 0.416 0.825 0.336 0.701 0.753 0.376 0.616 0.928 0.802 0.605 0.512 
   1   (0.371) 0.389 0.532 0.260 0.584 0.175 0.664 0.299 0.247 0.624 0.384 0.072 0.198 0.395 0.488 

Locus 144 : 
2 alleles
0.7% missing data
   0   (0.706) 0.256 0.894 0.557 0.353 0.869 0.614 0.891 0.753 0.939 0.963 0.111 0.558 0.590 0.699 
   1   (0.294) 0.744 0.106 0.443 0.647 0.131 0.386 0.109 0.247 0.061 0.037 0.889 0.442 0.410 0.301 

Locus 145 : 
2 alleles
0.0% missing data
   1   (0.269) 0.108 0.481 0.042 0.299 0.052 0.147 0.687 0.237 0.655 0.377 0.039 0.139 0.124 0.320 
   0   (0.731) 0.892 0.519 0.958 0.701 0.948 0.853 0.313 0.763 0.345 0.623 0.961 0.861 0.876 0.680 

Locus 146 : 
2 alleles
1.6% missing data
   1   (0.593) 0.534 0.781 0.466 0.473 0.635 0.284 0.660 0.613 0.654 0.580 0.912 0.622 0.839 0.566 
   0   (0.407) 0.466 0.219 0.534 0.527 0.365 0.716 0.340 0.387 0.346 0.420 0.088 0.378 0.161 0.434 

Locus 147 : 
2 alleles
2.3% missing data
   1   (0.512) 0.734 0.525 0.674 0.560 0.158 0.598 0.506 0.574 0.657 0.635 0.095 0.448 0.337 0.190 
   0   (0.488) 0.266 0.475 0.326 0.440 0.842 0.402 0.494 0.426 0.343 0.365 0.905 0.552 0.663 0.810 

Locus 148 : 
2 alleles
1.0% missing data
   1   (0.244) 0.223 0.057 0.078 0.115 0.369 0.431 0.678 0.191 0.647 0.022 0.781 0.162 0.083 0.203 
   0   (0.756) 0.777 0.943 0.922 0.885 0.631 0.569 0.322 0.809 0.353 0.978 0.219 0.838 0.917 0.797 

Locus 149 : 
2 alleles
0.0% missing data
   0   (0.420) 0.275 0.216 0.384 0.209 0.331 0.505 0.607 0.489 0.398 0.560 0.463 0.438 0.428 0.210 
   1   (0.580) 0.725 0.784 0.616 0.791 0.669 0.495 0.393 0.511 0.602 0.440 0.537 0.562 0.572 0.790 

Locus 150 : 
2 alleles
0.0% missing data
   0   (0.479) 0.318 0.100 0.328 0.520 0.628 0.233 0.936 0.465 0.377 0.826 0.077 0.414 0.349 0.554 
   1   (0.521) 0.682 0.900 0.672 0.480 0.372 0.767 0.064 0.535 0.623 0.174 0.923 0.586 0.651 0.446 

Locus 151 : 
2 alleles
22.1% missing data
   0   (0.431) 0.185 0.425 0.261 0.198 0.356 0.191 0.493 0.510 0.723 0.440 0.133 0.480 0.703 0.394 
   1   (0.569) 0.815 0.575 0.739 0.802 0.644 0.809 0.507 0.490 0.277 0.560 0.867 0.520 0.297 0.606 

Locus 152 : 
2 alleles
4.6% missing data
   0   (0.636) 0.414 0.498 0.655 0.704 0.296 0.853 0.904 0.816 0.352 0.438 0.114 0.598 0.845 0.252 
   1   (0.364) 0.586 0.502 0.345 0.296 0.704 0.147 0.096 0.184 0.648 0.562 0.886 0.402 0.155 0.748 

Locus 153 : 
2 alleles
4.2% missing data
   0   (0.389) 0.519 0.206 0.433 0.398 0.166 0.180 0.292 0.444 0.443 0.444 0.067 0.445 0.478 0.398 
   1   (0.611) 0.481 0.794 0.567 0.602 0.834 0.820 0.708 0.556 0.557 0.556 0.933 0.555 0.522 0.602 

Locus 154 : 
2 alleles
0.3% missing data
   0   (0.627) 0.704 0.225 0.848 0.328 0.285 0.466 0.950 0.515 0.641 0.413 0.934 0.856 0.589 0.859 
   1   (0.373) 0.296 0.775 0.152 0.672 0.715 0.534 0.050 0.485 0.359 0.587 0.066 0.144 0.411 0.141 

Locus 155 : 
2 alleles
5.9% missing data
   0   (0.654) 0.669 0.245 0.855 0.307 0.310 0.516 0.954 0.542 0.796 0.415 0.939 0.861 0.621 0.909 
   1   (0.346) 0.331 0.755 0.145 0.693 0.690 0.484 0.046 0.458 0.204 0.585 0.061 0.139 0.379 0.091 

Locus 156 : 
2 alleles
0.7% missing data
   1   (0.555) 0.535 0.227 0.602 0.620 0.800 0.512 0.368 0.662 0.681 0.647 0.930 0.487 0.235 0.317 
   0   (0.445) 0.465 0.773 0.398 0.380 0.200 0.488 0.632 0.338 0.319 0.353 0.070 0.513 0.765 0.683 

Locus 157 : 
2 alleles
1.0% missing data
   0   (0.397) 0.239 0.690 0.394 0.282 0.199 0.322 0.788 0.417 0.514 0.288 0.061 0.255 0.165 0.664 
   1   (0.603) 0.761 0.310 0.606 0.718 0.801 0.678 0.212 0.583 0.486 0.712 0.939 0.745 0.835 0.336 

Locus 158 : 
2 alleles
1.6% missing data
   1   (0.544) 0.777 0.714 0.480 0.272 0.676 0.521 0.149 0.562 0.726 0.540 0.095 0.689 0.817 0.627 
   0   (0.456) 0.223 0.286 0.520 0.728 0.324 0.479 0.851 0.438 0.274 0.460 0.905 0.311 0.183 0.373 

Locus 159 : 
2 alleles
0.0% missing data
   0   (0.700) 0.811 0.175 0.890 0.688 0.486 0.611 0.644 0.786 0.640 0.460 0.955 0.892 0.868 0.512 
   1   (0.300) 0.189 0.825 0.110 0.312 0.514 0.389 0.356 0.214 0.360 0.540 0.045 0.108 0.132 0.488 

Locus 160 : 
2 alleles
22.1% missing data
   0   (0.397) 0.323 0.440 0.339 0.337 0.191 0.301 0.487 0.456 0.341 0.462 0.441 0.376 0.469 0.257 
   1   (0.603) 0.677 0.560 0.661 0.663 0.809 0.699 0.513 0.544 0.659 0.538 0.559 0.624 0.531 0.743 

Locus 161 : 
2 alleles
3.3% missing data
   0   (0.689) 0.280 0.859 0.691 0.272 0.833 0.783 0.731 0.670 0.643 0.805 0.945 0.824 0.880 0.834 
   1   (0.311) 0.720 0.141 0.309 0.728 0.167 0.217 0.269 0.330 0.357 0.195 0.055 0.176 0.120 0.166 

Locus 162 : 
2 alleles
4.6% missing data
   0   (0.551) 0.479 0.378 0.444 0.515 0.751 0.591 0.228 0.543 0.642 0.290 0.929 0.702 0.842 0.580 
   1   (0.449) 0.521 0.622 0.556 0.485 0.249 0.409 0.772 0.457 0.358 0.710 0.071 0.298 0.158 0.420 

Locus 163 : 
2 alleles
16.6% missing data
   0   (0.567) 0.263 0.401 0.826 0.262 0.177 0.342 0.215 0.623 0.889 0.332 0.928 0.808 0.844 0.579 
   1   (0.433) 0.737 0.599 0.174 0.738 0.823 0.658 0.785 0.377 0.111 0.668 0.072 0.192 0.156 0.421 

Locus 164 : 
2 alleles
8.8% missing data
   0   (0.640) 0.249 0.700 0.656 0.422 0.899 0.438 0.759 0.502 0.933 0.967 0.204 0.659 0.589 0.371 
   1   (0.360) 0.751 0.300 0.344 0.578 0.101 0.562 0.241 0.498 0.067 0.033 0.796 0.341 0.411 0.629 

Locus 165 : 
2 alleles
0.0% missing data
   0   (0.692) 0.720 0.934 0.746 0.642 0.772 0.727 0.692 0.850 0.389 0.491 0.118 0.708 0.567 0.776 
   1   (0.308) 0.280 0.066 0.254 0.358 0.228 0.273 0.308 0.150 0.611 0.509 0.882 0.292 0.433 0.224 

Locus 166 : 
2 alleles
1.0% missing data
   0   (0.452) 0.363 0.582 0.553 0.432 0.268 0.330 0.639 0.503 0.318 0.707 0.893 0.318 0.159 0.391 
   1   (0.548) 0.637 0.418 0.447 0.568 0.732 0.670 0.361 0.497 0.682 0.293 0.107 0.682 0.841 0.609 

Locus 167 : 
2 alleles
9.1% missing data
   1   (0.297) 0.106 0.628 0.271 0.355 0.091 0.288 0.353 0.197 0.189 0.442 0.082 0.404 0.116 0.607 
   0   (0.703) 0.894 0.372 0.729 0.645 0.909 0.712 0.647 0.803 0.811 0.558 0.918 0.596 0.884 0.393 

Locus 168 : 
2 alleles
0.0% missing data
   0   (0.365) 0.236 0.414 0.303 0.435 0.245 0.241 0.418 0.279 0.437 0.495 0.065 0.402 0.479 0.366 
   1   (0.635) 0.764 0.586 0.697 0.565 0.755 0.759 0.582 0.721 0.563 0.505 0.935 0.598 0.521 0.634 

Locus 169 : 
2 alleles
0.7% missing data
   1   (0.631) 0.785 0.681 0.633 0.546 0.807 0.624 0.586 0.644 0.648 0.526 0.928 0.614 0.575 0.784 
   0   (0.369) 0.215 0.319 0.367 0.454 0.193 0.376 0.414 0.356 0.352 0.474 0.072 0.386 0.425 0.216 

Locus 170 : 
2 alleles
1.3% missing data
   1   (0.645) 0.856 0.684 0.739 0.659 0.758 0.713 0.516 0.598 0.721 0.510 0.526 0.671 0.873 0.590 
   0   (0.355) 0.144 0.316 0.261 0.341 0.242 0.287 0.484 0.402 0.279 0.490 0.474 0.329 0.127 0.410 

Locus 171 : 
2 alleles
0.3% missing data
   1   (0.436) 0.798 0.798 0.287 0.563 0.298 0.578 0.231 0.305 0.626 0.598 0.093 0.546 0.193 0.203 
   0   (0.564) 0.202 0.202 0.713 0.437 0.702 0.422 0.769 0.695 0.374 0.402 0.907 0.454 0.807 0.797 

Locus 172 : 
2 alleles
0.0% missing data
   0   (0.628) 0.704 0.238 0.867 0.646 0.331 0.811 0.787 0.592 0.699 0.306 0.939 0.603 0.818 0.653 
   1   (0.372) 0.296 0.762 0.133 0.354 0.669 0.189 0.213 0.408 0.301 0.694 0.061 0.397 0.182 0.347 

Locus 173 : 
2 alleles
7.2% missing data
   0   (0.825) 0.496 0.888 0.496 0.928 0.969 0.915 0.792 0.734 0.971 0.981 0.512 0.802 0.922 0.830 
   1   (0.175) 0.504 0.112 0.504 0.072 0.031 0.085 0.208 0.266 0.029 0.019 0.488 0.198 0.078 0.170 

Locus 174 : 
2 alleles
1.0% missing data
   0   (0.703) 0.485 0.807 0.727 0.503 0.795 0.651 0.605 0.765 0.532 0.967 0.955 0.744 0.600 0.827 
   1   (0.297) 0.515 0.193 0.273 0.497 0.205 0.349 0.395 0.235 0.468 0.033 0.045 0.256 0.400 0.173 

Locus 175 : 
2 alleles
0.0% missing data
   0   (0.685) 0.521 0.837 0.714 0.506 0.788 0.650 0.556 0.759 0.528 0.925 0.953 0.737 0.599 0.771 
   1   (0.315) 0.479 0.163 0.286 0.494 0.212 0.350 0.444 0.241 0.472 0.075 0.047 0.263 0.401 0.229 

Locus 176 : 
2 alleles
0.0% missing data
   0   (0.880) 0.797 0.448 0.923 0.984 0.585 0.968 0.986 0.726 0.992 0.733 0.983 0.962 0.933 0.487 
   1   (0.120) 0.203 0.552 0.077 0.016 0.415 0.032 0.014 0.274 0.008 0.267 0.017 0.038 0.067 0.513 

Locus 177 : 
2 alleles
4.9% missing data
   0   (0.408) 0.350 0.245 0.291 0.350 0.392 0.311 0.440 0.469 0.432 0.354 0.509 0.348 0.662 0.369 
   1   (0.592) 0.650 0.755 0.709 0.650 0.608 0.689 0.560 0.531 0.568 0.646 0.491 0.652 0.338 0.631 

Locus 178 : 
2 alleles
1.3% missing data
   0   (0.530) 0.498 0.623 0.527 0.280 0.649 0.733 0.363 0.539 0.827 0.255 0.085 0.463 0.804 0.722 
   1   (0.470) 0.502 0.377 0.473 0.720 0.351 0.267 0.637 0.461 0.173 0.745 0.915 0.537 0.196 0.278 

Locus 179 : 
2 alleles
1.0% missing data
   0   (0.740) 0.938 0.168 0.956 0.681 0.579 0.782 0.412 0.560 0.978 0.359 0.964 0.962 0.360 0.832 
   1   (0.260) 0.062 0.832 0.044 0.319 0.421 0.218 0.588 0.440 0.022 0.641 0.036 0.038 0.640 0.168 

Locus 180 : 
2 alleles
1.3% missing data
   1   (0.327) 0.685 0.249 0.261 0.437 0.404 0.294 0.497 0.240 0.340 0.036 0.878 0.373 0.105 0.409 
   0   (0.673) 0.315 0.751 0.739 0.563 0.596 0.706 0.503 0.760 0.660 0.964 0.122 0.627 0.895 0.591 

Locus 181 : 
2 alleles
1.3% missing data
   0   (0.486) 0.580 0.723 0.290 0.603 0.835 0.393 0.315 0.408 0.561 0.894 0.464 0.328 0.329 0.291 
   1   (0.514) 0.420 0.277 0.710 0.397 0.165 0.607 0.685 0.592 0.439 0.106 0.536 0.672 0.671 0.709 

Locus 182 : 
2 alleles
0.3% missing data
   0   (0.391) 0.628 0.658 0.247 0.285 0.422 0.344 0.334 0.494 0.336 0.469 0.499 0.295 0.160 0.200 
   1   (0.609) 0.372 0.342 0.753 0.715 0.578 0.656 0.666 0.506 0.664 0.531 0.501 0.705 0.840 0.800 

Locus 183 : 
2 alleles
9.4% missing data
   0   (0.426) 0.518 0.351 0.377 0.287 0.351 0.400 0.761 0.479 0.308 0.541 0.503 0.412 0.175 0.253 
   1   (0.574) 0.482 0.649 0.623 0.713 0.649 0.600 0.239 0.521 0.692 0.459 0.497 0.588 0.825 0.747 

Locus 184 : 
2 alleles
3.3% missing data
   1   (0.342) 0.138 0.752 0.416 0.476 0.088 0.342 0.630 0.436 0.325 0.358 0.052 0.108 0.124 0.285 
   0   (0.658) 0.862 0.248 0.584 0.524 0.912 0.658 0.370 0.564 0.675 0.642 0.948 0.892 0.876 0.715 

Locus 185 : 
2 alleles
0.3% missing data
   0   (0.706) 0.720 0.411 0.889 0.667 0.928 0.459 0.825 0.736 0.561 0.855 0.946 0.693 0.883 0.474 
   1   (0.294) 0.280 0.589 0.111 0.333 0.072 0.541 0.175 0.264 0.439 0.145 0.054 0.307 0.117 0.526 

Locus 186 : 
2 alleles
5.2% missing data
   0   (0.420) 0.339 0.411 0.459 0.478 0.574 0.333 0.494 0.367 0.486 0.399 0.071 0.407 0.463 0.326 
   1   (0.580) 0.661 0.589 0.541 0.522 0.426 0.667 0.506 0.633 0.514 0.601 0.929 0.593 0.537 0.674 

Locus 187 : 
2 alleles
1.6% missing data
   1   (0.646) 0.766 0.600 0.455 0.635 0.760 0.695 0.659 0.576 0.686 0.566 0.543 0.751 0.862 0.847 
   0   (0.354) 0.234 0.400 0.545 0.365 0.240 0.305 0.341 0.424 0.314 0.434 0.457 0.249 0.138 0.153 

Locus 188 : 
2 alleles
0.7% missing data
   1   (0.498) 0.680 0.800 0.452 0.786 0.656 0.436 0.338 0.558 0.325 0.454 0.896 0.233 0.222 0.584 
   0   (0.502) 0.320 0.200 0.548 0.214 0.344 0.564 0.662 0.442 0.675 0.546 0.104 0.767 0.778 0.416 

Locus 189 : 
2 alleles
4.9% missing data
   0   (0.475) 0.255 0.904 0.397 0.553 0.581 0.514 0.443 0.445 0.471 0.792 0.906 0.307 0.172 0.283 
   1   (0.525) 0.745 0.096 0.603 0.447 0.419 0.486 0.557 0.555 0.529 0.208 0.094 0.693 0.828 0.717 

Locus 190 : 
2 alleles
3.9% missing data
   0   (0.328) 0.453 0.337 0.204 0.506 0.178 0.378 0.256 0.303 0.261 0.494 0.053 0.223 0.455 0.239 
   1   (0.672) 0.547 0.663 0.796 0.494 0.822 0.622 0.744 0.697 0.739 0.506 0.947 0.777 0.545 0.761 

Locus 191 : 
2 alleles
7.8% missing data
   0   (0.968) 0.995 0.307 0.997 0.995 0.989 0.994 0.996 0.989 0.998 0.804 0.996 0.996 0.992 0.996 
   1   (0.032) 0.005 0.693 0.003 0.005 0.011 0.006 0.004 0.011 0.002 0.196 0.004 0.004 0.008 0.004 

Locus 192 : 
2 alleles
0.0% missing data
   0   (0.398) 0.211 0.316 0.236 0.449 0.593 0.415 0.488 0.388 0.490 0.302 0.489 0.430 0.182 0.256 
   1   (0.602) 0.789 0.684 0.764 0.551 0.407 0.585 0.512 0.612 0.510 0.698 0.511 0.570 0.818 0.744 

Locus 193 : 
2 alleles
0.7% missing data
   0   (0.724) 0.420 0.627 0.517 0.859 0.886 0.793 0.964 0.679 0.958 0.539 0.955 0.660 0.272 0.334 
   1   (0.276) 0.580 0.373 0.483 0.141 0.114 0.207 0.036 0.321 0.042 0.461 0.045 0.340 0.728 0.666 

Locus 194 : 
2 alleles
13.4% missing data
   0   (0.431) 0.450 0.412 0.485 0.444 0.202 0.405 0.374 0.405 0.355 0.493 0.482 0.475 0.482 0.563 
   1   (0.569) 0.550 0.588 0.515 0.556 0.798 0.595 0.626 0.595 0.645 0.507 0.518 0.525 0.518 0.437 

Locus 195 : 
2 alleles
5.9% missing data
   0   (0.593) 0.475 0.886 0.573 0.521 0.641 0.508 0.674 0.551 0.724 0.357 0.302 0.664 0.828 0.481 
   1   (0.407) 0.525 0.114 0.427 0.479 0.359 0.492 0.326 0.449 0.276 0.643 0.698 0.336 0.172 0.519 

Locus 196 : 
2 alleles
4.9% missing data
   0   (0.389) 0.339 0.369 0.216 0.424 0.474 0.277 0.488 0.429 0.286 0.356 0.891 0.423 0.285 0.135 
   1   (0.611) 0.661 0.631 0.784 0.576 0.526 0.723 0.512 0.571 0.714 0.644 0.109 0.577 0.715 0.865 

Locus 197 : 
2 alleles
1.6% missing data
   0   (0.641) 0.465 0.606 0.370 0.747 0.633 0.582 0.954 0.714 0.585 0.802 0.517 0.531 0.520 0.429 
   1   (0.359) 0.535 0.394 0.630 0.253 0.367 0.418 0.046 0.286 0.415 0.198 0.483 0.469 0.480 0.571 

Locus 198 : 
2 alleles
0.0% missing data
   1   (0.517) 0.640 0.548 0.577 0.496 0.488 0.500 0.501 0.512 0.502 0.497 0.493 0.511 0.511 0.596 
   0   (0.483) 0.360 0.452 0.423 0.504 0.512 0.500 0.499 0.488 0.498 0.503 0.507 0.489 0.489 0.404 

Locus 199 : 
2 alleles
1.0% missing data
   0   (0.408) 0.324 0.251 0.489 0.257 0.325 0.394 0.371 0.447 0.809 0.487 0.493 0.349 0.152 0.153 
   1   (0.592) 0.676 0.749 0.511 0.743 0.675 0.606 0.629 0.553 0.191 0.513 0.507 0.651 0.848 0.847 

Locus 200 : 
2 alleles
0.0% missing data
   0   (0.497) 0.568 0.163 0.231 0.443 0.206 0.602 0.910 0.504 0.532 0.404 0.906 0.455 0.487 0.446 
   1   (0.503) 0.432 0.837 0.769 0.557 0.794 0.398 0.090 0.496 0.468 0.596 0.094 0.545 0.513 0.554 

Locus 201 : 
2 alleles
0.7% missing data
   0   (0.409) 0.362 0.528 0.450 0.419 0.433 0.374 0.417 0.425 0.361 0.495 0.075 0.298 0.332 0.537 
   1   (0.591) 0.638 0.472 0.550 0.581 0.567 0.626 0.583 0.575 0.639 0.505 0.925 0.702 0.668 0.463 

Locus 202 : 
2 alleles
0.0% missing data
   1   (0.552) 0.650 0.378 0.537 0.594 0.245 0.658 0.320 0.531 0.645 0.447 0.497 0.676 0.830 0.691 
   0   (0.448) 0.350 0.622 0.463 0.406 0.755 0.342 0.680 0.469 0.355 0.553 0.503 0.324 0.170 0.309 

Locus 203 : 
2 alleles
7.2% missing data
   0   (0.498) 0.327 0.773 0.514 0.471 0.172 0.412 0.354 0.688 0.266 0.620 0.087 0.450 0.804 0.467 
   1   (0.502) 0.673 0.227 0.486 0.529 0.828 0.588 0.646 0.312 0.734 0.380 0.913 0.550 0.196 0.533 

Locus 204 : 
2 alleles
3.9% missing data
   1   (0.508) 0.521 0.625 0.748 0.592 0.278 0.388 0.363 0.523 0.691 0.275 0.092 0.484 0.829 0.372 
   0   (0.492) 0.479 0.375 0.252 0.408 0.722 0.612 0.637 0.477 0.309 0.725 0.908 0.516 0.171 0.628 

Locus 205 : 
2 alleles
0.3% missing data
   0   (0.442) 0.594 0.242 0.293 0.770 0.222 0.470 0.352 0.397 0.543 0.390 0.069 0.429 0.752 0.275 
   1   (0.558) 0.406 0.758 0.707 0.230 0.778 0.530 0.648 0.603 0.457 0.610 0.931 0.571 0.248 0.725 

Locus 206 : 
2 alleles
0.0% missing data
   0   (0.440) 0.590 0.243 0.292 0.769 0.197 0.471 0.352 0.397 0.543 0.388 0.069 0.431 0.751 0.271 
   1   (0.560) 0.410 0.757 0.708 0.231 0.803 0.529 0.648 0.603 0.457 0.612 0.931 0.569 0.249 0.729 

Locus 207 : 
2 alleles
0.0% missing data
   0   (0.557) 0.721 0.467 0.772 0.371 0.808 0.254 0.322 0.481 0.624 0.834 0.913 0.719 0.301 0.659 
   1   (0.443) 0.279 0.533 0.228 0.629 0.192 0.746 0.678 0.519 0.376 0.166 0.087 0.281 0.699 0.341 

Locus 208 : 
2 alleles
0.3% missing data
   0   (0.377) 0.137 0.554 0.436 0.578 0.182 0.613 0.242 0.383 0.343 0.399 0.073 0.311 0.463 0.182 
   1   (0.623) 0.863 0.446 0.564 0.422 0.818 0.387 0.758 0.617 0.657 0.601 0.927 0.689 0.537 0.818 

Locus 209 : 
2 alleles
0.3% missing data
   0   (0.731) 0.691 0.865 0.806 0.948 0.640 0.601 0.772 0.729 0.632 0.969 0.951 0.518 0.538 0.593 
   1   (0.269) 0.309 0.135 0.194 0.052 0.360 0.399 0.228 0.271 0.368 0.031 0.049 0.482 0.462 0.407 

Locus 210 : 
2 alleles
1.0% missing data
   0   (0.471) 0.533 0.439 0.441 0.347 0.510 0.447 0.510 0.436 0.407 0.358 0.072 0.583 0.774 0.637 
   1   (0.529) 0.467 0.561 0.559 0.653 0.490 0.553 0.490 0.564 0.593 0.642 0.928 0.417 0.226 0.363 

Locus 211 : 
2 alleles
0.0% missing data
   1   (0.567) 0.509 0.634 0.725 0.661 0.605 0.625 0.494 0.562 0.595 0.649 0.933 0.549 0.237 0.370 
   0   (0.433) 0.491 0.366 0.275 0.339 0.395 0.375 0.506 0.438 0.405 0.351 0.067 0.451 0.763 0.630 

Locus 212 : 
2 alleles
0.7% missing data
   1   (0.639) 0.576 0.686 0.774 0.848 0.685 0.628 0.582 0.555 0.545 0.527 0.943 0.655 0.856 0.595 
   0   (0.361) 0.424 0.314 0.226 0.152 0.315 0.372 0.418 0.445 0.455 0.473 0.057 0.345 0.144 0.405 

Locus 213 : 
2 alleles
2.3% missing data
   1   (0.467) 0.448 0.505 0.339 0.568 0.367 0.744 0.556 0.525 0.452 0.260 0.098 0.532 0.171 0.274 
   0   (0.533) 0.552 0.495 0.661 0.432 0.633 0.256 0.444 0.475 0.548 0.740 0.902 0.468 0.829 0.726 

Locus 214 : 
2 alleles
0.3% missing data
   0   (0.360) 0.204 0.431 0.256 0.564 0.359 0.330 0.349 0.331 0.346 0.254 0.879 0.310 0.149 0.329 
   1   (0.640) 0.796 0.569 0.744 0.436 0.641 0.670 0.651 0.669 0.654 0.746 0.121 0.690 0.851 0.671 

Locus 215 : 
2 alleles
3.6% missing data
   0   (0.380) 0.259 0.326 0.573 0.310 0.275 0.218 0.402 0.314 0.462 0.408 0.905 0.500 0.411 0.075 
   1   (0.620) 0.741 0.674 0.427 0.690 0.725 0.782 0.598 0.686 0.538 0.592 0.095 0.500 0.589 0.925 

Locus 216 : 
2 alleles
0.7% missing data
   0   (0.421) 0.469 0.432 0.401 0.513 0.499 0.459 0.376 0.315 0.346 0.473 0.900 0.385 0.497 0.355 
   1   (0.579) 0.531 0.568 0.599 0.487 0.501 0.541 0.624 0.685 0.654 0.527 0.100 0.615 0.503 0.645 

Locus 217 : 
2 alleles
0.3% missing data
   1   (0.580) 0.304 0.779 0.508 0.754 0.656 0.515 0.501 0.752 0.523 0.552 0.510 0.390 0.248 0.694 
   0   (0.420) 0.696 0.221 0.492 0.246 0.344 0.485 0.499 0.248 0.477 0.448 0.490 0.610 0.752 0.306 

Locus 218 : 
2 alleles
0.0% missing data
   0   (0.412) 0.312 0.341 0.284 0.282 0.152 0.515 0.351 0.482 0.494 0.412 0.894 0.425 0.328 0.346 
   1   (0.588) 0.688 0.659 0.716 0.718 0.848 0.485 0.649 0.518 0.506 0.588 0.106 0.575 0.672 0.654 

Locus 219 : 
2 alleles
2.6% missing data
   0   (0.468) 0.513 0.250 0.390 0.432 0.464 0.462 0.497 0.497 0.500 0.416 0.486 0.492 0.489 0.456 
   1   (0.532) 0.487 0.750 0.610 0.568 0.536 0.538 0.503 0.503 0.500 0.584 0.514 0.508 0.511 0.544 

Locus 220 : 
2 alleles
0.0% missing data
   0   (0.442) 0.381 0.494 0.351 0.502 0.464 0.461 0.493 0.425 0.464 0.499 0.506 0.349 0.461 0.330 
   1   (0.558) 0.619 0.506 0.649 0.498 0.536 0.539 0.507 0.575 0.536 0.501 0.494 0.651 0.539 0.670 

Locus 221 : 
2 alleles
0.3% missing data
   1   (0.671) 0.594 0.791 0.729 0.748 0.494 0.782 0.659 0.772 0.527 0.563 0.944 0.657 0.730 0.528 
   0   (0.329) 0.406 0.209 0.271 0.252 0.506 0.218 0.341 0.228 0.473 0.437 0.056 0.343 0.270 0.472 

Locus 222 : 
2 alleles
0.0% missing data
   0   (0.434) 0.514 0.388 0.335 0.488 0.278 0.381 0.494 0.455 0.457 0.497 0.079 0.381 0.466 0.473 
   1   (0.566) 0.486 0.612 0.665 0.512 0.722 0.619 0.506 0.545 0.543 0.503 0.921 0.619 0.534 0.527 

Locus 223 : 
2 alleles
25.1% missing data
   1   (0.443) 0.308 0.784 0.151 0.309 0.076 0.193 0.581 0.590 0.716 0.122 0.127 0.541 0.520 0.574 
   0   (0.557) 0.692 0.216 0.849 0.691 0.924 0.807 0.419 0.410 0.284 0.878 0.873 0.459 0.480 0.426 

Locus 224 : 
2 alleles
1.6% missing data
   1   (0.550) 0.842 0.373 0.793 0.450 0.235 0.390 0.650 0.652 0.527 0.227 0.097 0.759 0.239 0.690 
   0   (0.450) 0.158 0.627 0.207 0.550 0.765 0.610 0.350 0.348 0.473 0.773 0.903 0.241 0.761 0.310 

Locus 225 : 
2 alleles
7.2% missing data
   0   (0.757) 0.457 0.955 0.826 0.625 0.951 0.508 0.969 0.886 0.548 0.983 0.562 0.569 0.371 0.094 
   1   (0.243) 0.543 0.045 0.174 0.375 0.049 0.492 0.031 0.114 0.452 0.017 0.438 0.431 0.629 0.906 

Locus 226 : 
2 alleles
0.3% missing data
   0   (0.453) 0.397 0.642 0.150 0.590 0.117 0.593 0.549 0.386 0.401 0.793 0.894 0.520 0.212 0.330 
   1   (0.547) 0.603 0.358 0.850 0.410 0.883 0.407 0.451 0.614 0.599 0.207 0.106 0.480 0.788 0.670 

Locus 227 : 
2 alleles
3.9% missing data
   1   (0.606) 0.503 0.880 0.685 0.507 0.797 0.610 0.787 0.554 0.593 0.278 0.933 0.646 0.508 0.644 
   0   (0.394) 0.497 0.120 0.315 0.493 0.203 0.390 0.213 0.446 0.407 0.722 0.067 0.354 0.492 0.356 

Locus 228 : 
2 alleles
7.8% missing data
   1   (0.248) 0.415 0.030 0.460 0.396 0.210 0.447 0.687 0.282 0.032 0.017 0.043 0.222 0.116 0.616 
   0   (0.752) 0.585 0.970 0.540 0.604 0.790 0.553 0.313 0.718 0.968 0.983 0.957 0.778 0.884 0.384 

Locus 229 : 
2 alleles
6.2% missing data
   0   (0.403) 0.455 0.680 0.599 0.375 0.268 0.332 0.605 0.290 0.411 0.446 0.067 0.356 0.428 0.389 
   1   (0.597) 0.545 0.320 0.401 0.625 0.732 0.668 0.395 0.710 0.589 0.554 0.933 0.644 0.572 0.611 

Locus 230 : 
2 alleles
2.0% missing data
   0   (0.389) 0.282 0.419 0.510 0.281 0.459 0.338 0.483 0.387 0.347 0.414 0.066 0.312 0.440 0.499 
   1   (0.611) 0.718 0.581 0.490 0.719 0.541 0.662 0.517 0.613 0.653 0.586 0.934 0.688 0.560 0.501 

Locus 231 : 
2 alleles
0.0% missing data
   0   (0.834) 0.922 0.898 0.968 0.445 0.949 0.847 0.651 0.782 0.872 0.927 0.978 0.971 0.695 0.974 
   1   (0.166) 0.078 0.102 0.032 0.555 0.051 0.153 0.349 0.218 0.128 0.073 0.022 0.029 0.305 0.026 

Locus 232 : 
2 alleles
0.7% missing data
   1   (0.620) 0.507 0.688 0.761 0.613 0.334 0.765 0.649 0.655 0.590 0.612 0.938 0.565 0.567 0.704 
   0   (0.380) 0.493 0.312 0.239 0.387 0.666 0.235 0.351 0.345 0.410 0.388 0.062 0.435 0.433 0.296 

Locus 233 : 
2 alleles
0.0% missing data
   0   (0.475) 0.680 0.387 0.568 0.351 0.300 0.171 0.411 0.448 0.556 0.283 0.918 0.595 0.786 0.570 
   1   (0.525) 0.320 0.613 0.432 0.649 0.700 0.829 0.589 0.552 0.444 0.717 0.082 0.405 0.214 0.430 

Locus 234 : 
2 alleles
0.0% missing data
   0   (0.435) 0.437 0.208 0.401 0.391 0.497 0.480 0.451 0.399 0.485 0.413 0.898 0.425 0.484 0.325 
   1   (0.565) 0.563 0.792 0.599 0.609 0.503 0.520 0.549 0.601 0.515 0.587 0.102 0.575 0.516 0.675 

Locus 235 : 
2 alleles
0.0% missing data
   1   (0.610) 0.499 0.553 0.738 0.536 0.816 0.453 0.557 0.581 0.680 0.591 0.933 0.618 0.843 0.615 
   0   (0.390) 0.501 0.447 0.262 0.464 0.184 0.547 0.443 0.419 0.320 0.409 0.067 0.382 0.157 0.385 

Locus 236 : 
2 alleles
0.3% missing data
   0   (0.770) 0.810 0.540 0.938 0.950 0.940 0.878 0.843 0.815 0.394 0.755 0.958 0.564 0.883 0.536 
   1   (0.230) 0.190 0.460 0.062 0.050 0.060 0.122 0.157 0.185 0.606 0.245 0.042 0.436 0.117 0.464 

Locus 237 : 
2 alleles
1.0% missing data
   0   (0.459) 0.378 0.494 0.393 0.485 0.463 0.359 0.495 0.466 0.499 0.331 0.504 0.460 0.481 0.464 
   1   (0.541) 0.622 0.506 0.607 0.515 0.537 0.641 0.505 0.534 0.501 0.669 0.496 0.540 0.519 0.536 

Locus 238 : 
2 alleles
2.6% missing data
   1   (0.566) 0.403 0.490 0.362 0.804 0.232 0.232 0.182 0.650 0.575 0.572 0.926 0.718 0.690 0.848 
   0   (0.434) 0.597 0.510 0.638 0.196 0.768 0.768 0.818 0.350 0.425 0.428 0.074 0.282 0.310 0.152 

Locus 239 : 
2 alleles
1.0% missing data
   1   (0.562) 0.393 0.492 0.374 0.836 0.134 0.223 0.183 0.648 0.581 0.557 0.925 0.716 0.688 0.848 
   0   (0.438) 0.607 0.508 0.626 0.164 0.866 0.777 0.817 0.352 0.419 0.443 0.075 0.284 0.312 0.152 

Locus 240 : 
2 alleles
0.0% missing data
   0   (0.677) 0.718 0.852 0.408 0.675 0.165 0.656 0.828 0.653 0.668 0.912 0.127 0.778 0.904 0.751 
   1   (0.323) 0.282 0.148 0.592 0.325 0.835 0.344 0.172 0.347 0.332 0.088 0.873 0.222 0.096 0.249 

Locus 241 : 
2 alleles
1.0% missing data
   0   (0.462) 0.516 0.601 0.489 0.310 0.539 0.435 0.337 0.497 0.485 0.314 0.491 0.486 0.477 0.505 
   1   (0.538) 0.484 0.399 0.511 0.690 0.461 0.565 0.663 0.503 0.515 0.686 0.509 0.514 0.523 0.495 

Locus 242 : 
2 alleles
7.2% missing data
   0   (0.614) 0.348 0.837 0.288 0.819 0.735 0.374 0.948 0.659 0.850 0.634 0.515 0.283 0.390 0.273 
   1   (0.386) 0.652 0.163 0.712 0.181 0.265 0.626 0.052 0.341 0.150 0.366 0.485 0.717 0.610 0.727 

Locus 243 : 
2 alleles
4.6% missing data
   0   (0.660) 0.393 0.490 0.757 0.437 0.638 0.588 0.514 0.660 0.682 0.911 0.128 0.861 0.850 0.811 
   1   (0.340) 0.607 0.510 0.243 0.563 0.362 0.412 0.486 0.340 0.318 0.089 0.872 0.139 0.150 0.189 

Locus 244 : 
2 alleles
1.3% missing data
   0   (0.947) 0.990 0.624 0.994 0.917 0.878 0.989 0.993 0.947 0.995 0.990 0.991 0.986 0.969 0.977 
   1   (0.053) 0.010 0.376 0.006 0.083 0.122 0.011 0.007 0.053 0.005 0.010 0.009 0.014 0.031 0.023 

Locus 245 : 
2 alleles
0.3% missing data
   1   (0.557) 0.571 0.733 0.681 0.656 0.655 0.575 0.631 0.558 0.439 0.519 0.929 0.431 0.451 0.354 
   0   (0.443) 0.429 0.267 0.319 0.344 0.345 0.425 0.369 0.442 0.561 0.481 0.071 0.569 0.549 0.646 

Locus 246 : 
2 alleles
13.0% missing data
   0   (0.653) 0.201 0.889 0.225 0.351 0.875 0.474 0.932 0.701 0.458 0.969 0.275 0.581 0.708 0.825 
   1   (0.347) 0.799 0.111 0.775 0.649 0.125 0.526 0.068 0.299 0.542 0.031 0.725 0.419 0.292 0.175 

Locus 247 : 
2 alleles
1.0% missing data
   0   (0.406) 0.331 0.393 0.257 0.223 0.457 0.543 0.466 0.349 0.383 0.499 0.896 0.477 0.431 0.249 
   1   (0.594) 0.669 0.607 0.743 0.777 0.543 0.457 0.534 0.651 0.617 0.501 0.104 0.523 0.569 0.751 

Locus 248 : 
2 alleles
0.0% missing data
   1   (0.414) 0.258 0.671 0.202 0.204 0.407 0.628 0.391 0.258 0.614 0.624 0.077 0.626 0.622 0.306 
   0   (0.586) 0.742 0.329 0.798 0.796 0.593 0.372 0.609 0.742 0.386 0.376 0.923 0.374 0.378 0.694 

Locus 249 : 
2 alleles
0.7% missing data
   0   (0.403) 0.572 0.215 0.193 0.372 0.339 0.237 0.492 0.514 0.243 0.475 0.481 0.462 0.375 0.296 
   1   (0.597) 0.428 0.785 0.807 0.628 0.661 0.763 0.508 0.486 0.757 0.525 0.519 0.538 0.625 0.704 

Locus 250 : 
2 alleles
2.6% missing data
   0   (0.438) 0.429 0.374 0.497 0.436 0.412 0.415 0.380 0.440 0.489 0.523 0.485 0.398 0.333 0.365 
   1   (0.562) 0.571 0.626 0.503 0.564 0.588 0.585 0.620 0.560 0.511 0.477 0.515 0.602 0.667 0.635 

Locus 251 : 
2 alleles
0.0% missing data
   0   (0.691) 0.752 0.493 0.556 0.549 0.838 0.645 0.961 0.707 0.701 0.809 0.934 0.593 0.288 0.870 
   1   (0.309) 0.248 0.507 0.444 0.451 0.162 0.355 0.039 0.293 0.299 0.191 0.066 0.407 0.712 0.130 

Locus 252 : 
2 alleles
0.7% missing data
   0   (0.369) 0.621 0.293 0.314 0.307 0.285 0.280 0.460 0.323 0.330 0.536 0.465 0.270 0.452 0.381 
   1   (0.631) 0.379 0.707 0.686 0.693 0.715 0.720 0.540 0.677 0.670 0.464 0.535 0.730 0.548 0.619 

Locus 253 : 
2 alleles
1.3% missing data
   0   (0.361) 0.184 0.525 0.426 0.336 0.232 0.253 0.390 0.287 0.385 0.487 0.509 0.466 0.146 0.327 
   1   (0.639) 0.816 0.475 0.574 0.664 0.768 0.747 0.610 0.713 0.615 0.513 0.491 0.534 0.854 0.673 

Locus 254 : 
2 alleles
2.3% missing data
   0   (0.524) 0.568 0.783 0.612 0.511 0.497 0.342 0.634 0.386 0.561 0.415 0.114 0.694 0.811 0.434 
   1   (0.476) 0.432 0.217 0.388 0.489 0.503 0.658 0.366 0.614 0.439 0.585 0.886 0.306 0.189 0.566 

Locus 255 : 
2 alleles
0.7% missing data
   0   (0.354) 0.311 0.179 0.423 0.339 0.310 0.253 0.364 0.361 0.388 0.414 0.062 0.381 0.153 0.480 
   1   (0.646) 0.689 0.821 0.577 0.661 0.690 0.747 0.636 0.639 0.612 0.586 0.938 0.619 0.847 0.520 

Locus 256 : 
2 alleles
6.2% missing data
   0   (0.440) 0.427 0.463 0.320 0.406 0.412 0.483 0.302 0.463 0.468 0.502 0.493 0.426 0.471 0.404 
   1   (0.560) 0.573 0.537 0.680 0.594 0.588 0.517 0.698 0.537 0.532 0.498 0.507 0.574 0.529 0.596 

Locus 257 : 
2 alleles
1.6% missing data
   0   (0.447) 0.296 0.320 0.413 0.448 0.792 0.329 0.760 0.372 0.330 0.528 0.899 0.471 0.328 0.193 
   1   (0.553) 0.704 0.680 0.587 0.552 0.208 0.671 0.240 0.628 0.670 0.472 0.101 0.529 0.672 0.807 

Locus 258 : 
2 alleles
3.3% missing data
   0   (0.357) 0.333 0.206 0.424 0.316 0.283 0.231 0.415 0.334 0.371 0.385 0.067 0.366 0.477 0.423 
   1   (0.643) 0.667 0.794 0.576 0.684 0.717 0.769 0.585 0.666 0.629 0.615 0.933 0.634 0.523 0.577 

Locus 259 : 
2 alleles
0.0% missing data
   1   (0.627) 0.372 0.639 0.638 0.622 0.840 0.647 0.680 0.629 0.683 0.581 0.536 0.732 0.590 0.590 
   0   (0.373) 0.628 0.361 0.362 0.378 0.160 0.353 0.320 0.371 0.317 0.419 0.464 0.268 0.410 0.410 

Locus 260 : 
2 alleles
2.0% missing data
   1   (0.351) 0.092 0.423 0.246 0.264 0.381 0.264 0.491 0.302 0.432 0.630 0.064 0.507 0.180 0.154 
   0   (0.649) 0.908 0.577 0.754 0.736 0.619 0.736 0.509 0.698 0.568 0.370 0.936 0.493 0.820 0.846 

Locus 261 : 
2 alleles
10.4% missing data
   1   (0.487) 0.850 0.598 0.664 0.572 0.448 0.440 0.674 0.465 0.086 0.749 0.852 0.350 0.416 0.553 
   0   (0.513) 0.150 0.402 0.336 0.428 0.552 0.560 0.326 0.535 0.914 0.251 0.148 0.650 0.584 0.447 

Locus 262 : 
2 alleles
2.9% missing data
   1   (0.602) 0.783 0.416 0.513 0.525 0.666 0.621 0.591 0.618 0.610 0.367 0.515 0.723 0.721 0.849 
   0   (0.398) 0.217 0.584 0.487 0.475 0.334 0.379 0.409 0.382 0.390 0.633 0.485 0.277 0.279 0.151 

Locus 263 : 
2 alleles
0.7% missing data
   1   (0.600) 0.769 0.484 0.512 0.528 0.633 0.624 0.590 0.618 0.592 0.373 0.513 0.716 0.715 0.838 
   0   (0.400) 0.231 0.516 0.488 0.472 0.367 0.376 0.410 0.382 0.408 0.627 0.487 0.284 0.285 0.162 

Locus 264 : 
2 alleles
3.3% missing data
   1   (0.592) 0.813 0.538 0.716 0.495 0.672 0.615 0.417 0.538 0.620 0.642 0.925 0.609 0.837 0.481 
   0   (0.408) 0.187 0.462 0.284 0.505 0.328 0.385 0.583 0.462 0.380 0.358 0.075 0.391 0.163 0.519 

Locus 265 : 
2 alleles
0.0% missing data
   1   (0.598) 0.834 0.593 0.701 0.473 0.659 0.629 0.418 0.543 0.706 0.640 0.925 0.583 0.852 0.467 
   0   (0.402) 0.166 0.407 0.299 0.527 0.341 0.371 0.582 0.457 0.294 0.360 0.075 0.417 0.148 0.533 

Locus 266 : 
2 alleles
0.3% missing data
   1   (0.319) 0.433 0.128 0.265 0.447 0.060 0.292 0.462 0.600 0.655 0.026 0.050 0.102 0.348 0.103 
   0   (0.681) 0.567 0.872 0.735 0.553 0.940 0.708 0.538 0.400 0.345 0.974 0.950 0.898 0.652 0.897 

Locus 267 : 
2 alleles
2.9% missing data
   0   (0.473) 0.213 0.233 0.412 0.316 0.469 0.412 0.327 0.475 0.381 0.781 0.900 0.580 0.832 0.458 
   1   (0.527) 0.787 0.767 0.588 0.684 0.531 0.588 0.673 0.525 0.619 0.219 0.100 0.420 0.168 0.542 

Locus 268 : 
2 alleles
1.3% missing data
   1   (0.180) 0.039 0.707 0.032 0.534 0.123 0.091 0.386 0.140 0.040 0.550 0.819 0.037 0.061 0.078 
   0   (0.820) 0.961 0.293 0.968 0.466 0.877 0.909 0.614 0.860 0.960 0.450 0.181 0.963 0.939 0.922 

Locus 269 : 
2 alleles
0.0% missing data
   0   (0.406) 0.476 0.332 0.421 0.316 0.334 0.361 0.492 0.406 0.497 0.376 0.070 0.361 0.482 0.432 
   1   (0.594) 0.524 0.668 0.579 0.684 0.666 0.639 0.508 0.594 0.503 0.624 0.930 0.639 0.518 0.568 

Locus 270 : 
2 alleles
1.3% missing data
   0   (0.370) 0.299 0.921 0.332 0.448 0.581 0.160 0.226 0.286 0.317 0.240 0.880 0.360 0.243 0.315 
   1   (0.630) 0.701 0.079 0.668 0.552 0.419 0.840 0.774 0.714 0.683 0.760 0.120 0.640 0.757 0.685 

Locus 271 : 
2 alleles
0.0% missing data
   0   (0.514) 0.727 0.908 0.585 0.365 0.705 0.380 0.476 0.389 0.483 0.778 0.914 0.390 0.472 0.518 
   1   (0.486) 0.273 0.092 0.415 0.635 0.295 0.620 0.524 0.611 0.517 0.222 0.086 0.610 0.528 0.482 

Locus 272 : 
2 alleles
0.0% missing data
   0   (0.411) 0.391 0.393 0.668 0.236 0.706 0.244 0.416 0.363 0.630 0.590 0.072 0.178 0.737 0.425 
   1   (0.589) 0.609 0.607 0.332 0.764 0.294 0.756 0.584 0.637 0.370 0.410 0.928 0.822 0.263 0.575 

Locus 273 : 
2 alleles
1.0% missing data
   1   (0.636) 0.571 0.901 0.603 0.865 0.874 0.485 0.541 0.659 0.581 0.504 0.508 0.513 0.572 0.730 
   0   (0.364) 0.429 0.099 0.397 0.135 0.126 0.515 0.459 0.341 0.419 0.496 0.492 0.487 0.428 0.270 

Locus 274 : 
2 alleles
0.0% missing data
   1   (0.515) 0.336 0.694 0.650 0.492 0.446 0.531 0.520 0.618 0.607 0.724 0.093 0.239 0.506 0.527 
   0   (0.485) 0.664 0.306 0.350 0.508 0.554 0.469 0.480 0.382 0.393 0.276 0.907 0.761 0.494 0.473 

Locus 275 : 
2 alleles
0.7% missing data
   0   (0.486) 0.477 0.303 0.537 0.498 0.543 0.500 0.498 0.492 0.500 0.401 0.496 0.497 0.502 0.476 
   1   (0.514) 0.523 0.697 0.463 0.502 0.457 0.500 0.502 0.508 0.500 0.599 0.504 0.503 0.498 0.524 

Locus 276 : 
2 alleles
0.7% missing data
   1   (0.653) 0.736 0.586 0.408 0.620 0.647 0.739 0.610 0.670 0.666 0.492 0.542 0.782 0.865 0.852 
   0   (0.347) 0.264 0.414 0.592 0.380 0.353 0.261 0.390 0.330 0.334 0.508 0.458 0.218 0.135 0.148 

Locus 277 : 
2 alleles
0.7% missing data
   0   (0.475) 0.362 0.293 0.691 0.480 0.233 0.140 0.424 0.484 0.807 0.460 0.513 0.493 0.733 0.241 
   1   (0.525) 0.638 0.707 0.309 0.520 0.767 0.860 0.576 0.516 0.193 0.540 0.487 0.507 0.267 0.759 

Locus 278 : 
2 alleles
0.7% missing data
   0   (0.433) 0.504 0.299 0.411 0.374 0.360 0.455 0.397 0.439 0.480 0.422 0.078 0.467 0.487 0.514 
   1   (0.567) 0.496 0.701 0.589 0.626 0.640 0.545 0.603 0.561 0.520 0.578 0.922 0.533 0.513 0.486 

Locus 279 : 
2 alleles
2.6% missing data
   0   (0.593) 0.808 0.445 0.262 0.867 0.498 0.687 0.817 0.646 0.408 0.671 0.530 0.360 0.833 0.332 
   1   (0.407) 0.192 0.555 0.738 0.133 0.502 0.313 0.183 0.354 0.592 0.329 0.470 0.640 0.167 0.668 

Locus 280 : 
2 alleles
5.9% missing data
   0   (0.604) 0.499 0.428 0.772 0.920 0.188 0.600 0.952 0.553 0.933 0.326 0.103 0.307 0.232 0.280 
   1   (0.396) 0.501 0.572 0.228 0.080 0.812 0.400 0.048 0.447 0.067 0.674 0.897 0.693 0.768 0.720 

Locus 281 : 
2 alleles
0.0% missing data
   1   (0.625) 0.760 0.656 0.536 0.461 0.424 0.513 0.655 0.673 0.589 0.745 0.931 0.577 0.849 0.833 
   0   (0.375) 0.240 0.344 0.464 0.539 0.576 0.487 0.345 0.327 0.411 0.255 0.069 0.423 0.151 0.167 

Locus 282 : 
2 alleles
2.0% missing data
   0   (0.558) 0.596 0.180 0.251 0.675 0.717 0.301 0.550 0.626 0.642 0.731 0.925 0.525 0.267 0.832 
   1   (0.442) 0.404 0.820 0.749 0.325 0.283 0.699 0.450 0.374 0.358 0.269 0.075 0.475 0.733 0.168 

Locus 283 : 
2 alleles
0.0% missing data
   1   (0.611) 0.554 0.492 0.668 0.519 0.755 0.628 0.513 0.644 0.524 0.724 0.529 0.572 0.849 0.838 
   0   (0.389) 0.446 0.508 0.332 0.481 0.245 0.372 0.487 0.356 0.476 0.276 0.471 0.428 0.151 0.162 

Locus 284 : 
2 alleles
23.5% missing data
   0   (0.507) 0.279 0.389 0.619 0.502 0.819 0.473 0.501 0.509 0.498 0.510 0.511 0.577 0.352 0.361 
   1   (0.493) 0.721 0.611 0.381 0.498 0.181 0.527 0.499 0.491 0.502 0.490 0.489 0.423 0.648 0.639 

Locus 285 : 
2 alleles
0.3% missing data
   0   (0.491) 0.314 0.343 0.705 0.499 0.816 0.474 0.499 0.491 0.495 0.532 0.505 0.456 0.334 0.251 
   1   (0.509) 0.686 0.657 0.295 0.501 0.184 0.526 0.501 0.509 0.505 0.468 0.495 0.544 0.666 0.749 

Locus 286 : 
2 alleles
0.3% missing data
   1   (0.666) 0.649 0.869 0.630 0.771 0.619 0.699 0.536 0.721 0.517 0.631 0.944 0.774 0.601 0.500 
   0   (0.334) 0.351 0.131 0.370 0.229 0.381 0.301 0.464 0.279 0.483 0.369 0.056 0.226 0.399 0.500 

Locus 287 : 
2 alleles
0.0% missing data
   0   (0.803) 0.919 0.946 0.733 0.740 0.942 0.921 0.951 0.879 0.390 0.944 0.969 0.757 0.640 0.405 
   1   (0.197) 0.081 0.054 0.267 0.260 0.058 0.079 0.049 0.121 0.610 0.056 0.031 0.243 0.360 0.595 

Locus 288 : 
2 alleles
0.0% missing data
   0   (0.793) 0.752 0.984 0.907 0.842 0.914 0.662 0.880 0.776 0.684 0.668 0.968 0.839 0.877 0.718 
   1   (0.207) 0.248 0.016 0.093 0.158 0.086 0.338 0.120 0.224 0.316 0.332 0.032 0.161 0.123 0.282 

Locus 289 : 
2 alleles
0.3% missing data
   0   (0.400) 0.371 0.393 0.236 0.465 0.358 0.259 0.492 0.408 0.350 0.385 0.074 0.467 0.421 0.420 
   1   (0.600) 0.629 0.607 0.764 0.535 0.642 0.741 0.508 0.592 0.650 0.615 0.926 0.533 0.579 0.580 

Locus 290 : 
2 alleles
36.5% missing data
   0   (0.501) 0.413 0.919 0.349 0.275 0.551 0.480 0.454 0.438 0.493 0.910 0.842 0.415 0.448 0.451 
   1   (0.499) 0.587 0.081 0.651 0.725 0.449 0.520 0.546 0.562 0.507 0.090 0.158 0.585 0.552 0.549 

Locus 291 : 
2 alleles
5.2% missing data
   1   (0.679) 0.736 0.637 0.537 0.710 0.837 0.630 0.680 0.591 0.770 0.731 0.946 0.739 0.867 0.724 
   0   (0.321) 0.264 0.363 0.463 0.290 0.163 0.370 0.320 0.409 0.230 0.269 0.054 0.261 0.133 0.276 

Locus 292 : 
2 alleles
5.9% missing data
   0   (0.425) 0.463 0.272 0.354 0.433 0.282 0.475 0.361 0.440 0.362 0.439 0.503 0.440 0.479 0.470 
   1   (0.575) 0.537 0.728 0.646 0.567 0.718 0.525 0.639 0.560 0.638 0.561 0.497 0.560 0.521 0.530 

Locus 293 : 
2 alleles
0.3% missing data
   0   (0.404) 0.412 0.187 0.369 0.450 0.231 0.480 0.359 0.433 0.276 0.415 0.506 0.420 0.477 0.413 
   1   (0.596) 0.588 0.813 0.631 0.550 0.769 0.520 0.641 0.567 0.724 0.585 0.494 0.580 0.523 0.587 

Locus 294 : 
2 alleles
1.3% missing data
   1   (0.564) 0.626 0.434 0.668 0.756 0.645 0.447 0.553 0.515 0.580 0.513 0.928 0.562 0.675 0.314 
   0   (0.436) 0.374 0.566 0.332 0.244 0.355 0.553 0.447 0.485 0.420 0.487 0.072 0.438 0.325 0.686 

Locus 295 : 
2 alleles
0.0% missing data
   1   (0.625) 0.590 0.850 0.746 0.597 0.572 0.567 0.659 0.627 0.714 0.576 0.515 0.536 0.830 0.579 
   0   (0.375) 0.410 0.150 0.254 0.403 0.428 0.433 0.341 0.373 0.286 0.424 0.485 0.464 0.170 0.421 

Locus 296 : 
2 alleles
1.6% missing data
   0   (0.470) 0.127 0.733 0.499 0.333 0.821 0.359 0.506 0.614 0.454 0.341 0.478 0.246 0.465 0.558 
   1   (0.530) 0.873 0.267 0.501 0.667 0.179 0.641 0.494 0.386 0.546 0.659 0.522 0.754 0.535 0.442 

Locus 297 : 
2 alleles
8.8% missing data
   0   (0.375) 0.510 0.200 0.699 0.297 0.419 0.593 0.208 0.368 0.198 0.431 0.811 0.311 0.298 0.276 
   1   (0.625) 0.490 0.800 0.301 0.703 0.581 0.407 0.792 0.632 0.802 0.569 0.189 0.689 0.702 0.724 

Locus 298 : 
2 alleles
16.3% missing data
   0   (0.547) 0.219 0.461 0.778 0.410 0.844 0.317 0.534 0.648 0.696 0.690 0.514 0.466 0.496 0.223 
   1   (0.453) 0.781 0.539 0.222 0.590 0.156 0.683 0.466 0.352 0.304 0.310 0.486 0.534 0.504 0.777 

Locus 299 : 
2 alleles
0.3% missing data
   0   (0.319) 0.260 0.180 0.389 0.313 0.246 0.392 0.264 0.287 0.334 0.440 0.465 0.198 0.411 0.195 
   1   (0.681) 0.740 0.820 0.611 0.687 0.754 0.608 0.736 0.713 0.666 0.560 0.535 0.802 0.589 0.805 

Locus 300 : 
2 alleles
0.0% missing data
   0   (0.410) 0.680 0.412 0.431 0.451 0.552 0.328 0.476 0.390 0.322 0.409 0.066 0.394 0.249 0.390 
   1   (0.590) 0.320 0.588 0.569 0.549 0.448 0.672 0.524 0.610 0.678 0.591 0.934 0.606 0.751 0.610 

Locus 301 : 
2 alleles
1.0% missing data
   0   (0.393) 0.521 0.298 0.301 0.412 0.512 0.473 0.249 0.323 0.369 0.442 0.888 0.282 0.493 0.546 
   1   (0.607) 0.479 0.702 0.699 0.588 0.488 0.527 0.751 0.677 0.631 0.558 0.112 0.718 0.507 0.454 

Locus 302 : 
2 alleles
10.1% missing data
   1   (0.448) 0.638 0.726 0.555 0.729 0.375 0.372 0.303 0.710 0.073 0.454 0.082 0.327 0.176 0.227 
   0   (0.552) 0.362 0.274 0.445 0.271 0.625 0.628 0.697 0.290 0.927 0.546 0.918 0.673 0.824 0.773 

Locus 303 : 
2 alleles
0.0% missing data
   0   (0.608) 0.715 0.421 0.811 0.384 0.580 0.531 0.390 0.614 0.869 0.413 0.929 0.648 0.846 0.508 
   1   (0.392) 0.285 0.579 0.189 0.616 0.420 0.469 0.610 0.386 0.131 0.587 0.071 0.352 0.154 0.492 

Locus 304 : 
2 alleles
2.0% missing data
   0   (0.401) 0.557 0.325 0.473 0.332 0.827 0.218 0.384 0.400 0.348 0.625 0.066 0.319 0.337 0.265 
   1   (0.599) 0.443 0.675 0.527 0.668 0.173 0.782 0.616 0.600 0.652 0.375 0.934 0.681 0.663 0.735 

Locus 305 : 
2 alleles
0.0% missing data
   1   (0.397) 0.462 0.288 0.716 0.083 0.640 0.751 0.046 0.302 0.628 0.418 0.473 0.598 0.508 0.446 
   0   (0.603) 0.538 0.712 0.284 0.917 0.360 0.249 0.954 0.698 0.372 0.582 0.527 0.402 0.492 0.554 

Locus 306 : 
2 alleles
0.3% missing data
   0   (0.929) 0.971 0.281 0.626 0.987 0.974 0.949 0.992 0.971 0.995 0.885 0.989 0.959 0.965 0.661 
   1   (0.071) 0.029 0.719 0.374 0.013 0.026 0.051 0.008 0.029 0.005 0.115 0.011 0.041 0.035 0.339 

Locus 307 : 
2 alleles
0.0% missing data
   0   (0.419) 0.183 0.511 0.225 0.438 0.392 0.257 0.497 0.435 0.455 0.493 0.461 0.366 0.450 0.528 
   1   (0.581) 0.817 0.489 0.775 0.562 0.608 0.743 0.503 0.565 0.545 0.507 0.539 0.634 0.550 0.472 

Locus 308 : 
2 alleles
7.5% missing data
   0   (0.410) 0.284 0.448 0.241 0.289 0.286 0.219 0.620 0.437 0.492 0.410 0.897 0.445 0.167 0.442 
   1   (0.590) 0.716 0.552 0.759 0.711 0.714 0.781 0.380 0.563 0.508 0.590 0.103 0.555 0.833 0.558 

Locus 309 : 
2 alleles
0.7% missing data
   0   (0.388) 0.378 0.559 0.681 0.316 0.725 0.332 0.411 0.280 0.336 0.463 0.496 0.369 0.119 0.352 
   1   (0.612) 0.622 0.441 0.319 0.684 0.275 0.668 0.589 0.720 0.664 0.537 0.504 0.631 0.881 0.648 

Locus 310 : 
2 alleles
0.0% missing data
   0   (0.392) 0.236 0.515 0.335 0.380 0.548 0.508 0.372 0.316 0.459 0.394 0.468 0.367 0.427 0.199 
   1   (0.608) 0.764 0.485 0.665 0.620 0.452 0.492 0.628 0.684 0.541 0.606 0.532 0.633 0.573 0.801 

Locus 311 : 
2 alleles
18.2% missing data
   1   (0.343) 0.364 0.398 0.457 0.266 0.596 0.159 0.082 0.428 0.043 0.675 0.460 0.425 0.283 0.658 
   0   (0.657) 0.636 0.602 0.543 0.734 0.404 0.841 0.918 0.572 0.957 0.325 0.540 0.575 0.717 0.342 

Locus 312 : 
2 alleles
0.0% missing data
   0   (0.563) 0.539 0.879 0.523 0.435 0.787 0.636 0.391 0.380 0.474 0.470 0.923 0.674 0.842 0.840 
   1   (0.437) 0.461 0.121 0.477 0.565 0.213 0.364 0.609 0.620 0.526 0.530 0.077 0.326 0.158 0.160 

Locus 313 : 
2 alleles
2.9% missing data
   0   (0.380) 0.575 0.277 0.481 0.375 0.404 0.455 0.434 0.322 0.348 0.416 0.060 0.278 0.295 0.551 
   1   (0.620) 0.425 0.723 0.519 0.625 0.596 0.545 0.566 0.678 0.652 0.584 0.940 0.722 0.705 0.449 

Locus 314 : 
2 alleles
0.3% missing data
   0   (0.422) 0.499 0.386 0.526 0.365 0.454 0.436 0.440 0.438 0.473 0.352 0.072 0.325 0.477 0.413 
   1   (0.578) 0.501 0.614 0.474 0.635 0.546 0.564 0.560 0.562 0.527 0.648 0.928 0.675 0.523 0.587 

Locus 315 : 
2 alleles
1.3% missing data
   1   (0.550) 0.753 0.569 0.650 0.675 0.548 0.399 0.672 0.498 0.375 0.494 0.507 0.599 0.491 0.719 
   0   (0.450) 0.247 0.431 0.350 0.325 0.452 0.601 0.328 0.502 0.625 0.506 0.493 0.401 0.509 0.281 

Locus 316 : 
2 alleles
2.9% missing data
   1   (0.498) 0.819 0.299 0.591 0.559 0.613 0.197 0.291 0.416 0.460 0.181 0.913 0.734 0.809 0.562 
   0   (0.502) 0.181 0.701 0.409 0.441 0.387 0.803 0.709 0.584 0.540 0.819 0.087 0.266 0.191 0.438 

Locus 317 : 
2 alleles
2.6% missing data
   0   (0.408) 0.319 0.426 0.364 0.339 0.466 0.414 0.443 0.380 0.393 0.346 0.465 0.395 0.335 0.561 
   1   (0.592) 0.681 0.574 0.636 0.661 0.534 0.586 0.557 0.620 0.607 0.654 0.535 0.605 0.665 0.439 

Locus 318 : 
2 alleles
8.8% missing data
   0   (0.385) 0.094 0.293 0.148 0.410 0.311 0.169 0.422 0.407 0.499 0.443 0.502 0.536 0.460 0.258 
   1   (0.615) 0.906 0.707 0.852 0.590 0.689 0.831 0.578 0.593 0.501 0.557 0.498 0.464 0.540 0.742 

Locus 319 : 
2 alleles
6.8% missing data
   1   (0.598) 0.736 0.863 0.383 0.578 0.673 0.648 0.510 0.594 0.523 0.592 0.508 0.665 0.688 0.673 
   0   (0.402) 0.264 0.137 0.617 0.422 0.327 0.352 0.490 0.406 0.477 0.408 0.492 0.335 0.312 0.327 

Locus 320 : 
2 alleles
0.0% missing data
   1   (0.570) 0.823 0.706 0.435 0.701 0.464 0.758 0.304 0.637 0.498 0.710 0.094 0.606 0.514 0.413 
   0   (0.430) 0.177 0.294 0.565 0.299 0.536 0.242 0.696 0.363 0.502 0.290 0.906 0.394 0.486 0.587 

Locus 321 : 
2 alleles
4.9% missing data
   0   (0.819) 0.492 0.278 0.689 0.821 0.704 0.857 0.575 0.834 0.984 0.891 0.971 0.908 0.932 0.968 
   1   (0.181) 0.508 0.722 0.311 0.179 0.296 0.143 0.425 0.166 0.016 0.109 0.029 0.092 0.068 0.032 

Locus 322 : 
2 alleles
2.0% missing data
   0   (0.910) 0.965 0.630 0.949 0.976 0.890 0.973 0.894 0.969 0.904 0.952 0.980 0.924 0.974 0.898 
   1   (0.090) 0.035 0.370 0.051 0.024 0.110 0.027 0.106 0.031 0.096 0.048 0.020 0.076 0.026 0.102 

Locus 323 : 
2 alleles
1.0% missing data
   1   (0.575) 0.556 0.759 0.549 0.518 0.517 0.513 0.712 0.559 0.618 0.627 0.511 0.620 0.522 0.570 
   0   (0.425) 0.444 0.241 0.451 0.482 0.483 0.487 0.288 0.441 0.382 0.373 0.489 0.380 0.478 0.430 

Locus 324 : 
2 alleles
0.0% missing data
   0   (0.459) 0.657 0.338 0.427 0.416 0.353 0.638 0.515 0.368 0.343 0.392 0.505 0.596 0.445 0.608 
   1   (0.541) 0.343 0.662 0.573 0.584 0.647 0.362 0.485 0.632 0.657 0.608 0.495 0.404 0.555 0.392 

Locus 325 : 
2 alleles
2.6% missing data
   0   (0.576) 0.409 0.388 0.329 0.714 0.592 0.747 0.899 0.492 0.934 0.561 0.101 0.409 0.244 0.463 
   1   (0.424) 0.591 0.612 0.671 0.286 0.408 0.253 0.101 0.508 0.066 0.439 0.899 0.591 0.756 0.537 

Locus 326 : 
2 alleles
1.0% missing data
   0   (0.555) 0.696 0.930 0.560 0.634 0.879 0.306 0.633 0.504 0.342 0.540 0.106 0.717 0.200 0.459 
   1   (0.445) 0.304 0.070 0.440 0.366 0.121 0.694 0.367 0.496 0.658 0.460 0.894 0.283 0.800 0.541 

Locus 327 : 
2 alleles
0.0% missing data
   0   (0.968) 0.996 0.295 0.997 0.996 0.991 0.994 0.996 0.989 0.998 0.853 0.996 0.996 0.991 0.996 
   1   (0.032) 0.004 0.705 0.003 0.004 0.009 0.006 0.004 0.011 0.002 0.147 0.004 0.004 0.009 0.004 

Locus 328 : 
2 alleles
0.7% missing data
   1   (0.611) 0.788 0.620 0.566 0.607 0.643 0.696 0.362 0.660 0.690 0.597 0.107 0.703 0.674 0.623 
   0   (0.389) 0.212 0.380 0.434 0.393 0.357 0.304 0.638 0.340 0.310 0.403 0.893 0.297 0.326 0.377 

Locus 329 : 
2 alleles
13.7% missing data
   1   (0.612) 0.630 0.682 0.757 0.694 0.727 0.527 0.658 0.608 0.625 0.506 0.520 0.473 0.834 0.660 
   0   (0.388) 0.370 0.318 0.243 0.306 0.273 0.473 0.342 0.392 0.375 0.494 0.480 0.527 0.166 0.340 

Locus 330 : 
2 alleles
0.3% missing data
   0   (0.404) 0.362 0.387 0.292 0.309 0.480 0.470 0.445 0.401 0.458 0.395 0.068 0.388 0.474 0.389 
   1   (0.596) 0.638 0.613 0.708 0.691 0.520 0.530 0.555 0.599 0.542 0.605 0.932 0.612 0.526 0.611 

Locus 331 : 
2 alleles
0.7% missing data
   1   (0.348) 0.456 0.266 0.620 0.453 0.640 0.179 0.287 0.477 0.074 0.068 0.898 0.473 0.135 0.101 
   0   (0.652) 0.544 0.734 0.380 0.547 0.360 0.821 0.713 0.523 0.926 0.932 0.102 0.527 0.865 0.899 

Locus 332 : 
2 alleles
1.6% missing data
   0   (0.424) 0.375 0.083 0.433 0.763 0.190 0.502 0.339 0.439 0.323 0.799 0.078 0.423 0.201 0.404 
   1   (0.576) 0.625 0.917 0.567 0.237 0.810 0.498 0.661 0.561 0.677 0.201 0.922 0.577 0.799 0.596 

Locus 333 : 
2 alleles
0.0% missing data
   0   (0.511) 0.630 0.296 0.873 0.259 0.455 0.227 0.227 0.490 0.683 0.768 0.086 0.699 0.761 0.417 
   1   (0.489) 0.370 0.704 0.127 0.741 0.545 0.773 0.773 0.510 0.317 0.232 0.914 0.301 0.239 0.583 

Locus 334 : 
2 alleles
0.0% missing data
   1   (0.632) 0.657 0.779 0.811 0.634 0.815 0.663 0.674 0.709 0.421 0.518 0.934 0.443 0.681 0.591 
   0   (0.368) 0.343 0.221 0.189 0.366 0.185 0.337 0.326 0.291 0.579 0.482 0.066 0.557 0.319 0.409 

Locus 335 : 
2 alleles
2.6% missing data
   1   (0.337) 0.609 0.539 0.779 0.171 0.368 0.699 0.366 0.242 0.197 0.035 0.060 0.487 0.394 0.263 
   0   (0.663) 0.391 0.461 0.221 0.829 0.632 0.301 0.634 0.758 0.803 0.965 0.940 0.513 0.606 0.737 

Locus 336 : 
2 alleles
1.3% missing data
   1   (0.404) 0.438 0.276 0.715 0.329 0.163 0.435 0.191 0.446 0.371 0.678 0.471 0.364 0.575 0.152 
   0   (0.596) 0.562 0.724 0.285 0.671 0.837 0.565 0.809 0.554 0.629 0.322 0.529 0.636 0.425 0.848 

Locus 337 : 
2 alleles
0.3% missing data
   0   (0.343) 0.265 0.391 0.476 0.258 0.159 0.197 0.340 0.310 0.428 0.303 0.502 0.347 0.471 0.237 
   1   (0.657) 0.735 0.609 0.524 0.742 0.841 0.803 0.660 0.690 0.572 0.697 0.498 0.653 0.529 0.763 

Locus 338 : 
2 alleles
6.2% missing data
   1   (0.558) 0.709 0.708 0.702 0.729 0.914 0.589 0.427 0.588 0.219 0.264 0.113 0.724 0.478 0.306 
   0   (0.442) 0.291 0.292 0.298 0.271 0.086 0.411 0.573 0.412 0.781 0.736 0.887 0.276 0.522 0.694 

Locus 339 : 
2 alleles
0.3% missing data
   0   (0.397) 0.526 0.286 0.279 0.376 0.400 0.402 0.388 0.411 0.410 0.457 0.483 0.331 0.413 0.266 
   1   (0.603) 0.474 0.714 0.721 0.624 0.600 0.598 0.612 0.589 0.590 0.543 0.517 0.669 0.587 0.734 

Locus 340 : 
2 alleles
19.9% missing data
   0   (0.759) 0.884 0.766 0.404 0.894 0.936 0.655 0.408 0.808 0.812 0.974 0.952 0.784 0.608 0.484 
   1   (0.241) 0.116 0.234 0.596 0.106 0.064 0.345 0.592 0.192 0.188 0.026 0.048 0.216 0.392 0.516 

Locus 341 : 
2 alleles
0.0% missing data
   1   (0.555) 0.662 0.514 0.452 0.278 0.814 0.467 0.655 0.477 0.420 0.445 0.919 0.745 0.691 0.832 
   0   (0.445) 0.338 0.486 0.548 0.722 0.186 0.533 0.345 0.523 0.580 0.555 0.081 0.255 0.309 0.168 

Locus 342 : 
2 alleles
4.9% missing data
   1   (0.595) 0.831 0.707 0.416 0.589 0.285 0.742 0.622 0.570 0.635 0.530 0.090 0.623 0.870 0.787 
   0   (0.405) 0.169 0.293 0.584 0.411 0.715 0.258 0.378 0.430 0.365 0.470 0.910 0.377 0.130 0.213 

Locus 343 : 
2 alleles
0.0% missing data
   0   (0.426) 0.240 0.473 0.291 0.525 0.503 0.433 0.284 0.479 0.415 0.504 0.072 0.422 0.453 0.305 
   1   (0.574) 0.760 0.527 0.709 0.475 0.497 0.567 0.716 0.521 0.585 0.496 0.928 0.578 0.547 0.695 

Locus 344 : 
2 alleles
1.3% missing data
   1   (0.430) 0.624 0.324 0.628 0.272 0.326 0.259 0.234 0.447 0.386 0.432 0.911 0.405 0.595 0.633 
   0   (0.570) 0.376 0.676 0.372 0.728 0.674 0.741 0.766 0.553 0.614 0.568 0.089 0.595 0.405 0.367 

Locus 345 : 
2 alleles
0.3% missing data
   1   (0.439) 0.663 0.295 0.628 0.272 0.380 0.253 0.235 0.448 0.389 0.474 0.915 0.419 0.607 0.684 
   0   (0.561) 0.337 0.705 0.372 0.728 0.620 0.747 0.765 0.552 0.611 0.526 0.085 0.581 0.393 0.316 

Locus 346 : 
2 alleles
1.3% missing data
   0   (0.390) 0.245 0.498 0.354 0.400 0.342 0.428 0.369 0.362 0.370 0.498 0.492 0.371 0.307 0.276 
   1   (0.610) 0.755 0.502 0.646 0.600 0.658 0.572 0.631 0.638 0.630 0.502 0.508 0.629 0.693 0.724 

Locus 347 : 
2 alleles
0.7% missing data
   0   (0.390) 0.447 0.560 0.338 0.464 0.103 0.480 0.492 0.364 0.489 0.283 0.071 0.508 0.157 0.217 
   1   (0.610) 0.553 0.440 0.662 0.536 0.897 0.520 0.508 0.636 0.511 0.717 0.929 0.492 0.843 0.783 

Locus 348 : 
2 alleles
0.3% missing data
   1   (0.567) 0.625 0.719 0.458 0.716 0.344 0.647 0.623 0.625 0.500 0.579 0.936 0.527 0.249 0.408 
   0   (0.433) 0.375 0.281 0.542 0.284 0.656 0.353 0.377 0.375 0.500 0.421 0.064 0.473 0.751 0.592 

Locus 349 : 
2 alleles
24.1% missing data
   0   (0.549) 0.306 0.665 0.707 0.513 0.616 0.406 0.483 0.628 0.414 0.870 0.520 0.545 0.461 0.262 
   1   (0.451) 0.694 0.335 0.293 0.487 0.384 0.594 0.517 0.372 0.586 0.130 0.480 0.455 0.539 0.738 

Locus 350 : 
2 alleles
2.3% missing data
   1   (0.617) 0.786 0.507 0.737 0.664 0.467 0.500 0.731 0.564 0.863 0.713 0.747 0.523 0.268 0.810 
   0   (0.383) 0.214 0.493 0.263 0.336 0.533 0.500 0.269 0.436 0.137 0.287 0.253 0.477 0.732 0.190 

Locus 351 : 
2 alleles
1.0% missing data
   1   (0.555) 0.730 0.604 0.656 0.575 0.598 0.503 0.601 0.537 0.499 0.639 0.501 0.533 0.536 0.507 
   0   (0.445) 0.270 0.396 0.344 0.425 0.402 0.497 0.399 0.463 0.501 0.361 0.499 0.467 0.464 0.493 

Locus 352 : 
2 alleles
2.9% missing data
   0   (0.504) 0.697 0.504 0.585 0.715 0.357 0.437 0.313 0.573 0.310 0.485 0.084 0.671 0.220 0.524 
   1   (0.496) 0.303 0.496 0.415 0.285 0.643 0.563 0.687 0.427 0.690 0.515 0.916 0.329 0.780 0.476 

Locus 353 : 
2 alleles
0.3% missing data
   0   (0.442) 0.536 0.149 0.333 0.205 0.684 0.339 0.893 0.351 0.851 0.600 0.070 0.310 0.258 0.320 
   1   (0.558) 0.464 0.851 0.667 0.795 0.316 0.661 0.107 0.649 0.149 0.400 0.930 0.690 0.742 0.680 

Locus 354 : 
2 alleles
3.3% missing data
   0   (0.378) 0.233 0.283 0.381 0.346 0.458 0.293 0.341 0.339 0.368 0.325 0.075 0.607 0.446 0.253 
   1   (0.622) 0.767 0.717 0.619 0.654 0.542 0.707 0.659 0.661 0.632 0.675 0.925 0.393 0.554 0.747 

Locus 355 : 
2 alleles
2.0% missing data
   0   (0.496) 0.476 0.904 0.748 0.383 0.471 0.489 0.575 0.349 0.485 0.599 0.904 0.419 0.224 0.681 
   1   (0.504) 0.524 0.096 0.252 0.617 0.529 0.511 0.425 0.651 0.515 0.401 0.096 0.581 0.776 0.319 

Locus 356 : 
2 alleles
0.0% missing data
   1   (0.409) 0.505 0.651 0.588 0.249 0.621 0.415 0.687 0.385 0.203 0.066 0.507 0.445 0.455 0.429 
   0   (0.591) 0.495 0.349 0.412 0.751 0.379 0.585 0.313 0.615 0.797 0.934 0.493 0.555 0.545 0.571 

Locus 357 : 
2 alleles
0.0% missing data
   0   (0.697) 0.370 0.965 0.399 0.510 0.779 0.723 0.395 0.654 0.975 0.851 0.943 0.558 0.859 0.663 
   1   (0.303) 0.630 0.035 0.601 0.490 0.221 0.277 0.605 0.346 0.025 0.149 0.057 0.442 0.141 0.337 

Locus 358 : 
2 alleles
0.0% missing data
   0   (0.474) 0.438 0.322 0.451 0.504 0.336 0.495 0.496 0.493 0.499 0.336 0.498 0.528 0.492 0.478 
   1   (0.526) 0.562 0.678 0.549 0.496 0.664 0.505 0.504 0.507 0.501 0.664 0.502 0.472 0.508 0.522 

Locus 359 : 
2 alleles
1.0% missing data
   0   (0.371) 0.598 0.454 0.311 0.324 0.366 0.322 0.287 0.337 0.617 0.356 0.456 0.317 0.132 0.246 
   1   (0.629) 0.402 0.546 0.689 0.676 0.634 0.678 0.713 0.663 0.383 0.644 0.544 0.683 0.868 0.754 

Locus 360 : 
2 alleles
0.0% missing data
   0   (0.760) 0.920 0.836 0.771 0.578 0.611 0.835 0.969 0.762 0.975 0.597 0.958 0.523 0.570 0.500 
   1   (0.240) 0.080 0.164 0.229 0.422 0.389 0.165 0.031 0.238 0.025 0.403 0.042 0.477 0.430 0.500 

Locus 361 : 
2 alleles
1.6% missing data
   1   (0.359) 0.761 0.412 0.291 0.319 0.101 0.658 0.447 0.298 0.296 0.068 0.475 0.394 0.472 0.399 
   0   (0.641) 0.239 0.588 0.709 0.681 0.899 0.342 0.553 0.702 0.704 0.932 0.525 0.606 0.528 0.601 

Locus 362 : 
2 alleles
4.2% missing data
   0   (0.454) 0.466 0.345 0.279 0.498 0.413 0.448 0.495 0.482 0.489 0.419 0.135 0.466 0.486 0.496 
   1   (0.546) 0.534 0.655 0.721 0.502 0.587 0.552 0.505 0.518 0.511 0.581 0.865 0.534 0.514 0.504 

Locus 363 : 
2 alleles
0.3% missing data
   0   (0.387) 0.210 0.180 0.528 0.336 0.721 0.270 0.330 0.328 0.409 0.418 0.473 0.441 0.451 0.305 
   1   (0.613) 0.790 0.820 0.472 0.664 0.279 0.730 0.670 0.672 0.591 0.582 0.527 0.559 0.549 0.695 

Locus 364 : 
2 alleles
0.7% missing data
   0   (0.428) 0.482 0.239 0.704 0.576 0.179 0.513 0.323 0.413 0.574 0.397 0.074 0.414 0.184 0.431 
   1   (0.572) 0.518 0.761 0.296 0.424 0.821 0.487 0.677 0.587 0.426 0.603 0.926 0.586 0.816 0.569 

Locus 365 : 
2 alleles
4.6% missing data
   0   (0.448) 0.482 0.509 0.275 0.367 0.298 0.372 0.496 0.431 0.521 0.338 0.496 0.489 0.685 0.511 
   1   (0.552) 0.518 0.491 0.725 0.633 0.702 0.628 0.504 0.569 0.479 0.662 0.504 0.511 0.315 0.489 

Locus 366 : 
2 alleles
0.0% missing data
   1   (0.269) 0.155 0.298 0.119 0.302 0.530 0.225 0.345 0.238 0.181 0.551 0.052 0.231 0.158 0.098 
   0   (0.731) 0.845 0.702 0.881 0.698 0.470 0.775 0.655 0.762 0.819 0.449 0.948 0.769 0.842 0.902 

Locus 367 : 
2 alleles
1.3% missing data
   0   (0.606) 0.399 0.918 0.553 0.745 0.752 0.446 0.377 0.596 0.334 0.969 0.106 0.698 0.582 0.396 
   1   (0.394) 0.601 0.082 0.447 0.255 0.248 0.554 0.623 0.404 0.666 0.031 0.894 0.302 0.418 0.604 

Locus 368 : 
2 alleles
1.0% missing data
   0   (0.547) 0.483 0.381 0.557 0.286 0.693 0.684 0.404 0.643 0.332 0.428 0.922 0.634 0.815 0.590 
   1   (0.453) 0.517 0.619 0.443 0.714 0.307 0.316 0.596 0.357 0.668 0.572 0.078 0.366 0.185 0.410 

Locus 369 : 
2 alleles
2.0% missing data
   0   (0.381) 0.603 0.475 0.205 0.299 0.752 0.325 0.641 0.220 0.441 0.646 0.457 0.266 0.268 0.361 
   1   (0.619) 0.397 0.525 0.795 0.701 0.248 0.675 0.359 0.780 0.559 0.354 0.543 0.734 0.732 0.639 

Locus 370 : 
2 alleles
0.3% missing data
   1   (0.568) 0.643 0.624 0.714 0.560 0.419 0.627 0.531 0.572 0.558 0.531 0.512 0.634 0.581 0.517 
   0   (0.432) 0.357 0.376 0.286 0.440 0.581 0.373 0.469 0.428 0.442 0.469 0.488 0.366 0.419 0.483 

Locus 371 : 
2 alleles
0.7% missing data
   0   (0.373) 0.232 0.486 0.463 0.340 0.390 0.346 0.362 0.296 0.338 0.472 0.489 0.368 0.332 0.340 
   1   (0.627) 0.768 0.514 0.537 0.660 0.610 0.654 0.638 0.704 0.662 0.528 0.511 0.632 0.668 0.660 

Locus 372 : 
2 alleles
2.6% missing data
   0   (0.478) 0.478 0.560 0.404 0.500 0.518 0.474 0.496 0.475 0.487 0.438 0.501 0.468 0.477 0.384 
   1   (0.522) 0.522 0.440 0.596 0.500 0.482 0.526 0.504 0.525 0.513 0.562 0.499 0.532 0.523 0.616 

Locus 373 : 
2 alleles
0.0% missing data
   0   (0.326) 0.351 0.497 0.165 0.314 0.249 0.335 0.357 0.252 0.334 0.500 0.056 0.407 0.119 0.355 
   1   (0.674) 0.649 0.503 0.835 0.686 0.751 0.665 0.643 0.748 0.666 0.500 0.944 0.593 0.881 0.645 

Locus 374 : 
2 alleles
0.0% missing data
   0   (0.384) 0.146 0.574 0.276 0.679 0.200 0.479 0.253 0.378 0.332 0.449 0.517 0.414 0.146 0.202 
   1   (0.616) 0.854 0.426 0.724 0.321 0.800 0.521 0.747 0.622 0.668 0.551 0.483 0.586 0.854 0.798 

Locus 375 : 
2 alleles
2.3% missing data
   0   (0.545) 0.321 0.703 0.467 0.879 0.639 0.812 0.700 0.419 0.351 0.820 0.516 0.386 0.509 0.227 
   1   (0.455) 0.679 0.297 0.533 0.121 0.361 0.188 0.300 0.581 0.649 0.180 0.484 0.614 0.491 0.773 

Locus 376 : 
2 alleles
0.7% missing data
   1   (0.542) 0.525 0.550 0.541 0.674 0.518 0.741 0.548 0.472 0.130 0.733 0.915 0.667 0.646 0.584 
   0   (0.458) 0.475 0.450 0.459 0.326 0.482 0.259 0.452 0.528 0.870 0.267 0.085 0.333 0.354 0.416 

Locus 377 : 
2 alleles
8.8% missing data
   1   (0.549) 0.519 0.590 0.525 0.608 0.564 0.479 0.540 0.533 0.533 0.529 0.917 0.525 0.517 0.703 
   0   (0.451) 0.481 0.410 0.475 0.392 0.436 0.521 0.460 0.467 0.467 0.471 0.083 0.475 0.483 0.297 

Locus 378 : 
2 alleles
2.6% missing data
   1   (0.610) 0.728 0.842 0.676 0.632 0.687 0.678 0.676 0.539 0.575 0.522 0.532 0.686 0.557 0.539 
   0   (0.390) 0.272 0.158 0.324 0.368 0.313 0.322 0.324 0.461 0.425 0.478 0.468 0.314 0.443 0.461 

Locus 379 : 
2 alleles
0.0% missing data
   0   (0.698) 0.614 0.638 0.614 0.581 0.900 0.725 0.962 0.727 0.449 0.739 0.943 0.537 0.877 0.710 
   1   (0.302) 0.386 0.362 0.386 0.419 0.100 0.275 0.038 0.273 0.551 0.261 0.057 0.463 0.123 0.290 

Locus 380 : 
2 alleles
2.9% missing data
   1   (0.342) 0.794 0.633 0.196 0.359 0.138 0.362 0.431 0.321 0.224 0.035 0.057 0.382 0.594 0.630 
   0   (0.658) 0.206 0.367 0.804 0.641 0.862 0.638 0.569 0.679 0.776 0.965 0.943 0.618 0.406 0.370 

Locus 381 : 
2 alleles
0.3% missing data
   0   (0.495) 0.233 0.366 0.390 0.600 0.201 0.233 0.892 0.610 0.765 0.749 0.083 0.298 0.164 0.277 
   1   (0.505) 0.767 0.634 0.610 0.400 0.799 0.767 0.108 0.390 0.235 0.251 0.917 0.702 0.836 0.723 

Locus 382 : 
2 alleles
0.0% missing data
   1   (0.564) 0.640 0.194 0.538 0.650 0.179 0.699 0.498 0.584 0.579 0.641 0.924 0.683 0.546 0.566 
   0   (0.436) 0.360 0.806 0.462 0.350 0.821 0.301 0.502 0.416 0.421 0.359 0.076 0.317 0.454 0.434 

Locus 383 : 
2 alleles
1.0% missing data
   1   (0.627) 0.557 0.710 0.645 0.664 0.692 0.692 0.572 0.652 0.489 0.623 0.517 0.696 0.850 0.512 
   0   (0.373) 0.443 0.290 0.355 0.336 0.308 0.308 0.428 0.348 0.511 0.377 0.483 0.304 0.150 0.488 

Locus 384 : 
2 alleles
2.9% missing data
   1   (0.624) 0.535 0.858 0.538 0.500 0.694 0.646 0.632 0.732 0.594 0.298 0.531 0.681 0.854 0.459 
   0   (0.376) 0.465 0.142 0.462 0.500 0.306 0.354 0.368 0.268 0.406 0.702 0.469 0.319 0.146 0.541 

Locus 385 : 
2 alleles
2.3% missing data
   0   (0.543) 0.643 0.346 0.599 0.612 0.699 0.335 0.810 0.497 0.494 0.557 0.102 0.449 0.807 0.681 
   1   (0.457) 0.357 0.654 0.401 0.388 0.301 0.665 0.190 0.503 0.506 0.443 0.898 0.551 0.193 0.319 

Locus 386 : 
2 alleles
1.0% missing data
   1   (0.605) 0.628 0.644 0.611 0.694 0.655 0.584 0.699 0.673 0.529 0.575 0.516 0.527 0.535 0.680 
   0   (0.395) 0.372 0.356 0.389 0.306 0.345 0.416 0.301 0.327 0.471 0.425 0.484 0.473 0.465 0.320 

Locus 387 : 
2 alleles
4.2% missing data
   0   (0.431) 0.581 0.341 0.285 0.331 0.846 0.557 0.297 0.377 0.475 0.744 0.499 0.319 0.369 0.270 
   1   (0.569) 0.419 0.659 0.715 0.669 0.154 0.443 0.703 0.623 0.525 0.256 0.501 0.681 0.631 0.730 

Locus 388 : 
2 alleles
0.0% missing data
   1   (0.640) 0.648 0.735 0.811 0.610 0.602 0.683 0.587 0.645 0.650 0.620 0.935 0.549 0.692 0.792 
   0   (0.360) 0.352 0.265 0.189 0.390 0.398 0.317 0.413 0.355 0.350 0.380 0.065 0.451 0.308 0.208 

Locus 389 : 
2 alleles
10.1% missing data
   1   (0.612) 0.826 0.759 0.545 0.486 0.670 0.733 0.582 0.705 0.831 0.079 0.514 0.542 0.771 0.645 
   0   (0.388) 0.174 0.241 0.455 0.514 0.330 0.267 0.418 0.295 0.169 0.921 0.486 0.458 0.229 0.355 

Locus 390 : 
2 alleles
9.4% missing data
   1   (0.462) 0.419 0.839 0.354 0.530 0.171 0.608 0.624 0.535 0.594 0.050 0.484 0.260 0.640 0.572 
   0   (0.538) 0.581 0.161 0.646 0.470 0.829 0.392 0.376 0.465 0.406 0.950 0.516 0.740 0.360 0.428 

Locus 391 : 
2 alleles
0.7% missing data
   1   (0.658) 0.701 0.666 0.688 0.695 0.445 0.816 0.704 0.772 0.496 0.618 0.521 0.591 0.715 0.747 
   0   (0.342) 0.299 0.334 0.312 0.305 0.555 0.184 0.296 0.228 0.504 0.382 0.479 0.409 0.285 0.253 

Locus 392 : 
2 alleles
0.7% missing data
   1   (0.588) 0.809 0.593 0.613 0.739 0.657 0.574 0.399 0.692 0.486 0.630 0.100 0.439 0.707 0.632 
   0   (0.412) 0.191 0.407 0.387 0.261 0.343 0.426 0.601 0.308 0.514 0.370 0.900 0.561 0.293 0.368 

Locus 393 : 
2 alleles
0.7% missing data
   1   (0.447) 0.200 0.687 0.238 0.480 0.517 0.451 0.680 0.424 0.523 0.598 0.072 0.240 0.780 0.324 
   0   (0.553) 0.800 0.313 0.762 0.520 0.483 0.549 0.320 0.576 0.477 0.402 0.928 0.760 0.220 0.676 

Locus 394 : 
2 alleles
2.3% missing data
   1   (0.614) 0.610 0.739 0.789 0.533 0.739 0.510 0.707 0.592 0.601 0.577 0.533 0.558 0.681 0.819 
   0   (0.386) 0.390 0.261 0.211 0.467 0.261 0.490 0.293 0.408 0.399 0.423 0.467 0.442 0.319 0.181 

Locus 395 : 
2 alleles
0.7% missing data
   0   (0.339) 0.450 0.138 0.322 0.219 0.240 0.317 0.406 0.274 0.508 0.617 0.462 0.327 0.127 0.304 
   1   (0.661) 0.550 0.862 0.678 0.781 0.760 0.683 0.594 0.726 0.492 0.383 0.538 0.673 0.873 0.696 

Locus 396 : 
2 alleles
13.7% missing data
   0   (0.391) 0.295 0.411 0.362 0.349 0.269 0.354 0.311 0.419 0.473 0.432 0.067 0.360 0.446 0.499 
   1   (0.609) 0.705 0.589 0.638 0.651 0.731 0.646 0.689 0.581 0.527 0.568 0.933 0.640 0.554 0.501 

Locus 397 : 
2 alleles
0.3% missing data
   0   (0.376) 0.215 0.671 0.323 0.331 0.467 0.422 0.440 0.328 0.320 0.292 0.473 0.398 0.322 0.196 
   1   (0.624) 0.785 0.329 0.677 0.669 0.533 0.578 0.560 0.672 0.680 0.708 0.527 0.602 0.678 0.804 

Locus 398 : 
2 alleles
0.3% missing data
   0   (0.824) 0.932 0.893 0.874 0.496 0.929 0.805 0.438 0.903 0.852 0.976 0.974 0.824 0.919 0.890 
   1   (0.176) 0.068 0.107 0.126 0.504 0.071 0.195 0.562 0.097 0.148 0.024 0.026 0.176 0.081 0.110 

Locus 399 : 
2 alleles
0.0% missing data
   0   (0.334) 0.181 0.423 0.292 0.375 0.464 0.332 0.261 0.268 0.401 0.502 0.066 0.422 0.131 0.178 
   1   (0.666) 0.819 0.577 0.708 0.625 0.536 0.668 0.739 0.732 0.599 0.498 0.934 0.578 0.869 0.822 

Locus 400 : 
2 alleles
0.3% missing data
   0   (0.460) 0.703 0.338 0.268 0.635 0.193 0.409 0.427 0.474 0.684 0.803 0.084 0.371 0.188 0.359 
   1   (0.540) 0.297 0.662 0.732 0.365 0.807 0.591 0.573 0.526 0.316 0.197 0.916 0.629 0.812 0.641 

Locus 401 : 
2 alleles
1.0% missing data
   0   (0.635) 0.902 0.716 0.710 0.701 0.722 0.441 0.731 0.455 0.302 0.821 0.941 0.857 0.340 0.844 
   1   (0.365) 0.098 0.284 0.290 0.299 0.278 0.559 0.269 0.545 0.698 0.179 0.059 0.143 0.660 0.156 

Locus 402 : 
2 alleles
5.2% missing data
   0   (0.504) 0.458 0.269 0.320 0.414 0.520 0.353 0.736 0.690 0.473 0.468 0.916 0.462 0.193 0.322 
   1   (0.496) 0.542 0.731 0.680 0.586 0.480 0.647 0.264 0.310 0.527 0.532 0.084 0.538 0.807 0.678 

Locus 403 : 
2 alleles
0.0% missing data
   0   (0.487) 0.414 0.326 0.314 0.402 0.199 0.316 0.747 0.683 0.486 0.377 0.918 0.500 0.187 0.358 
   1   (0.513) 0.586 0.674 0.686 0.598 0.801 0.684 0.253 0.317 0.514 0.623 0.082 0.500 0.813 0.642 

Locus 404 : 
2 alleles
0.3% missing data
   0   (0.483) 0.414 0.284 0.313 0.390 0.192 0.301 0.748 0.678 0.484 0.419 0.917 0.498 0.188 0.364 
   1   (0.517) 0.586 0.716 0.687 0.610 0.808 0.699 0.252 0.322 0.516 0.581 0.083 0.502 0.812 0.636 

Locus 405 : 
2 alleles
1.3% missing data
   0   (0.412) 0.244 0.491 0.310 0.475 0.428 0.406 0.396 0.408 0.363 0.387 0.496 0.414 0.315 0.450 
   1   (0.588) 0.756 0.509 0.690 0.525 0.572 0.594 0.604 0.592 0.637 0.613 0.504 0.586 0.685 0.550 

Locus 406 : 
2 alleles
4.6% missing data
   0   (0.941) 0.991 0.664 0.983 0.983 0.982 0.923 0.993 0.872 0.995 0.840 0.991 0.992 0.985 0.984 
   1   (0.059) 0.009 0.336 0.017 0.017 0.018 0.077 0.007 0.128 0.005 0.160 0.009 0.008 0.015 0.016 

Locus 407 : 
2 alleles
0.0% missing data
   1   (0.613) 0.432 0.550 0.657 0.636 0.775 0.766 0.667 0.631 0.649 0.512 0.109 0.719 0.535 0.520 
   0   (0.387) 0.568 0.450 0.343 0.364 0.225 0.234 0.333 0.369 0.351 0.488 0.891 0.281 0.465 0.480 

Locus 408 : 
2 alleles
12.1% missing data
   1   (0.572) 0.752 0.481 0.724 0.435 0.544 0.412 0.599 0.572 0.476 0.557 0.924 0.614 0.800 0.542 
   0   (0.428) 0.248 0.519 0.276 0.565 0.456 0.588 0.401 0.428 0.524 0.443 0.076 0.386 0.200 0.458 

Locus 409 : 
2 alleles
8.8% missing data
   0   (0.503) 0.684 0.380 0.620 0.481 0.594 0.568 0.332 0.390 0.447 0.320 0.187 0.750 0.796 0.476 
   1   (0.497) 0.316 0.620 0.380 0.519 0.406 0.432 0.668 0.610 0.553 0.680 0.813 0.250 0.204 0.524 

Locus 410 : 
2 alleles
0.0% missing data
   1   (0.583) 0.563 0.520 0.497 0.637 0.584 0.620 0.510 0.578 0.675 0.589 0.517 0.678 0.566 0.624 
   0   (0.417) 0.437 0.480 0.503 0.363 0.416 0.380 0.490 0.422 0.325 0.411 0.483 0.322 0.434 0.376 

Locus 411 : 
2 alleles
9.8% missing data
   1   (0.545) 0.749 0.639 0.523 0.518 0.558 0.427 0.595 0.672 0.513 0.629 0.847 0.436 0.227 0.293 
   0   (0.455) 0.251 0.361 0.477 0.482 0.442 0.573 0.405 0.328 0.487 0.371 0.153 0.564 0.773 0.707 

Locus 412 : 
2 alleles
0.3% missing data
   0   (0.803) 0.953 0.365 0.860 0.612 0.907 0.896 0.737 0.813 0.756 0.822 0.962 0.929 0.935 0.913 
   1   (0.197) 0.047 0.635 0.140 0.388 0.093 0.104 0.263 0.187 0.244 0.178 0.038 0.071 0.065 0.087 

Locus 413 : 
2 alleles
6.5% missing data
   0   (0.427) 0.272 0.298 0.259 0.337 0.377 0.523 0.537 0.419 0.384 0.383 0.086 0.600 0.725 0.292 
   1   (0.573) 0.728 0.702 0.741 0.663 0.623 0.477 0.463 0.581 0.616 0.617 0.914 0.400 0.275 0.708 

Locus 414 : 
2 alleles
0.0% missing data
   0   (0.513) 0.367 0.406 0.666 0.579 0.545 0.537 0.836 0.463 0.395 0.333 0.913 0.355 0.358 0.772 
   1   (0.487) 0.633 0.594 0.334 0.421 0.455 0.463 0.164 0.537 0.605 0.667 0.087 0.645 0.642 0.228 

Locus 415 : 
2 alleles
0.0% missing data
   0   (0.404) 0.394 0.155 0.292 0.560 0.178 0.185 0.848 0.277 0.320 0.719 0.490 0.466 0.474 0.252 
   1   (0.596) 0.606 0.845 0.708 0.440 0.822 0.815 0.152 0.723 0.680 0.281 0.510 0.534 0.526 0.748 

Locus 416 : 
2 alleles
2.3% missing data
   0   (0.425) 0.520 0.359 0.369 0.348 0.137 0.479 0.471 0.377 0.338 0.429 0.913 0.519 0.502 0.464 
   1   (0.575) 0.480 0.641 0.631 0.652 0.863 0.521 0.529 0.623 0.662 0.571 0.087 0.481 0.498 0.536 

Locus 417 : 
2 alleles
0.0% missing data
   0   (0.395) 0.424 0.267 0.355 0.225 0.276 0.572 0.329 0.386 0.507 0.313 0.483 0.328 0.584 0.552 
   1   (0.605) 0.576 0.733 0.645 0.775 0.724 0.428 0.671 0.614 0.493 0.687 0.517 0.672 0.416 0.448 

Locus 418 : 
2 alleles
4.6% missing data
   1   (0.600) 0.747 0.800 0.656 0.637 0.593 0.677 0.580 0.545 0.565 0.526 0.519 0.565 0.836 0.649 
   0   (0.400) 0.253 0.200 0.344 0.363 0.407 0.323 0.420 0.455 0.435 0.474 0.481 0.435 0.164 0.351 

Locus 419 : 
2 alleles
0.7% missing data
   0   (0.814) 0.694 0.780 0.903 0.935 0.914 0.917 0.977 0.772 0.634 0.639 0.968 0.848 0.674 0.872 
   1   (0.186) 0.306 0.220 0.097 0.065 0.086 0.083 0.023 0.228 0.366 0.361 0.032 0.152 0.326 0.128 

Locus 420 : 
2 alleles
3.9% missing data
   0   (0.600) 0.360 0.489 0.209 0.725 0.488 0.711 0.949 0.637 0.543 0.956 0.104 0.391 0.527 0.249 
   1   (0.400) 0.640 0.511 0.791 0.275 0.512 0.289 0.051 0.363 0.457 0.044 0.896 0.609 0.473 0.751 

Locus 421 : 
2 alleles
7.2% missing data
   1   (0.305) 0.615 0.034 0.653 0.057 0.637 0.499 0.577 0.398 0.169 0.048 0.766 0.245 0.141 0.286 
   0   (0.695) 0.385 0.966 0.347 0.943 0.363 0.501 0.423 0.602 0.831 0.952 0.234 0.755 0.859 0.714 

Locus 422 : 
2 alleles
3.9% missing data
   0   (0.422) 0.570 0.183 0.452 0.487 0.797 0.423 0.489 0.375 0.503 0.416 0.074 0.332 0.331 0.318 
   1   (0.578) 0.430 0.817 0.548 0.513 0.203 0.577 0.511 0.625 0.497 0.584 0.926 0.668 0.669 0.682 

Locus 423 : 
2 alleles
0.3% missing data
   1   (0.610) 0.719 0.650 0.669 0.528 0.615 0.619 0.583 0.686 0.525 0.498 0.516 0.558 0.859 0.685 
   0   (0.390) 0.281 0.350 0.331 0.472 0.385 0.381 0.417 0.314 0.475 0.502 0.484 0.442 0.141 0.315 

Locus 424 : 
2 alleles
2.0% missing data
   0   (0.393) 0.235 0.774 0.261 0.232 0.587 0.433 0.591 0.341 0.268 0.640 0.070 0.382 0.457 0.237 
   1   (0.607) 0.765 0.226 0.739 0.768 0.413 0.567 0.409 0.659 0.732 0.360 0.930 0.618 0.543 0.763 

Locus 425 : 
2 alleles
1.6% missing data
   1   (0.372) 0.601 0.413 0.159 0.395 0.165 0.550 0.269 0.292 0.468 0.305 0.063 0.259 0.752 0.802 
   0   (0.628) 0.399 0.587 0.841 0.605 0.835 0.450 0.731 0.708 0.532 0.695 0.937 0.741 0.248 0.198 

Locus 426 : 
2 alleles
0.0% missing data
   1   (0.482) 0.837 0.877 0.212 0.550 0.186 0.759 0.591 0.285 0.302 0.241 0.496 0.509 0.811 0.892 
   0   (0.518) 0.163 0.123 0.788 0.450 0.814 0.241 0.409 0.715 0.698 0.759 0.504 0.491 0.189 0.108 

Locus 427 : 
2 alleles
5.5% missing data
   1   (0.573) 0.711 0.650 0.465 0.555 0.610 0.625 0.507 0.538 0.521 0.652 0.922 0.520 0.564 0.814 
   0   (0.427) 0.289 0.350 0.535 0.445 0.390 0.375 0.493 0.462 0.479 0.348 0.078 0.480 0.436 0.186 

Locus 428 : 
2 alleles
2.3% missing data
   1   (0.565) 0.353 0.602 0.587 0.625 0.532 0.590 0.477 0.679 0.641 0.326 0.919 0.549 0.205 0.666 
   0   (0.435) 0.647 0.398 0.413 0.375 0.468 0.410 0.523 0.321 0.359 0.674 0.081 0.451 0.795 0.334 

Locus 429 : 
2 alleles
0.0% missing data
   1   (0.618) 0.766 0.540 0.507 0.753 0.708 0.740 0.538 0.654 0.534 0.688 0.520 0.566 0.557 0.746 
   0   (0.382) 0.234 0.460 0.493 0.247 0.292 0.260 0.462 0.346 0.466 0.312 0.480 0.434 0.443 0.254 

Locus 430 : 
2 alleles
0.3% missing data
   1   (0.581) 0.222 0.661 0.194 0.755 0.471 0.531 0.695 0.589 0.628 0.540 0.917 0.608 0.669 0.753 
   0   (0.419) 0.778 0.339 0.806 0.245 0.529 0.469 0.305 0.411 0.372 0.460 0.083 0.392 0.331 0.247 

Locus 431 : 
2 alleles
31.6% missing data
   0   (0.403) 0.271 0.484 0.174 0.304 0.374 0.352 0.317 0.451 0.434 0.537 0.440 0.464 0.511 0.268 
   1   (0.597) 0.729 0.516 0.826 0.696 0.626 0.648 0.683 0.549 0.566 0.463 0.560 0.536 0.489 0.732 

Locus 432 : 
2 alleles
1.3% missing data
   0   (0.621) 0.380 0.345 0.570 0.781 0.474 0.521 0.864 0.579 0.956 0.382 0.942 0.623 0.202 0.375 
   1   (0.379) 0.620 0.655 0.430 0.219 0.526 0.479 0.136 0.421 0.044 0.618 0.058 0.377 0.798 0.625 

Locus 433 : 
2 alleles
0.0% missing data
   1   (0.574) 0.587 0.494 0.655 0.635 0.574 0.641 0.506 0.578 0.495 0.611 0.516 0.531 0.808 0.598 
   0   (0.426) 0.413 0.506 0.345 0.365 0.426 0.359 0.494 0.422 0.505 0.389 0.484 0.469 0.192 0.402 

Locus 434 : 
2 alleles
0.0% missing data
   1   (0.616) 0.719 0.662 0.606 0.684 0.738 0.781 0.606 0.565 0.610 0.671 0.111 0.675 0.596 0.641 
   0   (0.384) 0.281 0.338 0.394 0.316 0.262 0.219 0.394 0.435 0.390 0.329 0.889 0.325 0.404 0.359 

Locus 435 : 
2 alleles
2.0% missing data
   1   (0.258) 0.250 0.539 0.710 0.152 0.603 0.213 0.035 0.219 0.022 0.151 0.044 0.467 0.593 0.529 
   0   (0.742) 0.750 0.461 0.290 0.848 0.397 0.787 0.965 0.781 0.978 0.849 0.956 0.533 0.407 0.471 

Locus 436 : 
2 alleles
2.0% missing data
   0   (0.630) 0.704 0.491 0.752 0.385 0.598 0.645 0.301 0.653 0.802 0.852 0.935 0.630 0.869 0.506 
   1   (0.370) 0.296 0.509 0.248 0.615 0.402 0.355 0.699 0.347 0.198 0.148 0.065 0.370 0.131 0.494 

Locus 437 : 
2 alleles
0.0% missing data
   1   (0.275) 0.246 0.883 0.080 0.067 0.132 0.140 0.068 0.322 0.270 0.284 0.869 0.249 0.541 0.509 
   0   (0.725) 0.754 0.117 0.920 0.933 0.868 0.860 0.932 0.678 0.730 0.716 0.131 0.751 0.459 0.491 

Locus 438 : 
2 alleles
1.3% missing data
   0   (0.462) 0.394 0.383 0.465 0.479 0.396 0.396 0.499 0.474 0.471 0.320 0.481 0.483 0.487 0.531 
   1   (0.538) 0.606 0.617 0.535 0.521 0.604 0.604 0.501 0.526 0.529 0.680 0.519 0.517 0.513 0.469 

Locus 439 : 
2 alleles
21.2% missing data
   0   (0.748) 0.219 0.251 0.550 0.761 0.825 0.519 0.650 0.886 0.980 0.776 0.957 0.668 0.844 0.529 
   1   (0.252) 0.781 0.749 0.450 0.239 0.175 0.481 0.350 0.114 0.020 0.224 0.043 0.332 0.156 0.471 

Locus 440 : 
2 alleles
0.0% missing data
   0   (0.370) 0.477 0.469 0.300 0.514 0.138 0.360 0.273 0.277 0.364 0.441 0.895 0.263 0.463 0.479 
   1   (0.630) 0.523 0.531 0.700 0.486 0.862 0.640 0.727 0.723 0.636 0.559 0.105 0.737 0.537 0.521 

Locus 441 : 
2 alleles
17.6% missing data
   0   (0.945) 0.994 0.997 0.994 0.585 0.989 0.979 0.993 0.979 0.353 0.998 0.993 0.972 0.919 0.987 
   1   (0.055) 0.006 0.003 0.006 0.415 0.011 0.021 0.007 0.021 0.647 0.002 0.007 0.028 0.081 0.013 

Locus 442 : 
2 alleles
0.0% missing data
   0   (0.351) 0.173 0.280 0.298 0.319 0.492 0.139 0.254 0.407 0.368 0.450 0.495 0.372 0.249 0.235 
   1   (0.649) 0.827 0.720 0.702 0.681 0.508 0.861 0.746 0.593 0.632 0.550 0.505 0.628 0.751 0.765 

Locus 443 : 
2 alleles
0.0% missing data
   0   (0.404) 0.184 0.572 0.313 0.425 0.446 0.430 0.599 0.272 0.283 0.772 0.068 0.556 0.291 0.266 
   1   (0.596) 0.816 0.428 0.687 0.575 0.554 0.570 0.401 0.728 0.717 0.228 0.932 0.444 0.709 0.734 

Locus 444 : 
2 alleles
0.0% missing data
   0   (0.819) 0.844 0.562 0.888 0.726 0.917 0.733 0.829 0.904 0.905 0.828 0.967 0.867 0.701 0.946 
   1   (0.181) 0.156 0.438 0.112 0.274 0.083 0.267 0.171 0.096 0.095 0.172 0.033 0.133 0.299 0.054 

Locus 445 : 
2 alleles
7.2% missing data
   0   (0.753) 0.860 0.889 0.527 0.833 0.855 0.591 0.428 0.697 0.910 0.974 0.951 0.693 0.905 0.718 
   1   (0.247) 0.140 0.111 0.473 0.167 0.145 0.409 0.572 0.303 0.090 0.026 0.049 0.307 0.095 0.282 

Locus 446 : 
2 alleles
7.2% missing data
   0   (0.407) 0.388 0.321 0.450 0.324 0.380 0.492 0.494 0.344 0.369 0.541 0.125 0.346 0.767 0.331 
   1   (0.593) 0.612 0.679 0.550 0.676 0.620 0.508 0.506 0.656 0.631 0.459 0.875 0.654 0.233 0.669 

Locus 447 : 
2 alleles
2.0% missing data
   0   (0.374) 0.316 0.306 0.287 0.417 0.216 0.305 0.411 0.352 0.371 0.479 0.072 0.434 0.437 0.313 
   1   (0.626) 0.684 0.694 0.713 0.583 0.784 0.695 0.589 0.648 0.629 0.521 0.928 0.566 0.563 0.687 

Locus 448 : 
2 alleles
0.0% missing data
   0   (0.405) 0.458 0.453 0.350 0.292 0.453 0.540 0.467 0.397 0.371 0.477 0.498 0.336 0.165 0.468 
   1   (0.595) 0.542 0.547 0.650 0.708 0.547 0.460 0.533 0.603 0.629 0.523 0.502 0.664 0.835 0.532 

Locus 449 : 
2 alleles
5.9% missing data
   1   (0.589) 0.728 0.639 0.706 0.521 0.632 0.665 0.534 0.591 0.548 0.542 0.532 0.699 0.433 0.610 
   0   (0.411) 0.272 0.361 0.294 0.479 0.368 0.335 0.466 0.409 0.452 0.458 0.468 0.301 0.567 0.390 

Locus 450 : 
2 alleles
0.3% missing data
   0   (0.449) 0.577 0.822 0.300 0.195 0.464 0.227 0.670 0.403 0.429 0.954 0.076 0.396 0.307 0.255 
   1   (0.551) 0.423 0.178 0.700 0.805 0.536 0.773 0.330 0.597 0.571 0.046 0.924 0.604 0.693 0.745 

Locus 451 : 
2 alleles
0.0% missing data
   1   (0.641) 0.670 0.614 0.716 0.437 0.634 0.556 0.550 0.729 0.737 0.676 0.508 0.701 0.721 0.752 
   0   (0.359) 0.330 0.386 0.284 0.563 0.366 0.444 0.450 0.271 0.263 0.324 0.492 0.299 0.279 0.248 

Locus 452 : 
2 alleles
0.0% missing data
   0   (0.462) 0.798 0.348 0.326 0.272 0.155 0.486 0.691 0.648 0.654 0.390 0.085 0.223 0.775 0.161 
   1   (0.538) 0.202 0.652 0.674 0.728 0.845 0.514 0.309 0.352 0.346 0.610 0.915 0.777 0.225 0.839 

Locus 453 : 
2 alleles
0.0% missing data
   0   (0.420) 0.291 0.303 0.529 0.318 0.667 0.492 0.306 0.410 0.437 0.444 0.896 0.378 0.413 0.216 
   1   (0.580) 0.709 0.697 0.471 0.682 0.333 0.508 0.694 0.590 0.563 0.556 0.104 0.622 0.587 0.784 

Locus 454 : 
2 alleles
1.0% missing data
   0   (0.386) 0.240 0.297 0.302 0.280 0.490 0.502 0.460 0.417 0.418 0.486 0.070 0.347 0.489 0.155 
   1   (0.614) 0.760 0.703 0.698 0.720 0.510 0.498 0.540 0.583 0.582 0.514 0.930 0.653 0.511 0.845 

Locus 455 : 
2 alleles
0.0% missing data
   0   (0.479) 0.604 0.368 0.378 0.445 0.611 0.516 0.933 0.409 0.400 0.340 0.081 0.375 0.500 0.439 
   1   (0.521) 0.396 0.632 0.622 0.555 0.389 0.484 0.067 0.591 0.600 0.660 0.919 0.625 0.500 0.561 

Locus 456 : 
2 alleles
0.0% missing data
   1   (0.503) 0.426 0.818 0.240 0.540 0.432 0.756 0.563 0.401 0.675 0.583 0.416 0.254 0.787 0.634 
   0   (0.497) 0.574 0.182 0.760 0.460 0.568 0.244 0.437 0.599 0.325 0.417 0.584 0.746 0.213 0.366 

Locus 457 : 
2 alleles
14.3% missing data
   1   (0.218) 0.233 0.308 0.097 0.487 0.150 0.338 0.435 0.160 0.250 0.030 0.036 0.090 0.091 0.530 
   0   (0.782) 0.767 0.692 0.903 0.513 0.850 0.662 0.565 0.840 0.750 0.970 0.964 0.910 0.909 0.470 

Locus 458 : 
2 alleles
12.7% missing data
   0   (0.733) 0.602 0.367 0.868 0.306 0.947 0.746 0.786 0.795 0.655 0.895 0.953 0.821 0.815 0.748 
   1   (0.267) 0.398 0.633 0.132 0.694 0.053 0.254 0.214 0.205 0.345 0.105 0.047 0.179 0.185 0.252 

Locus 459 : 
2 alleles
2.3% missing data
   0   (0.871) 0.704 0.979 0.619 0.975 0.960 0.874 0.984 0.894 0.991 0.851 0.145 0.856 0.357 0.598 
   1   (0.129) 0.296 0.021 0.381 0.025 0.040 0.126 0.016 0.106 0.009 0.149 0.855 0.144 0.643 0.402 

Locus 460 : 
2 alleles
0.0% missing data
   1   (0.265) 0.438 0.816 0.331 0.044 0.266 0.092 0.165 0.402 0.019 0.480 0.043 0.575 0.114 0.309 
   0   (0.735) 0.562 0.184 0.669 0.956 0.734 0.908 0.835 0.598 0.981 0.520 0.957 0.425 0.886 0.691 

Locus 461 : 
2 alleles
0.0% missing data
   0   (0.374) 0.478 0.198 0.386 0.272 0.415 0.186 0.443 0.351 0.362 0.481 0.474 0.396 0.166 0.581 
   1   (0.626) 0.522 0.802 0.614 0.728 0.585 0.814 0.557 0.649 0.638 0.519 0.526 0.604 0.834 0.419 

Locus 462 : 
2 alleles
1.3% missing data
   0   (0.577) 0.703 0.545 0.408 0.528 0.502 0.397 0.861 0.493 0.504 0.910 0.922 0.680 0.224 0.527 
   1   (0.423) 0.297 0.455 0.592 0.472 0.498 0.603 0.139 0.507 0.496 0.090 0.078 0.320 0.776 0.473 

Locus 463 : 
2 alleles
2.0% missing data
   1   (0.594) 0.748 0.161 0.818 0.667 0.212 0.713 0.647 0.752 0.462 0.503 0.930 0.518 0.485 0.435 
   0   (0.406) 0.252 0.839 0.182 0.333 0.788 0.287 0.353 0.248 0.538 0.497 0.070 0.482 0.515 0.565 

Locus 464 : 
2 alleles
0.7% missing data
   0   (0.475) 0.222 0.701 0.702 0.292 0.696 0.396 0.478 0.258 0.701 0.324 0.081 0.629 0.814 0.730 
   1   (0.525) 0.778 0.299 0.298 0.708 0.304 0.604 0.522 0.742 0.299 0.676 0.919 0.371 0.186 0.270 

Locus 465 : 
2 alleles
0.0% missing data
   1   (0.651) 0.771 0.701 0.724 0.641 0.364 0.730 0.800 0.648 0.581 0.630 0.930 0.568 0.877 0.677 
   0   (0.349) 0.229 0.299 0.276 0.359 0.636 0.270 0.200 0.352 0.419 0.370 0.070 0.432 0.123 0.323 

Locus 466 : 
2 alleles
0.0% missing data
   0   (0.377) 0.202 0.362 0.465 0.292 0.191 0.425 0.360 0.363 0.388 0.367 0.069 0.421 0.440 0.548 
   1   (0.623) 0.798 0.638 0.535 0.708 0.809 0.575 0.640 0.637 0.612 0.633 0.931 0.579 0.560 0.452 

Locus 467 : 
2 alleles
0.0% missing data
   0   (0.880) 0.773 0.866 0.879 0.978 0.610 0.920 0.986 0.943 0.986 0.982 0.144 0.618 0.361 0.900 
   1   (0.120) 0.227 0.134 0.121 0.022 0.390 0.080 0.014 0.057 0.014 0.018 0.856 0.382 0.639 0.100 

Locus 468 : 
2 alleles
1.0% missing data
   1   (0.244) 0.139 0.570 0.136 0.400 0.782 0.152 0.052 0.150 0.052 0.251 0.860 0.320 0.113 0.546 
   0   (0.756) 0.861 0.430 0.864 0.600 0.218 0.848 0.948 0.850 0.948 0.749 0.140 0.680 0.887 0.454 

Locus 469 : 
2 alleles
2.3% missing data
   1   (0.297) 0.859 0.093 0.626 0.167 0.835 0.147 0.038 0.283 0.062 0.070 0.897 0.631 0.137 0.612 
   0   (0.703) 0.141 0.907 0.374 0.833 0.165 0.853 0.962 0.717 0.938 0.930 0.103 0.369 0.863 0.388 

Locus 470 : 
2 alleles
17.3% missing data
   0   (0.296) 0.398 0.490 0.645 0.476 0.339 0.309 0.479 0.315 0.054 0.237 0.244 0.125 0.119 0.117 
   1   (0.704) 0.602 0.510 0.355 0.524 0.661 0.691 0.521 0.685 0.946 0.763 0.756 0.875 0.881 0.883 

Locus 471 : 
2 alleles
7.5% missing data
   0   (0.521) 0.301 0.290 0.598 0.401 0.641 0.266 0.766 0.687 0.502 0.661 0.520 0.529 0.339 0.145 
   1   (0.479) 0.699 0.710 0.402 0.599 0.359 0.734 0.234 0.313 0.498 0.339 0.480 0.471 0.661 0.855 

Locus 472 : 
2 alleles
0.0% missing data
   0   (0.488) 0.643 0.420 0.661 0.285 0.553 0.294 0.367 0.390 0.371 0.740 0.906 0.586 0.847 0.459 
   1   (0.512) 0.357 0.580 0.339 0.715 0.447 0.706 0.633 0.610 0.629 0.260 0.094 0.414 0.153 0.541 

Locus 473 : 
2 alleles
0.3% missing data
   0   (0.533) 0.414 0.404 0.742 0.744 0.292 0.266 0.942 0.363 0.938 0.370 0.097 0.352 0.218 0.496 
   1   (0.467) 0.586 0.596 0.258 0.256 0.708 0.734 0.058 0.637 0.062 0.630 0.903 0.648 0.782 0.504 

Locus 474 : 
2 alleles
3.3% missing data
   0   (0.416) 0.649 0.119 0.535 0.402 0.337 0.574 0.299 0.429 0.364 0.371 0.078 0.538 0.187 0.564 
   1   (0.584) 0.351 0.881 0.465 0.598 0.663 0.426 0.701 0.571 0.636 0.629 0.922 0.462 0.813 0.436 

Locus 475 : 
2 alleles
2.3% missing data
   1   (0.629) 0.818 0.609 0.781 0.681 0.850 0.528 0.723 0.643 0.516 0.668 0.932 0.642 0.268 0.407 
   0   (0.371) 0.182 0.391 0.219 0.319 0.150 0.472 0.277 0.357 0.484 0.332 0.068 0.358 0.732 0.593 

Locus 476 : 
2 alleles
1.3% missing data
   0   (0.385) 0.222 0.359 0.262 0.336 0.236 0.415 0.540 0.410 0.404 0.425 0.479 0.328 0.436 0.209 
   1   (0.615) 0.778 0.641 0.738 0.664 0.764 0.585 0.460 0.590 0.596 0.575 0.521 0.672 0.564 0.791 

Locus 477 : 
2 alleles
35.2% missing data
   1   (0.301) 0.095 0.609 0.089 0.604 0.245 0.656 0.069 0.191 0.501 0.400 0.235 0.184 0.445 0.415 
   0   (0.699) 0.905 0.391 0.911 0.396 0.755 0.344 0.931 0.809 0.499 0.600 0.765 0.816 0.555 0.585 

Locus 478 : 
2 alleles
3.3% missing data
   0   (0.842) 0.840 0.897 0.880 0.750 0.561 0.962 0.872 0.903 0.983 0.687 0.970 0.847 0.912 0.434 
   1   (0.158) 0.160 0.103 0.120 0.250 0.439 0.038 0.128 0.097 0.017 0.313 0.030 0.153 0.088 0.566 

Locus 479 : 
2 alleles
2.0% missing data
   0   (0.417) 0.235 0.821 0.408 0.368 0.576 0.421 0.365 0.424 0.473 0.237 0.488 0.353 0.437 0.169 
   1   (0.583) 0.765 0.179 0.592 0.632 0.424 0.579 0.635 0.576 0.527 0.763 0.512 0.647 0.563 0.831 

Locus 480 : 
2 alleles
9.1% missing data
   1   (0.588) 0.823 0.528 0.327 0.558 0.468 0.557 0.745 0.651 0.589 0.378 0.157 0.708 0.563 0.795 
   0   (0.412) 0.177 0.472 0.673 0.442 0.532 0.443 0.255 0.349 0.411 0.622 0.843 0.292 0.437 0.205 

Locus 481 : 
2 alleles
4.9% missing data
   1   (0.607) 0.711 0.486 0.665 0.637 0.518 0.641 0.510 0.609 0.606 0.527 0.932 0.607 0.726 0.771 
   0   (0.393) 0.289 0.514 0.335 0.363 0.482 0.359 0.490 0.391 0.394 0.473 0.068 0.393 0.274 0.229 

Locus 482 : 
2 alleles
0.7% missing data
   0   (0.857) 0.962 0.910 0.975 0.976 0.596 0.517 0.983 0.723 0.352 0.982 0.982 0.953 0.946 0.817 
   1   (0.143) 0.038 0.090 0.025 0.024 0.404 0.483 0.017 0.277 0.648 0.018 0.018 0.047 0.054 0.183 

Locus 483 : 
2 alleles
8.1% missing data
   1   (0.571) 0.463 0.642 0.486 0.655 0.575 0.570 0.624 0.635 0.526 0.216 0.923 0.573 0.550 0.717 
   0   (0.429) 0.537 0.358 0.514 0.345 0.425 0.430 0.376 0.365 0.474 0.784 0.077 0.427 0.450 0.283 

Locus 484 : 
2 alleles
0.0% missing data
   0   (0.354) 0.223 0.352 0.485 0.300 0.460 0.187 0.246 0.369 0.366 0.405 0.451 0.353 0.261 0.201 
   1   (0.646) 0.777 0.648 0.515 0.700 0.540 0.813 0.754 0.631 0.634 0.595 0.549 0.647 0.739 0.799 

Locus 485 : 
2 alleles
5.2% missing data
   0   (0.358) 0.146 0.569 0.284 0.344 0.350 0.387 0.329 0.359 0.337 0.259 0.264 0.331 0.439 0.266 
   1   (0.642) 0.854 0.431 0.716 0.656 0.650 0.613 0.671 0.641 0.663 0.741 0.736 0.669 0.561 0.734 

Locus 486 : 
2 alleles
1.0% missing data
   0   (0.601) 0.429 0.967 0.518 0.675 0.897 0.691 0.515 0.469 0.416 0.657 0.937 0.596 0.795 0.394 
   1   (0.399) 0.571 0.033 0.482 0.325 0.103 0.309 0.485 0.531 0.584 0.343 0.063 0.404 0.205 0.606 

Locus 487 : 
2 alleles
5.2% missing data
   1   (0.596) 0.535 0.695 0.652 0.720 0.462 0.673 0.528 0.556 0.638 0.658 0.543 0.621 0.523 0.693 
   0   (0.404) 0.465 0.305 0.348 0.280 0.538 0.327 0.472 0.444 0.362 0.342 0.457 0.379 0.477 0.307 

Locus 488 : 
2 alleles
4.6% missing data
   0   (0.971) 0.996 0.583 0.997 0.996 0.991 0.994 0.997 0.989 0.998 0.958 0.996 0.997 0.993 0.996 
   1   (0.029) 0.004 0.417 0.003 0.004 0.009 0.006 0.003 0.011 0.002 0.042 0.004 0.003 0.007 0.004 

Locus 489 : 
2 alleles
3.6% missing data
   0   (0.393) 0.577 0.361 0.343 0.426 0.427 0.370 0.418 0.326 0.436 0.375 0.473 0.270 0.305 0.588 
   1   (0.607) 0.423 0.639 0.657 0.574 0.573 0.630 0.582 0.674 0.564 0.625 0.527 0.730 0.695 0.412 

Locus 490 : 
2 alleles
1.3% missing data
   0   (0.441) 0.312 0.427 0.320 0.273 0.245 0.295 0.338 0.533 0.451 0.697 0.904 0.377 0.483 0.627 
   1   (0.559) 0.688 0.573 0.680 0.727 0.755 0.705 0.662 0.467 0.549 0.303 0.096 0.623 0.517 0.373 

Locus 491 : 
2 alleles
11.1% missing data
   0   (0.859) 0.970 0.232 0.869 0.652 0.874 0.887 0.980 0.913 0.338 0.958 0.980 0.952 0.951 0.965 
   1   (0.141) 0.030 0.768 0.131 0.348 0.126 0.113 0.020 0.087 0.662 0.042 0.020 0.048 0.049 0.035 

Locus 492 : 
2 alleles
2.9% missing data
   1   (0.590) 0.494 0.863 0.824 0.599 0.420 0.697 0.507 0.530 0.707 0.562 0.540 0.743 0.216 0.415 
   0   (0.410) 0.506 0.137 0.176 0.401 0.580 0.303 0.493 0.470 0.293 0.438 0.460 0.257 0.784 0.585 

Locus 493 : 
2 alleles
24.1% missing data
   0   (0.977) 0.997 0.998 0.997 0.996 0.800 0.995 0.997 0.991 0.998 0.998 0.997 0.997 0.994 0.998 
   1   (0.023) 0.003 0.002 0.003 0.004 0.200 0.005 0.003 0.009 0.002 0.002 0.003 0.003 0.006 0.002 

Locus 494 : 
2 alleles
0.0% missing data
   0   (0.506) 0.680 0.353 0.732 0.293 0.530 0.277 0.582 0.513 0.376 0.452 0.090 0.648 0.833 0.590 
   1   (0.494) 0.320 0.647 0.268 0.707 0.470 0.723 0.418 0.487 0.624 0.548 0.910 0.352 0.167 0.410 

Locus 495 : 
2 alleles
11.1% missing data
   0   (0.558) 0.615 0.621 0.371 0.708 0.695 0.742 0.817 0.543 0.530 0.429 0.105 0.565 0.243 0.437 
   1   (0.442) 0.385 0.379 0.629 0.292 0.305 0.258 0.183 0.457 0.470 0.571 0.895 0.435 0.757 0.563 

Locus 496 : 
2 alleles
11.4% missing data
   0   (0.944) 0.958 0.983 0.983 0.993 0.990 0.988 0.994 0.982 0.513 0.995 0.186 0.985 0.626 0.928 
   1   (0.056) 0.042 0.017 0.017 0.007 0.010 0.012 0.006 0.018 0.487 0.005 0.814 0.015 0.374 0.072 

Locus 497 : 
2 alleles
2.9% missing data
   0   (0.407) 0.380 0.412 0.276 0.275 0.498 0.303 0.463 0.418 0.341 0.439 0.896 0.366 0.423 0.458 
   1   (0.593) 0.620 0.588 0.724 0.725 0.502 0.697 0.537 0.582 0.659 0.561 0.104 0.634 0.577 0.542 

Locus 498 : 
2 alleles
0.3% missing data
   0   (0.385) 0.621 0.183 0.264 0.519 0.282 0.400 0.384 0.267 0.671 0.471 0.889 0.399 0.139 0.186 
   1   (0.615) 0.379 0.817 0.736 0.481 0.718 0.600 0.616 0.733 0.329 0.529 0.111 0.601 0.861 0.814 

Locus 499 : 
2 alleles
0.0% missing data
   0   (0.413) 0.266 0.545 0.540 0.371 0.184 0.286 0.292 0.359 0.462 0.940 0.502 0.389 0.319 0.117 
   1   (0.587) 0.734 0.455 0.460 0.629 0.816 0.714 0.708 0.641 0.538 0.060 0.498 0.611 0.681 0.883 

Locus 500 : 
2 alleles
5.5% missing data
   0   (0.404) 0.273 0.550 0.325 0.356 0.475 0.456 0.381 0.358 0.496 0.325 0.485 0.350 0.461 0.402 
   1   (0.596) 0.727 0.450 0.675 0.644 0.525 0.544 0.619 0.642 0.504 0.675 0.515 0.650 0.539 0.598 

Locus 501 : 
2 alleles
1.3% missing data
   1   (0.411) 0.751 0.825 0.476 0.241 0.759 0.625 0.414 0.315 0.157 0.077 0.888 0.494 0.444 0.385 
   0   (0.589) 0.249 0.175 0.524 0.759 0.241 0.375 0.586 0.685 0.843 0.923 0.112 0.506 0.556 0.615 

Locus 502 : 
2 alleles
1.6% missing data
   0   (0.916) 0.250 0.872 0.958 0.984 0.983 0.939 0.990 0.967 0.994 0.870 0.986 0.930 0.641 0.429 
   1   (0.084) 0.750 0.128 0.042 0.016 0.017 0.061 0.010 0.033 0.006 0.130 0.014 0.070 0.359 0.571 

Locus 503 : 
2 alleles
0.0% missing data
   0   (0.391) 0.582 0.327 0.211 0.496 0.335 0.454 0.491 0.372 0.369 0.457 0.471 0.262 0.448 0.243 
   1   (0.609) 0.418 0.673 0.789 0.504 0.665 0.546 0.509 0.628 0.631 0.543 0.529 0.738 0.552 0.757 

Locus 504 : 
2 alleles
0.0% missing data
   0   (0.391) 0.575 0.327 0.220 0.497 0.326 0.454 0.491 0.371 0.366 0.457 0.470 0.256 0.453 0.228 
   1   (0.609) 0.425 0.673 0.780 0.503 0.674 0.546 0.509 0.629 0.634 0.543 0.530 0.744 0.547 0.772 

Locus 505 : 
2 alleles
10.1% missing data
   1   (0.471) 0.682 0.711 0.758 0.671 0.570 0.439 0.644 0.580 0.058 0.598 0.084 0.394 0.161 0.257 
   0   (0.529) 0.318 0.289 0.242 0.329 0.430 0.561 0.356 0.420 0.942 0.402 0.916 0.606 0.839 0.743 

Locus 506 : 
2 alleles
0.0% missing data
   0   (0.430) 0.633 0.351 0.422 0.412 0.283 0.584 0.490 0.383 0.468 0.391 0.495 0.366 0.441 0.380 
   1   (0.570) 0.367 0.649 0.578 0.588 0.717 0.416 0.510 0.617 0.532 0.609 0.505 0.634 0.559 0.620 

Locus 507 : 
2 alleles
3.6% missing data
   0   (0.440) 0.567 0.456 0.474 0.427 0.396 0.520 0.492 0.418 0.366 0.400 0.500 0.412 0.460 0.322 
   1   (0.560) 0.433 0.544 0.526 0.573 0.604 0.480 0.508 0.582 0.634 0.600 0.500 0.588 0.540 0.678 

Locus 508 : 
2 alleles
9.4% missing data
   0   (0.403) 0.351 0.345 0.405 0.382 0.156 0.482 0.445 0.397 0.472 0.338 0.073 0.417 0.318 0.641 
   1   (0.597) 0.649 0.655 0.595 0.618 0.844 0.518 0.555 0.603 0.528 0.662 0.927 0.583 0.682 0.359 

Locus 509 : 
2 alleles
4.9% missing data
   0   (0.462) 0.526 0.350 0.635 0.279 0.288 0.311 0.247 0.535 0.765 0.320 0.891 0.617 0.196 0.257 
   1   (0.538) 0.474 0.650 0.365 0.721 0.712 0.689 0.753 0.465 0.235 0.680 0.109 0.383 0.804 0.743 

Locus 510 : 
2 alleles
19.9% missing data
   0   (0.500) 0.646 0.282 0.592 0.273 0.434 0.332 0.318 0.582 0.777 0.624 0.901 0.642 0.210 0.184 
   1   (0.500) 0.354 0.718 0.408 0.727 0.566 0.668 0.682 0.418 0.223 0.376 0.099 0.358 0.790 0.816 

Locus 511 : 
2 alleles
0.0% missing data
   0   (0.479) 0.545 0.840 0.270 0.310 0.788 0.191 0.508 0.520 0.350 0.399 0.466 0.522 0.527 0.619 
   1   (0.521) 0.455 0.160 0.730 0.690 0.212 0.809 0.492 0.480 0.650 0.601 0.534 0.478 0.473 0.381 

Locus 512 : 
2 alleles
0.0% missing data
   0   (0.354) 0.163 0.416 0.333 0.342 0.719 0.254 0.267 0.328 0.486 0.279 0.463 0.258 0.317 0.273 
   1   (0.646) 0.837 0.584 0.667 0.658 0.281 0.746 0.733 0.672 0.514 0.721 0.537 0.742 0.683 0.727 

Locus 513 : 
2 alleles
2.6% missing data
   0   (0.633) 0.601 0.802 0.725 0.548 0.775 0.456 0.582 0.730 0.565 0.963 0.114 0.611 0.245 0.432 
   1   (0.367) 0.399 0.198 0.275 0.452 0.225 0.544 0.418 0.270 0.435 0.037 0.886 0.389 0.755 0.568 

Locus 514 : 
2 alleles
0.0% missing data
   1   (0.559) 0.266 0.785 0.575 0.558 0.730 0.714 0.522 0.554 0.281 0.549 0.100 0.728 0.466 0.766 
   0   (0.441) 0.734 0.215 0.425 0.442 0.270 0.286 0.478 0.446 0.719 0.451 0.900 0.272 0.534 0.234 

Locus 515 : 
2 alleles
1.6% missing data
   0   (0.391) 0.351 0.518 0.352 0.469 0.441 0.281 0.500 0.396 0.283 0.502 0.067 0.341 0.428 0.188 
   1   (0.609) 0.649 0.482 0.648 0.531 0.559 0.719 0.500 0.604 0.717 0.498 0.933 0.659 0.572 0.812 

Locus 516 : 
2 alleles
0.3% missing data
   0   (0.576) 0.770 0.388 0.319 0.844 0.930 0.344 0.668 0.572 0.673 0.534 0.089 0.536 0.417 0.477 
   1   (0.424) 0.230 0.612 0.681 0.156 0.070 0.656 0.332 0.428 0.327 0.466 0.911 0.464 0.583 0.523 

Locus 517 : 
2 alleles
10.4% missing data
   0   (0.435) 0.613 0.420 0.228 0.486 0.373 0.331 0.337 0.471 0.533 0.274 0.130 0.457 0.696 0.387 
   1   (0.565) 0.387 0.580 0.772 0.514 0.627 0.669 0.663 0.529 0.467 0.726 0.870 0.543 0.304 0.613 

Locus 518 : 
2 alleles
0.0% missing data
   1   (0.346) 0.527 0.910 0.559 0.287 0.600 0.178 0.089 0.177 0.106 0.235 0.903 0.569 0.733 0.324 
   0   (0.654) 0.473 0.090 0.441 0.713 0.400 0.822 0.911 0.823 0.894 0.765 0.097 0.431 0.267 0.676 

Locus 519 : 
2 alleles
0.7% missing data
   0   (0.393) 0.305 0.337 0.362 0.186 0.443 0.268 0.411 0.491 0.614 0.355 0.071 0.387 0.416 0.213 
   1   (0.607) 0.695 0.663 0.638 0.814 0.557 0.732 0.589 0.509 0.386 0.645 0.929 0.613 0.584 0.787 

Locus 520 : 
2 alleles
3.6% missing data
   0   (0.386) 0.309 0.203 0.265 0.278 0.346 0.181 0.591 0.369 0.314 0.745 0.466 0.453 0.305 0.359 
   1   (0.614) 0.691 0.797 0.735 0.722 0.654 0.819 0.409 0.631 0.686 0.255 0.534 0.547 0.695 0.641 

Locus 521 : 
2 alleles
0.7% missing data
   0   (0.423) 0.413 0.323 0.424 0.469 0.201 0.481 0.404 0.470 0.482 0.396 0.498 0.418 0.306 0.220 
   1   (0.577) 0.587 0.677 0.576 0.531 0.799 0.519 0.596 0.530 0.518 0.604 0.502 0.582 0.694 0.780 

Locus 522 : 
2 alleles
0.3% missing data
   0   (0.628) 0.554 0.567 0.789 0.444 0.750 0.462 0.623 0.485 0.923 0.375 0.936 0.786 0.810 0.471 
   1   (0.372) 0.446 0.433 0.211 0.556 0.250 0.538 0.377 0.515 0.077 0.625 0.064 0.214 0.190 0.529 

Locus 523 : 
2 alleles
0.3% missing data
   1   (0.620) 0.787 0.711 0.767 0.756 0.704 0.516 0.438 0.687 0.552 0.183 0.935 0.647 0.721 0.555 
   0   (0.380) 0.213 0.289 0.233 0.244 0.296 0.484 0.562 0.313 0.448 0.817 0.065 0.353 0.279 0.445 

Locus 524 : 
2 alleles
4.9% missing data
   1   (0.613) 0.366 0.687 0.778 0.562 0.745 0.692 0.560 0.527 0.688 0.692 0.925 0.559 0.684 0.794 
   0   (0.387) 0.634 0.313 0.222 0.438 0.255 0.308 0.440 0.473 0.312 0.308 0.075 0.441 0.316 0.206 

Locus 525 : 
2 alleles
2.0% missing data
   0   (0.662) 0.383 0.791 0.340 0.715 0.358 0.856 0.515 0.612 0.881 0.965 0.119 0.674 0.840 0.518 
   1   (0.338) 0.617 0.209 0.660 0.285 0.642 0.144 0.485 0.388 0.119 0.035 0.881 0.326 0.160 0.482 

Locus 526 : 
2 alleles
0.0% missing data
   1   (0.612) 0.670 0.573 0.620 0.642 0.682 0.742 0.593 0.653 0.492 0.751 0.500 0.616 0.538 0.593 
   0   (0.388) 0.330 0.427 0.380 0.358 0.318 0.258 0.407 0.347 0.508 0.249 0.500 0.384 0.462 0.407 

Locus 527 : 
2 alleles
5.9% missing data
   1   (0.592) 0.581 0.528 0.600 0.466 0.659 0.589 0.561 0.587 0.624 0.637 0.096 0.674 0.830 0.771 
   0   (0.408) 0.419 0.472 0.400 0.534 0.341 0.411 0.439 0.413 0.376 0.363 0.904 0.326 0.170 0.229 

Locus 528 : 
2 alleles
6.8% missing data
   1   (0.498) 0.318 0.698 0.827 0.514 0.395 0.719 0.305 0.398 0.620 0.600 0.870 0.425 0.156 0.586 
   0   (0.502) 0.682 0.302 0.173 0.486 0.605 0.281 0.695 0.602 0.380 0.400 0.130 0.575 0.844 0.414 

Locus 529 : 
2 alleles
0.3% missing data
   0   (0.530) 0.271 0.349 0.809 0.531 0.747 0.301 0.426 0.646 0.589 0.558 0.532 0.559 0.451 0.144 
   1   (0.470) 0.729 0.651 0.191 0.469 0.253 0.699 0.574 0.354 0.411 0.442 0.468 0.441 0.549 0.856 

Locus 530 : 
2 alleles
16.3% missing data
   0   (0.510) 0.318 0.133 0.659 0.390 0.377 0.573 0.431 0.628 0.425 0.711 0.138 0.471 0.722 0.705 
   1   (0.490) 0.682 0.867 0.341 0.610 0.623 0.427 0.569 0.372 0.575 0.289 0.862 0.529 0.278 0.295 

Locus 531 : 
2 alleles
0.7% missing data
   1   (0.639) 0.859 0.825 0.600 0.708 0.667 0.796 0.505 0.566 0.616 0.492 0.938 0.604 0.849 0.651 
   0   (0.361) 0.141 0.175 0.400 0.292 0.333 0.204 0.495 0.434 0.384 0.508 0.062 0.396 0.151 0.349 

Locus 532 : 
2 alleles
0.0% missing data
   0   (0.508) 0.407 0.229 0.586 0.500 0.789 0.511 0.500 0.497 0.500 0.655 0.504 0.506 0.510 0.385 
   1   (0.492) 0.593 0.771 0.414 0.500 0.211 0.489 0.500 0.503 0.500 0.345 0.496 0.494 0.490 0.615 

Locus 533 : 
2 alleles
0.7% missing data
   0   (0.966) 0.986 0.509 0.997 0.996 0.985 0.993 0.996 0.989 0.997 0.815 0.996 0.994 0.990 0.989 
   1   (0.034) 0.014 0.491 0.003 0.004 0.015 0.007 0.004 0.011 0.003 0.185 0.004 0.006 0.010 0.011 

Locus 534 : 
2 alleles
18.9% missing data
   1   (0.510) 0.679 0.734 0.628 0.572 0.206 0.671 0.699 0.497 0.281 0.059 0.103 0.667 0.692 0.765 
   0   (0.490) 0.321 0.266 0.372 0.428 0.794 0.329 0.301 0.503 0.719 0.941 0.897 0.333 0.308 0.235 

Locus 535 : 
2 alleles
12.1% missing data
   1   (0.449) 0.585 0.756 0.275 0.384 0.229 0.397 0.458 0.490 0.594 0.235 0.899 0.395 0.429 0.377 
   0   (0.551) 0.415 0.244 0.725 0.616 0.771 0.603 0.542 0.510 0.406 0.765 0.101 0.605 0.571 0.623 

Locus 536 : 
2 alleles
0.0% missing data
   0   (0.387) 0.273 0.144 0.355 0.400 0.200 0.485 0.306 0.314 0.560 0.824 0.062 0.275 0.479 0.655 
   1   (0.613) 0.727 0.856 0.645 0.600 0.800 0.515 0.694 0.686 0.440 0.176 0.938 0.725 0.521 0.345 

Locus 537 : 
2 alleles
2.6% missing data
   0   (0.494) 0.226 0.530 0.493 0.437 0.553 0.258 0.595 0.441 0.328 0.952 0.918 0.417 0.177 0.791 
   1   (0.506) 0.774 0.470 0.507 0.563 0.447 0.742 0.405 0.559 0.672 0.048 0.082 0.583 0.823 0.209 

Locus 538 : 
2 alleles
9.8% missing data
   0   (0.396) 0.273 0.408 0.315 0.341 0.278 0.443 0.462 0.443 0.392 0.490 0.066 0.439 0.169 0.394 
   1   (0.604) 0.727 0.592 0.685 0.659 0.722 0.557 0.538 0.557 0.608 0.510 0.934 0.561 0.831 0.606 

Locus 539 : 
2 alleles
1.0% missing data
   0   (0.479) 0.526 0.456 0.478 0.503 0.514 0.457 0.497 0.449 0.449 0.500 0.499 0.464 0.495 0.498 
   1   (0.521) 0.474 0.544 0.522 0.497 0.486 0.543 0.503 0.551 0.551 0.500 0.501 0.536 0.505 0.502 

Locus 540 : 
2 alleles
0.0% missing data
   0   (0.724) 0.336 0.820 0.770 0.892 0.766 0.821 0.772 0.687 0.729 0.969 0.133 0.773 0.337 0.663 
   1   (0.276) 0.664 0.180 0.230 0.108 0.234 0.179 0.228 0.313 0.271 0.031 0.867 0.227 0.663 0.337 

Locus 541 : 
2 alleles
1.0% missing data
   0   (0.735) 0.289 0.947 0.786 0.895 0.696 0.829 0.773 0.690 0.730 0.978 0.132 0.790 0.342 0.559 
   1   (0.265) 0.711 0.053 0.214 0.105 0.304 0.171 0.227 0.310 0.270 0.022 0.868 0.210 0.658 0.441 

Locus 542 : 
2 alleles
2.3% missing data
   0   (0.733) 0.325 0.897 0.788 0.885 0.726 0.806 0.814 0.685 0.747 0.973 0.133 0.802 0.353 0.610 
   1   (0.267) 0.675 0.103 0.212 0.115 0.274 0.194 0.186 0.315 0.253 0.027 0.867 0.198 0.647 0.390 

Locus 543 : 
2 alleles
1.0% missing data
   0   (0.393) 0.323 0.095 0.338 0.484 0.332 0.387 0.403 0.431 0.289 0.701 0.470 0.319 0.310 0.407 
   1   (0.607) 0.677 0.905 0.662 0.516 0.668 0.613 0.597 0.569 0.711 0.299 0.530 0.681 0.690 0.593 

Locus 544 : 
2 alleles
2.6% missing data
   1   (0.607) 0.721 0.563 0.612 0.882 0.792 0.486 0.539 0.634 0.220 0.432 0.547 0.657 0.854 0.590 
   0   (0.393) 0.279 0.437 0.388 0.118 0.208 0.514 0.461 0.366 0.780 0.568 0.453 0.343 0.146 0.410 

Locus 545 : 
2 alleles
1.6% missing data
   0   (0.371) 0.329 0.233 0.421 0.378 0.196 0.233 0.419 0.382 0.334 0.430 0.058 0.338 0.330 0.735 
   1   (0.629) 0.671 0.767 0.579 0.622 0.804 0.767 0.581 0.618 0.666 0.570 0.942 0.662 0.670 0.265 

Locus 546 : 
2 alleles
0.0% missing data
   0   (0.599) 0.731 0.146 0.781 0.450 0.420 0.857 0.408 0.751 0.705 0.536 0.927 0.304 0.816 0.694 
   1   (0.401) 0.269 0.854 0.219 0.550 0.580 0.143 0.592 0.249 0.295 0.464 0.073 0.696 0.184 0.306 

Locus 547 : 
2 alleles
2.3% missing data
   0   (0.606) 0.749 0.193 0.776 0.448 0.373 0.859 0.410 0.754 0.705 0.583 0.928 0.318 0.823 0.682 
   1   (0.394) 0.251 0.807 0.224 0.552 0.627 0.141 0.590 0.246 0.295 0.417 0.072 0.682 0.177 0.318 

Locus 548 : 
2 alleles
5.5% missing data
   1   (0.479) 0.767 0.666 0.645 0.709 0.730 0.309 0.069 0.481 0.617 0.398 0.077 0.452 0.216 0.714 
   0   (0.521) 0.233 0.334 0.355 0.291 0.270 0.691 0.931 0.519 0.383 0.602 0.923 0.548 0.784 0.286 

Locus 549 : 
2 alleles
1.3% missing data
   0   (0.445) 0.300 0.344 0.263 0.339 0.323 0.450 0.351 0.571 0.364 0.492 0.899 0.419 0.683 0.337 
   1   (0.555) 0.700 0.656 0.737 0.661 0.677 0.550 0.649 0.429 0.636 0.508 0.101 0.581 0.317 0.663 

Locus 550 : 
2 alleles
1.3% missing data
   0   (0.500) 0.647 0.429 0.373 0.610 0.514 0.550 0.654 0.549 0.679 0.258 0.083 0.499 0.331 0.228 
   1   (0.500) 0.353 0.571 0.627 0.390 0.486 0.450 0.346 0.451 0.321 0.742 0.917 0.501 0.669 0.772 

Locus 551 : 
2 alleles
5.2% missing data
   1   (0.247) 0.185 0.694 0.337 0.147 0.632 0.099 0.081 0.209 0.061 0.352 0.053 0.468 0.096 0.265 
   0   (0.753) 0.815 0.306 0.663 0.853 0.368 0.901 0.919 0.791 0.939 0.648 0.947 0.532 0.904 0.735 

Locus 552 : 
2 alleles
0.7% missing data
   1   (0.606) 0.619 0.570 0.689 0.603 0.711 0.748 0.605 0.613 0.578 0.505 0.520 0.586 0.685 0.705 
   0   (0.394) 0.381 0.430 0.311 0.397 0.289 0.252 0.395 0.387 0.422 0.495 0.480 0.414 0.315 0.295 

Locus 553 : 
2 alleles
0.7% missing data
   1   (0.649) 0.470 0.874 0.551 0.643 0.768 0.832 0.562 0.702 0.566 0.545 0.502 0.578 0.850 0.776 
   0   (0.351) 0.530 0.126 0.449 0.357 0.232 0.168 0.438 0.298 0.434 0.455 0.498 0.422 0.150 0.224 

Locus 554 : 
2 alleles
5.5% missing data
   0   (0.433) 0.214 0.295 0.487 0.496 0.477 0.433 0.441 0.441 0.476 0.428 0.482 0.382 0.295 0.453 
   1   (0.567) 0.786 0.705 0.513 0.504 0.523 0.567 0.559 0.559 0.524 0.572 0.518 0.618 0.705 0.547 

Locus 555 : 
2 alleles
0.0% missing data
   1   (0.666) 0.613 0.854 0.770 0.603 0.639 0.867 0.511 0.678 0.650 0.517 0.122 0.694 0.868 0.848 
   0   (0.334) 0.387 0.146 0.230 0.397 0.361 0.133 0.489 0.322 0.350 0.483 0.878 0.306 0.132 0.152 

Locus 556 : 
2 alleles
0.3% missing data
   1   (0.581) 0.560 0.566 0.641 0.602 0.624 0.459 0.512 0.653 0.593 0.656 0.501 0.566 0.526 0.597 
   0   (0.419) 0.440 0.434 0.359 0.398 0.376 0.541 0.488 0.347 0.407 0.344 0.499 0.434 0.474 0.403 

Locus 557 : 
2 alleles
0.3% missing data
   1   (0.577) 0.422 0.804 0.198 0.625 0.849 0.379 0.551 0.735 0.560 0.600 0.504 0.440 0.577 0.580 
   0   (0.423) 0.578 0.196 0.802 0.375 0.151 0.621 0.449 0.265 0.440 0.400 0.496 0.560 0.423 0.420 

Locus 558 : 
2 alleles
0.7% missing data
   1   (0.530) 0.295 0.436 0.776 0.576 0.675 0.695 0.746 0.507 0.570 0.055 0.909 0.409 0.776 0.573 
   0   (0.470) 0.705 0.564 0.224 0.424 0.325 0.305 0.254 0.493 0.430 0.945 0.091 0.591 0.224 0.427 

Locus 559 : 
2 alleles
0.3% missing data
   0   (0.609) 0.365 0.285 0.396 0.664 0.485 0.804 0.950 0.736 0.786 0.390 0.098 0.391 0.651 0.307 
   1   (0.391) 0.635 0.715 0.604 0.336 0.515 0.196 0.050 0.264 0.214 0.610 0.902 0.609 0.349 0.693 

Locus 560 : 
2 alleles
0.0% missing data
   0   (0.679) 0.333 0.319 0.488 0.889 0.630 0.730 0.809 0.792 0.975 0.512 0.104 0.372 0.541 0.554 
   1   (0.321) 0.667 0.681 0.512 0.111 0.370 0.270 0.191 0.208 0.025 0.488 0.896 0.628 0.459 0.446 

Locus 561 : 
2 alleles
13.0% missing data
   0   (0.613) 0.506 0.406 0.881 0.355 0.827 0.500 0.408 0.747 0.530 0.525 0.536 0.791 0.551 0.517 
   1   (0.387) 0.494 0.594 0.119 0.645 0.173 0.500 0.592 0.253 0.470 0.475 0.464 0.209 0.449 0.483 

Locus 562 : 
2 alleles
4.6% missing data
   0   (0.503) 0.812 0.726 0.620 0.694 0.137 0.350 0.363 0.417 0.495 0.648 0.911 0.607 0.242 0.379 
   1   (0.497) 0.188 0.274 0.380 0.306 0.863 0.650 0.637 0.583 0.505 0.352 0.089 0.393 0.758 0.621 

Locus 563 : 
2 alleles
6.5% missing data
   1   (0.432) 0.469 0.691 0.239 0.162 0.573 0.232 0.496 0.573 0.461 0.623 0.899 0.196 0.506 0.429 
   0   (0.568) 0.531 0.309 0.761 0.838 0.427 0.768 0.504 0.427 0.539 0.377 0.101 0.804 0.494 0.571 

Locus 564 : 
2 alleles
0.3% missing data
   1   (0.574) 0.496 0.833 0.565 0.561 0.520 0.746 0.630 0.420 0.731 0.583 0.923 0.501 0.561 0.727 
   0   (0.426) 0.504 0.167 0.435 0.439 0.480 0.254 0.370 0.580 0.269 0.417 0.077 0.499 0.439 0.273 

Locus 565 : 
2 alleles
2.6% missing data
   0   (0.362) 0.427 0.393 0.259 0.368 0.361 0.395 0.490 0.355 0.347 0.281 0.103 0.348 0.162 0.383 
   1   (0.638) 0.573 0.607 0.741 0.632 0.639 0.605 0.510 0.645 0.653 0.719 0.897 0.652 0.838 0.617 

Locus 566 : 
2 alleles
15.6% missing data
   1   (0.583) 0.761 0.500 0.728 0.483 0.753 0.420 0.518 0.564 0.532 0.674 0.512 0.661 0.527 0.790 
   0   (0.417) 0.239 0.500 0.272 0.517 0.247 0.580 0.482 0.436 0.468 0.326 0.488 0.339 0.473 0.210 

Locus 567 : 
2 alleles
0.0% missing data
   1   (0.266) 0.296 0.687 0.361 0.349 0.077 0.141 0.218 0.371 0.021 0.083 0.047 0.478 0.370 0.164 
   0   (0.734) 0.704 0.313 0.639 0.651 0.923 0.859 0.782 0.629 0.979 0.917 0.953 0.522 0.630 0.836 

Locus 568 : 
2 alleles
0.0% missing data
   1   (0.652) 0.741 0.719 0.526 0.653 0.820 0.755 0.535 0.677 0.535 0.514 0.942 0.778 0.692 0.572 
   0   (0.348) 0.259 0.281 0.474 0.347 0.180 0.245 0.465 0.323 0.465 0.486 0.058 0.222 0.308 0.428 

Locus 569 : 
2 alleles
0.3% missing data
   1   (0.381) 0.567 0.468 0.263 0.419 0.348 0.613 0.071 0.364 0.483 0.038 0.906 0.614 0.460 0.332 
   0   (0.619) 0.433 0.532 0.737 0.581 0.652 0.387 0.929 0.636 0.517 0.962 0.094 0.386 0.540 0.668 

Locus 570 : 
2 alleles
0.0% missing data
   0   (0.377) 0.443 0.395 0.303 0.377 0.682 0.244 0.340 0.373 0.396 0.386 0.067 0.395 0.286 0.185 
   1   (0.623) 0.557 0.605 0.697 0.623 0.318 0.756 0.660 0.627 0.604 0.614 0.933 0.605 0.714 0.815 

Locus 571 : 
2 alleles
14.0% missing data
   0   (0.708) 0.936 0.415 0.854 0.804 0.424 0.813 0.919 0.463 0.736 0.358 0.181 0.901 0.914 0.913 
   1   (0.292) 0.064 0.585 0.146 0.196 0.576 0.187 0.081 0.537 0.264 0.642 0.819 0.099 0.086 0.087 

Locus 572 : 
2 alleles
9.8% missing data
   0   (0.458) 0.323 0.269 0.368 0.435 0.300 0.553 0.496 0.467 0.511 0.489 0.497 0.472 0.524 0.458 
   1   (0.542) 0.677 0.731 0.632 0.565 0.700 0.447 0.504 0.533 0.489 0.511 0.503 0.528 0.476 0.542 

Locus 573 : 
2 alleles
20.2% missing data
   1   (0.561) 0.603 0.855 0.471 0.488 0.716 0.565 0.607 0.550 0.686 0.307 0.506 0.513 0.671 0.556 
   0   (0.439) 0.397 0.145 0.529 0.512 0.284 0.435 0.393 0.450 0.314 0.693 0.494 0.487 0.329 0.444 

Locus 574 : 
2 alleles
0.0% missing data
   0   (0.395) 0.298 0.228 0.465 0.213 0.321 0.489 0.298 0.487 0.433 0.358 0.075 0.358 0.754 0.260 
   1   (0.605) 0.702 0.772 0.535 0.787 0.679 0.511 0.702 0.513 0.567 0.642 0.925 0.642 0.246 0.740 

Locus 575 : 
2 alleles
13.7% missing data
   0   (0.400) 0.308 0.371 0.483 0.220 0.717 0.296 0.492 0.338 0.480 0.391 0.491 0.414 0.477 0.264 
   1   (0.600) 0.692 0.629 0.517 0.780 0.283 0.704 0.508 0.662 0.520 0.609 0.509 0.586 0.523 0.736 

Locus 576 : 
2 alleles
0.7% missing data
   0   (0.415) 0.355 0.409 0.509 0.263 0.721 0.299 0.544 0.354 0.469 0.363 0.502 0.396 0.476 0.298 
   1   (0.585) 0.645 0.591 0.491 0.737 0.279 0.701 0.456 0.646 0.531 0.637 0.498 0.604 0.524 0.702 

Locus 577 : 
2 alleles
5.2% missing data
   1   (0.615) 0.707 0.909 0.728 0.667 0.495 0.483 0.419 0.521 0.806 0.267 0.927 0.786 0.347 0.764 
   0   (0.385) 0.293 0.091 0.272 0.333 0.505 0.517 0.581 0.479 0.194 0.733 0.073 0.214 0.653 0.236 

Locus 578 : 
2 alleles
0.0% missing data
   0   (0.375) 0.286 0.277 0.275 0.376 0.402 0.298 0.259 0.363 0.441 0.499 0.503 0.283 0.477 0.518 
   1   (0.625) 0.714 0.723 0.725 0.624 0.598 0.702 0.741 0.637 0.559 0.501 0.497 0.717 0.523 0.482 

Locus 579 : 
2 alleles
0.0% missing data
   1   (0.471) 0.508 0.813 0.391 0.725 0.412 0.599 0.326 0.281 0.200 0.655 0.496 0.573 0.541 0.736 
   0   (0.529) 0.492 0.187 0.609 0.275 0.588 0.401 0.674 0.719 0.800 0.345 0.504 0.427 0.459 0.264 

Locus 580 : 
2 alleles
0.7% missing data
   0   (0.374) 0.477 0.433 0.471 0.310 0.338 0.282 0.318 0.395 0.338 0.494 0.066 0.333 0.405 0.230 
   1   (0.626) 0.523 0.567 0.529 0.690 0.662 0.718 0.682 0.605 0.662 0.506 0.934 0.667 0.595 0.770 

Locus 581 : 
2 alleles
2.6% missing data
   0   (0.507) 0.863 0.185 0.392 0.569 0.311 0.473 0.580 0.518 0.802 0.730 0.175 0.526 0.188 0.194 
   1   (0.493) 0.137 0.815 0.608 0.431 0.689 0.527 0.420 0.482 0.198 0.270 0.825 0.474 0.812 0.806 

Locus 582 : 
2 alleles
0.3% missing data
   1   (0.471) 0.185 0.572 0.627 0.405 0.698 0.543 0.229 0.455 0.170 0.443 0.902 0.521 0.824 0.668 
   0   (0.529) 0.815 0.428 0.373 0.595 0.302 0.457 0.771 0.545 0.830 0.557 0.098 0.479 0.176 0.332 

Locus 583 : 
2 alleles
0.3% missing data
   0   (0.551) 0.645 0.691 0.525 0.542 0.754 0.456 0.411 0.551 0.813 0.363 0.096 0.514 0.826 0.272 
   1   (0.449) 0.355 0.309 0.475 0.458 0.246 0.544 0.589 0.449 0.187 0.637 0.904 0.486 0.174 0.728 

Locus 584 : 
2 alleles
7.5% missing data
   0   (0.417) 0.388 0.477 0.527 0.355 0.434 0.306 0.454 0.397 0.373 0.502 0.474 0.431 0.222 0.435 
   1   (0.583) 0.612 0.523 0.473 0.645 0.566 0.694 0.546 0.603 0.627 0.498 0.526 0.569 0.778 0.565 

Locus 585 : 
2 alleles
0.3% missing data
   0   (0.413) 0.698 0.769 0.454 0.386 0.359 0.542 0.248 0.399 0.337 0.384 0.081 0.427 0.319 0.263 
   1   (0.587) 0.302 0.231 0.546 0.614 0.641 0.458 0.752 0.601 0.663 0.616 0.919 0.573 0.681 0.737 

Locus 586 : 
2 alleles
0.3% missing data
   1   (0.391) 0.635 0.472 0.658 0.180 0.263 0.230 0.086 0.525 0.310 0.622 0.075 0.596 0.166 0.308 
   0   (0.609) 0.365 0.528 0.342 0.820 0.737 0.770 0.914 0.475 0.690 0.378 0.925 0.404 0.834 0.692 

Locus 587 : 
2 alleles
0.7% missing data
   0   (0.435) 0.380 0.297 0.383 0.368 0.515 0.263 0.496 0.528 0.395 0.370 0.475 0.355 0.433 0.596 
   1   (0.565) 0.620 0.703 0.617 0.632 0.485 0.737 0.504 0.472 0.605 0.630 0.525 0.645 0.567 0.404 

Locus 588 : 
2 alleles
2.6% missing data
   1   (0.507) 0.664 0.585 0.690 0.608 0.370 0.638 0.260 0.378 0.380 0.619 0.083 0.708 0.570 0.612 
   0   (0.493) 0.336 0.415 0.310 0.392 0.630 0.362 0.740 0.622 0.620 0.381 0.917 0.292 0.430 0.388 

Locus 589 : 
2 alleles
2.0% missing data
   1   (0.614) 0.838 0.851 0.623 0.463 0.779 0.529 0.538 0.657 0.580 0.358 0.542 0.750 0.590 0.585 
   0   (0.386) 0.162 0.149 0.377 0.537 0.221 0.471 0.462 0.343 0.420 0.642 0.458 0.250 0.410 0.415 

Locus 590 : 
2 alleles
2.3% missing data
   0   (0.579) 0.360 0.729 0.475 0.368 0.801 0.520 0.790 0.455 0.945 0.468 0.924 0.497 0.522 0.383 
   1   (0.421) 0.640 0.271 0.525 0.632 0.199 0.480 0.210 0.545 0.055 0.532 0.076 0.503 0.478 0.617 

Locus 591 : 
2 alleles
4.6% missing data
   0   (0.396) 0.459 0.385 0.389 0.320 0.420 0.222 0.420 0.447 0.518 0.330 0.073 0.371 0.434 0.209 
   1   (0.604) 0.541 0.615 0.611 0.680 0.580 0.778 0.580 0.553 0.482 0.670 0.927 0.629 0.566 0.791 

Locus 592 : 
2 alleles
0.0% missing data
   0   (0.646) 0.201 0.952 0.359 0.879 0.488 0.640 0.865 0.562 0.823 0.805 0.103 0.562 0.513 0.638 
   1   (0.354) 0.799 0.048 0.641 0.121 0.512 0.360 0.135 0.438 0.177 0.195 0.897 0.438 0.487 0.362 

Locus 593 : 
2 alleles
2.9% missing data
   1   (0.498) 0.267 0.714 0.565 0.679 0.615 0.686 0.470 0.438 0.472 0.156 0.093 0.623 0.229 0.755 
   0   (0.502) 0.733 0.286 0.435 0.321 0.385 0.314 0.530 0.562 0.528 0.844 0.907 0.377 0.771 0.245 

Locus 594 : 
2 alleles
5.2% missing data
   1   (0.567) 0.648 0.622 0.514 0.607 0.505 0.545 0.513 0.596 0.569 0.720 0.503 0.498 0.520 0.719 
   0   (0.433) 0.352 0.378 0.486 0.393 0.495 0.455 0.487 0.404 0.431 0.280 0.497 0.502 0.480 0.281 

Locus 595 : 
2 alleles
2.3% missing data
   0   (0.586) 0.818 0.461 0.567 0.431 0.345 0.471 0.884 0.662 0.682 0.677 0.466 0.493 0.399 0.567 
   1   (0.414) 0.182 0.539 0.433 0.569 0.655 0.529 0.116 0.338 0.318 0.323 0.534 0.507 0.601 0.433 

Locus 596 : 
2 alleles
6.8% missing data
   0   (0.524) 0.631 0.176 0.317 0.584 0.131 0.628 0.527 0.513 0.736 0.662 0.915 0.499 0.355 0.791 
   1   (0.476) 0.369 0.824 0.683 0.416 0.869 0.372 0.473 0.487 0.264 0.338 0.085 0.501 0.645 0.209 

Locus 597 : 
2 alleles
0.0% missing data
   0   (0.679) 0.553 0.901 0.583 0.541 0.231 0.563 0.957 0.581 0.904 0.886 0.942 0.695 0.256 0.657 
   1   (0.321) 0.447 0.099 0.417 0.459 0.769 0.437 0.043 0.419 0.096 0.114 0.058 0.305 0.744 0.343 

Locus 598 : 
2 alleles
3.6% missing data
   0   (0.405) 0.217 0.449 0.280 0.315 0.304 0.288 0.533 0.407 0.660 0.421 0.496 0.411 0.293 0.227 
   1   (0.595) 0.783 0.551 0.720 0.685 0.696 0.712 0.467 0.593 0.340 0.579 0.504 0.589 0.707 0.773 

Locus 599 : 
2 alleles
0.3% missing data
   0   (0.953) 0.991 0.624 0.995 0.854 0.987 0.954 0.994 0.985 0.936 0.996 0.994 0.993 0.986 0.990 
   1   (0.047) 0.009 0.376 0.005 0.146 0.013 0.046 0.006 0.015 0.064 0.004 0.006 0.007 0.014 0.010 

Locus 600 : 
2 alleles
0.3% missing data
   0   (0.778) 0.849 0.980 0.626 0.808 0.961 0.790 0.729 0.468 0.945 0.988 0.118 0.801 0.924 0.694 
   1   (0.222) 0.151 0.020 0.374 0.192 0.039 0.210 0.271 0.532 0.055 0.012 0.882 0.199 0.076 0.306 

Locus 601 : 
2 alleles
0.3% missing data
   0   (0.386) 0.431 0.497 0.315 0.397 0.457 0.373 0.349 0.254 0.475 0.497 0.065 0.438 0.466 0.381 
   1   (0.614) 0.569 0.503 0.685 0.603 0.543 0.627 0.651 0.746 0.525 0.503 0.935 0.562 0.534 0.619 

Locus 602 : 
2 alleles
1.0% missing data
   0   (0.404) 0.406 0.487 0.303 0.396 0.467 0.389 0.369 0.316 0.474 0.502 0.069 0.466 0.470 0.376 
   1   (0.596) 0.594 0.513 0.697 0.604 0.533 0.611 0.631 0.684 0.526 0.498 0.931 0.534 0.530 0.624 

Locus 603 : 
2 alleles
2.6% missing data
   0   (0.705) 0.814 0.803 0.803 0.539 0.498 0.624 0.882 0.688 0.428 0.332 0.946 0.902 0.877 0.873 
   1   (0.295) 0.186 0.197 0.197 0.461 0.502 0.376 0.118 0.312 0.572 0.668 0.054 0.098 0.123 0.127 

Locus 604 : 
2 alleles
2.6% missing data
   1   (0.582) 0.759 0.463 0.734 0.531 0.722 0.618 0.507 0.528 0.517 0.514 0.930 0.623 0.813 0.487 
   0   (0.418) 0.241 0.537 0.266 0.469 0.278 0.382 0.493 0.472 0.483 0.486 0.070 0.377 0.187 0.513 

Locus 605 : 
2 alleles
0.3% missing data
   0   (0.626) 0.701 0.706 0.521 0.675 0.850 0.464 0.523 0.662 0.856 0.613 0.938 0.472 0.504 0.527 
   1   (0.374) 0.299 0.294 0.479 0.325 0.150 0.536 0.477 0.338 0.144 0.387 0.062 0.528 0.496 0.473 

Locus 606 : 
2 alleles
19.2% missing data
   0   (0.397) 0.345 0.234 0.379 0.197 0.161 0.606 0.403 0.380 0.442 0.417 0.892 0.428 0.323 0.594 
   1   (0.603) 0.655 0.766 0.621 0.803 0.839 0.394 0.597 0.620 0.558 0.583 0.108 0.572 0.677 0.406 

Locus 607 : 
2 alleles
0.0% missing data
   1   (0.568) 0.245 0.695 0.813 0.538 0.628 0.301 0.677 0.580 0.184 0.619 0.498 0.694 0.819 0.800 
   0   (0.432) 0.755 0.305 0.187 0.462 0.372 0.699 0.323 0.420 0.816 0.381 0.502 0.306 0.181 0.200 

Locus 608 : 
2 alleles
5.9% missing data
   0   (0.579) 0.298 0.757 0.743 0.510 0.408 0.506 0.876 0.659 0.317 0.878 0.111 0.693 0.216 0.211 
   1   (0.421) 0.702 0.243 0.257 0.490 0.592 0.494 0.124 0.341 0.683 0.122 0.889 0.307 0.784 0.789 

Locus 609 : 
2 alleles
6.2% missing data
   0   (0.370) 0.484 0.389 0.218 0.333 0.277 0.528 0.339 0.316 0.386 0.400 0.496 0.360 0.337 0.306 
   1   (0.630) 0.516 0.611 0.782 0.667 0.723 0.472 0.661 0.684 0.614 0.600 0.504 0.640 0.663 0.694 

Locus 610 : 
2 alleles
3.3% missing data
   1   (0.401) 0.468 0.804 0.321 0.238 0.298 0.428 0.050 0.534 0.368 0.689 0.065 0.353 0.532 0.488 
   0   (0.599) 0.532 0.196 0.679 0.762 0.702 0.572 0.950 0.466 0.632 0.311 0.935 0.647 0.468 0.512 

Locus 611 : 
2 alleles
0.0% missing data
   0   (0.422) 0.615 0.671 0.144 0.390 0.754 0.342 0.758 0.267 0.359 0.396 0.061 0.468 0.517 0.507 
   1   (0.578) 0.385 0.329 0.856 0.610 0.246 0.658 0.242 0.733 0.641 0.604 0.939 0.532 0.483 0.493 

Locus 612 : 
2 alleles
2.9% missing data
   0   (0.941) 0.641 0.996 0.556 0.987 0.989 0.938 0.993 0.968 0.995 0.997 0.989 0.857 0.974 0.594 
   1   (0.059) 0.359 0.004 0.444 0.013 0.011 0.062 0.007 0.032 0.005 0.003 0.011 0.143 0.026 0.406 

Locus 613 : 
2 alleles
3.6% missing data
   0   (0.354) 0.540 0.289 0.154 0.296 0.493 0.207 0.396 0.349 0.331 0.412 0.051 0.368 0.306 0.472 
   1   (0.646) 0.460 0.711 0.846 0.704 0.507 0.793 0.604 0.651 0.669 0.588 0.949 0.632 0.694 0.528 

Locus 614 : 
2 alleles
0.7% missing data
   0   (0.411) 0.453 0.390 0.418 0.421 0.360 0.376 0.340 0.409 0.462 0.474 0.477 0.419 0.168 0.378 
   1   (0.589) 0.547 0.610 0.582 0.579 0.640 0.624 0.660 0.591 0.538 0.526 0.523 0.581 0.832 0.622 

Locus 615 : 
2 alleles
4.2% missing data
   0   (0.390) 0.190 0.185 0.342 0.279 0.249 0.205 0.426 0.375 0.332 0.476 0.901 0.476 0.783 0.384 
   1   (0.610) 0.810 0.815 0.658 0.721 0.751 0.795 0.574 0.625 0.668 0.524 0.099 0.524 0.217 0.616 

Locus 616 : 
2 alleles
0.0% missing data
   1   (0.632) 0.603 0.592 0.629 0.604 0.672 0.715 0.663 0.738 0.526 0.691 0.508 0.549 0.568 0.818 
   0   (0.368) 0.397 0.408 0.371 0.396 0.328 0.285 0.337 0.262 0.474 0.309 0.492 0.451 0.432 0.182 

Locus 617 : 
2 alleles
4.6% missing data
   0   (0.861) 0.944 0.950 0.936 0.813 0.817 0.818 0.608 0.864 0.988 0.934 0.976 0.924 0.920 0.638 
   1   (0.139) 0.056 0.050 0.064 0.187 0.183 0.182 0.392 0.136 0.012 0.066 0.024 0.076 0.080 0.362 

Locus 618 : 
2 alleles
8.1% missing data
   0   (0.483) 0.253 0.242 0.409 0.299 0.516 0.371 0.544 0.524 0.668 0.485 0.471 0.480 0.527 0.774 
   1   (0.517) 0.747 0.758 0.591 0.701 0.484 0.629 0.456 0.476 0.332 0.515 0.529 0.520 0.473 0.226 

Locus 619 : 
2 alleles
2.9% missing data
   0   (0.435) 0.219 0.228 0.467 0.351 0.484 0.435 0.538 0.510 0.302 0.478 0.072 0.493 0.324 0.586 
   1   (0.565) 0.781 0.772 0.533 0.649 0.516 0.565 0.462 0.490 0.698 0.522 0.928 0.507 0.676 0.414 

Locus 620 : 
2 alleles
0.3% missing data
   0   (0.430) 0.204 0.527 0.245 0.486 0.771 0.215 0.402 0.407 0.764 0.472 0.078 0.485 0.181 0.255 
   1   (0.570) 0.796 0.473 0.755 0.514 0.229 0.785 0.598 0.593 0.236 0.528 0.922 0.515 0.819 0.745 

Locus 621 : 
2 alleles
3.6% missing data
   1   (0.634) 0.211 0.768 0.545 0.708 0.497 0.850 0.653 0.680 0.662 0.314 0.935 0.713 0.526 0.746 
   0   (0.366) 0.789 0.232 0.455 0.292 0.503 0.150 0.347 0.320 0.338 0.686 0.065 0.287 0.474 0.254 

Locus 622 : 
2 alleles
0.0% missing data
   1   (0.574) 0.791 0.373 0.664 0.495 0.683 0.532 0.491 0.709 0.103 0.594 0.928 0.663 0.833 0.535 
   0   (0.426) 0.209 0.627 0.336 0.505 0.317 0.468 0.509 0.291 0.897 0.406 0.072 0.337 0.167 0.465 

Locus 623 : 
2 alleles
0.3% missing data
   0   (0.389) 0.302 0.682 0.312 0.407 0.162 0.388 0.342 0.335 0.476 0.400 0.481 0.336 0.450 0.392 
   1   (0.611) 0.698 0.318 0.688 0.593 0.838 0.612 0.658 0.665 0.524 0.600 0.519 0.664 0.550 0.608 

Locus 624 : 
2 alleles
2.0% missing data
   0   (0.399) 0.564 0.101 0.230 0.396 0.268 0.238 0.436 0.398 0.486 0.521 0.881 0.466 0.365 0.282 
   1   (0.601) 0.436 0.899 0.770 0.604 0.732 0.762 0.564 0.602 0.514 0.479 0.119 0.534 0.635 0.718 

Locus 625 : 
2 alleles
0.0% missing data
   0   (0.439) 0.328 0.225 0.479 0.445 0.361 0.317 0.382 0.455 0.498 0.376 0.490 0.510 0.484 0.480 
   1   (0.561) 0.672 0.775 0.521 0.555 0.639 0.683 0.618 0.545 0.502 0.624 0.510 0.490 0.516 0.520 

Locus 626 : 
2 alleles
14.0% missing data
   1   (0.408) 0.490 0.131 0.427 0.319 0.070 0.285 0.680 0.533 0.540 0.445 0.074 0.312 0.470 0.386 
   0   (0.592) 0.510 0.869 0.573 0.681 0.930 0.715 0.320 0.467 0.460 0.555 0.926 0.688 0.530 0.614 

Locus 627 : 
2 alleles
8.5% missing data
   1   (0.519) 0.754 0.049 0.523 0.626 0.512 0.476 0.508 0.655 0.691 0.333 0.083 0.412 0.692 0.493 
   0   (0.481) 0.246 0.951 0.477 0.374 0.488 0.524 0.492 0.345 0.309 0.667 0.917 0.588 0.308 0.507 

Locus 628 : 
2 alleles
4.2% missing data
   0   (0.488) 0.451 0.207 0.481 0.410 0.765 0.501 0.539 0.466 0.615 0.660 0.899 0.399 0.308 0.347 
   1   (0.512) 0.549 0.793 0.519 0.590 0.235 0.499 0.461 0.534 0.385 0.340 0.101 0.601 0.692 0.653 

Locus 629 : 
2 alleles
0.3% missing data
   1   (0.543) 0.563 0.763 0.447 0.484 0.555 0.519 0.503 0.564 0.619 0.530 0.507 0.502 0.513 0.643 
   0   (0.457) 0.437 0.237 0.553 0.516 0.445 0.481 0.497 0.436 0.381 0.470 0.493 0.498 0.487 0.357 

Locus 630 : 
2 alleles
0.7% missing data
   0   (0.395) 0.224 0.484 0.553 0.477 0.410 0.367 0.235 0.352 0.412 0.277 0.474 0.424 0.281 0.440 
   1   (0.605) 0.776 0.516 0.447 0.523 0.590 0.633 0.765 0.648 0.588 0.723 0.526 0.576 0.719 0.560 

Locus 631 : 
2 alleles
0.0% missing data
   0   (0.744) 0.479 0.221 0.954 0.931 0.876 0.824 0.474 0.701 0.687 0.726 0.957 0.895 0.485 0.855 
   1   (0.256) 0.521 0.779 0.046 0.069 0.124 0.176 0.526 0.299 0.313 0.274 0.043 0.105 0.515 0.145 

Locus 632 : 
2 alleles
5.2% missing data
   0   (0.589) 0.838 0.426 0.668 0.658 0.686 0.430 0.357 0.504 0.577 0.708 0.929 0.665 0.434 0.891 
   1   (0.411) 0.162 0.574 0.332 0.342 0.314 0.570 0.643 0.496 0.423 0.292 0.071 0.335 0.566 0.109 

Locus 633 : 
2 alleles
6.5% missing data
   1   (0.677) 0.604 0.712 0.723 0.651 0.650 0.653 0.683 0.755 0.834 0.589 0.943 0.597 0.589 0.714 
   0   (0.323) 0.396 0.288 0.277 0.349 0.350 0.347 0.317 0.245 0.166 0.411 0.057 0.403 0.411 0.286 

Locus 634 : 
2 alleles
4.6% missing data
   0   (0.329) 0.313 0.319 0.277 0.221 0.351 0.392 0.250 0.327 0.325 0.288 0.063 0.392 0.381 0.216 
   1   (0.671) 0.687 0.681 0.723 0.779 0.649 0.608 0.750 0.673 0.675 0.712 0.937 0.608 0.619 0.784 

Locus 635 : 
2 alleles
9.4% missing data
   0   (0.378) 0.226 0.205 0.320 0.456 0.392 0.294 0.270 0.357 0.450 0.416 0.905 0.383 0.156 0.501 
   1   (0.622) 0.774 0.795 0.680 0.544 0.608 0.706 0.730 0.643 0.550 0.584 0.095 0.617 0.844 0.499 

Locus 636 : 
2 alleles
0.0% missing data
   1   (0.524) 0.480 0.590 0.555 0.501 0.491 0.510 0.572 0.489 0.499 0.658 0.503 0.526 0.652 0.498 
   0   (0.476) 0.520 0.410 0.445 0.499 0.509 0.490 0.428 0.511 0.501 0.342 0.497 0.474 0.348 0.502 

Locus 637 : 
2 alleles
3.9% missing data
   0   (0.409) 0.445 0.351 0.421 0.510 0.478 0.265 0.793 0.379 0.250 0.419 0.497 0.311 0.286 0.274 
   1   (0.591) 0.555 0.649 0.579 0.490 0.522 0.735 0.207 0.621 0.750 0.581 0.503 0.689 0.714 0.726 

Locus 638 : 
2 alleles
0.0% missing data
   0   (0.397) 0.503 0.221 0.458 0.273 0.451 0.211 0.568 0.313 0.429 0.401 0.907 0.452 0.484 0.246 
   1   (0.603) 0.497 0.779 0.542 0.727 0.549 0.789 0.432 0.687 0.571 0.599 0.093 0.548 0.516 0.754 

Locus 639 : 
2 alleles
1.3% missing data
   1   (0.385) 0.389 0.852 0.708 0.114 0.161 0.374 0.311 0.459 0.037 0.550 0.531 0.689 0.161 0.516 
   0   (0.615) 0.611 0.148 0.292 0.886 0.839 0.626 0.689 0.541 0.963 0.450 0.469 0.311 0.839 0.484 

Locus 640 : 
2 alleles
0.3% missing data
   0   (0.367) 0.219 0.303 0.365 0.331 0.228 0.240 0.471 0.376 0.400 0.360 0.473 0.482 0.182 0.202 
   1   (0.633) 0.781 0.697 0.635 0.669 0.772 0.760 0.529 0.624 0.600 0.640 0.527 0.518 0.818 0.798 

Locus 641 : 
2 alleles
0.3% missing data
   0   (0.546) 0.225 0.358 0.541 0.686 0.261 0.268 0.911 0.620 0.506 0.593 0.920 0.571 0.259 0.326 
   1   (0.454) 0.775 0.642 0.459 0.314 0.739 0.732 0.089 0.380 0.494 0.407 0.080 0.429 0.741 0.674 

Locus 642 : 
2 alleles
0.3% missing data
   0   (0.365) 0.196 0.295 0.359 0.331 0.230 0.240 0.471 0.374 0.400 0.356 0.474 0.474 0.179 0.216 
   1   (0.635) 0.804 0.705 0.641 0.669 0.770 0.760 0.529 0.626 0.600 0.644 0.526 0.526 0.821 0.784 

Locus 643 : 
2 alleles
8.1% missing data
   0   (0.430) 0.265 0.228 0.350 0.297 0.765 0.533 0.318 0.374 0.378 0.943 0.084 0.469 0.422 0.196 
   1   (0.570) 0.735 0.772 0.650 0.703 0.235 0.467 0.682 0.626 0.622 0.057 0.916 0.531 0.578 0.804 

Locus 644 : 
2 alleles
2.0% missing data
   0   (0.776) 0.681 0.929 0.862 0.539 0.910 0.844 0.970 0.818 0.515 0.826 0.958 0.616 0.910 0.751 
   1   (0.224) 0.319 0.071 0.138 0.461 0.090 0.156 0.030 0.182 0.485 0.174 0.042 0.384 0.090 0.249 

Locus 645 : 
2 alleles
0.3% missing data
   0   (0.340) 0.269 0.183 0.347 0.325 0.538 0.369 0.398 0.244 0.331 0.407 0.067 0.456 0.126 0.475 
   1   (0.660) 0.731 0.817 0.653 0.675 0.462 0.631 0.602 0.756 0.669 0.593 0.933 0.544 0.874 0.525 

Locus 646 : 
2 alleles
0.0% missing data
   0   (0.432) 0.441 0.599 0.419 0.450 0.264 0.498 0.577 0.300 0.428 0.529 0.098 0.619 0.163 0.510 
   1   (0.568) 0.559 0.401 0.581 0.550 0.736 0.502 0.423 0.700 0.572 0.471 0.902 0.381 0.837 0.490 

Locus 647 : 
2 alleles
1.3% missing data
   0   (0.372) 0.132 0.354 0.149 0.418 0.386 0.440 0.455 0.438 0.472 0.340 0.062 0.345 0.160 0.335 
   1   (0.628) 0.868 0.646 0.851 0.582 0.614 0.560 0.545 0.562 0.528 0.660 0.938 0.655 0.840 0.665 

Locus 648 : 
2 alleles
1.0% missing data
   0   (0.662) 0.823 0.668 0.779 0.700 0.560 0.612 0.824 0.508 0.649 0.832 0.943 0.611 0.871 0.743 
   1   (0.338) 0.177 0.332 0.221 0.300 0.440 0.388 0.176 0.492 0.351 0.168 0.057 0.389 0.129 0.257 

Locus 649 : 
2 alleles
2.0% missing data
   1   (0.388) 0.845 0.678 0.302 0.449 0.205 0.656 0.050 0.270 0.479 0.444 0.063 0.378 0.460 0.827 
   0   (0.612) 0.155 0.322 0.698 0.551 0.795 0.344 0.950 0.730 0.521 0.556 0.937 0.622 0.540 0.173 

Locus 650 : 
2 alleles
13.0% missing data
   0   (0.411) 0.626 0.248 0.407 0.431 0.479 0.256 0.461 0.391 0.214 0.323 0.485 0.466 0.459 0.595 
   1   (0.589) 0.374 0.752 0.593 0.569 0.521 0.744 0.539 0.609 0.786 0.677 0.515 0.534 0.541 0.405 

Locus 651 : 
2 alleles
20.8% missing data
   0   (0.598) 0.477 0.924 0.262 0.551 0.449 0.724 0.353 0.550 0.928 0.629 0.517 0.668 0.624 0.342 
   1   (0.402) 0.523 0.076 0.738 0.449 0.551 0.276 0.647 0.450 0.072 0.371 0.483 0.332 0.376 0.658 

Locus 652 : 
2 alleles
13.0% missing data
   1   (0.603) 0.528 0.690 0.640 0.707 0.685 0.683 0.677 0.636 0.440 0.571 0.526 0.539 0.553 0.720 
   0   (0.397) 0.472 0.310 0.360 0.293 0.315 0.317 0.323 0.364 0.560 0.429 0.474 0.461 0.447 0.280 

Locus 653 : 
2 alleles
2.9% missing data
   1   (0.603) 0.581 0.791 0.328 0.635 0.816 0.542 0.601 0.640 0.413 0.459 0.936 0.660 0.657 0.734 
   0   (0.397) 0.419 0.209 0.672 0.365 0.184 0.458 0.399 0.360 0.587 0.541 0.064 0.340 0.343 0.266 

Locus 654 : 
2 alleles
0.0% missing data
   1   (0.650) 0.879 0.737 0.731 0.591 0.629 0.764 0.624 0.573 0.647 0.654 0.936 0.623 0.851 0.700 
   0   (0.350) 0.121 0.263 0.269 0.409 0.371 0.236 0.376 0.427 0.353 0.346 0.064 0.377 0.149 0.300 

Locus 655 : 
2 alleles
5.2% missing data
   1   (0.445) 0.537 0.515 0.325 0.379 0.876 0.273 0.536 0.413 0.540 0.155 0.909 0.596 0.157 0.234 
   0   (0.555) 0.463 0.485 0.675 0.621 0.124 0.727 0.464 0.587 0.460 0.845 0.091 0.404 0.843 0.766 

Locus 656 : 
2 alleles
0.0% missing data
   1   (0.561) 0.330 0.752 0.607 0.583 0.626 0.626 0.342 0.597 0.601 0.668 0.916 0.519 0.213 0.702 
   0   (0.439) 0.670 0.248 0.393 0.417 0.374 0.374 0.658 0.403 0.399 0.332 0.084 0.481 0.787 0.298 

Locus 657 : 
2 alleles
0.0% missing data
   1   (0.558) 0.280 0.390 0.635 0.638 0.539 0.473 0.647 0.440 0.717 0.545 0.909 0.624 0.483 0.793 
   0   (0.442) 0.720 0.610 0.365 0.362 0.461 0.527 0.353 0.560 0.283 0.455 0.091 0.376 0.517 0.207 

Locus 658 : 
2 alleles
0.3% missing data
   0   (0.403) 0.203 0.425 0.566 0.332 0.326 0.237 0.471 0.463 0.422 0.504 0.074 0.380 0.332 0.337 
   1   (0.597) 0.797 0.575 0.434 0.668 0.674 0.763 0.529 0.537 0.578 0.496 0.926 0.620 0.668 0.663 

Locus 659 : 
2 alleles
0.7% missing data
   0   (0.368) 0.274 0.428 0.451 0.301 0.715 0.451 0.210 0.297 0.266 0.309 0.068 0.446 0.455 0.439 
   1   (0.632) 0.726 0.572 0.549 0.699 0.285 0.549 0.790 0.703 0.734 0.691 0.932 0.554 0.545 0.561 

Locus 660 : 
2 alleles
0.3% missing data
   0   (0.710) 0.746 0.433 0.830 0.330 0.858 0.344 0.685 0.801 0.490 0.967 0.944 0.776 0.884 0.768 
   1   (0.290) 0.254 0.567 0.170 0.670 0.142 0.656 0.315 0.199 0.510 0.033 0.056 0.224 0.116 0.232 

Locus 661 : 
2 alleles
1.6% missing data
   1   (0.264) 0.098 0.669 0.314 0.070 0.389 0.198 0.465 0.213 0.040 0.649 0.064 0.349 0.710 0.084 
   0   (0.736) 0.902 0.331 0.686 0.930 0.611 0.802 0.535 0.787 0.960 0.351 0.936 0.651 0.290 0.916 

Locus 662 : 
2 alleles
0.0% missing data
   0   (0.917) 0.727 0.994 0.760 0.984 0.969 0.883 0.990 0.967 0.994 0.996 0.177 0.844 0.659 0.281 
   1   (0.083) 0.273 0.006 0.240 0.016 0.031 0.117 0.010 0.033 0.006 0.004 0.823 0.156 0.341 0.719 

Locus 663 : 
2 alleles
1.0% missing data
   0   (0.524) 0.348 0.258 0.452 0.710 0.364 0.616 0.664 0.598 0.804 0.456 0.498 0.384 0.343 0.188 
   1   (0.476) 0.652 0.742 0.548 0.290 0.636 0.384 0.336 0.402 0.196 0.544 0.502 0.616 0.657 0.812 

Locus 664 : 
2 alleles
0.3% missing data
   0   (0.419) 0.447 0.118 0.459 0.454 0.494 0.222 0.253 0.420 0.532 0.471 0.460 0.359 0.756 0.453 
   1   (0.581) 0.553 0.882 0.541 0.546 0.506 0.778 0.747 0.580 0.468 0.529 0.540 0.641 0.244 0.547 

Locus 665 : 
2 alleles
0.7% missing data
   0   (0.561) 0.833 0.353 0.734 0.496 0.274 0.474 0.758 0.516 0.739 0.350 0.104 0.761 0.473 0.445 
   1   (0.439) 0.167 0.647 0.266 0.504 0.726 0.526 0.242 0.484 0.261 0.650 0.896 0.239 0.527 0.555 

Locus 666 : 
2 alleles
7.2% missing data
   0   (0.472) 0.364 0.213 0.494 0.501 0.496 0.485 0.497 0.490 0.499 0.414 0.494 0.524 0.497 0.389 
   1   (0.528) 0.636 0.787 0.506 0.499 0.504 0.515 0.503 0.510 0.501 0.586 0.506 0.476 0.503 0.611 

Locus 667 : 
2 alleles
1.6% missing data
   0   (0.686) 0.802 0.472 0.514 0.936 0.164 0.737 0.712 0.698 0.958 0.553 0.942 0.467 0.447 0.717 
   1   (0.314) 0.198 0.528 0.486 0.064 0.836 0.263 0.288 0.302 0.042 0.447 0.058 0.533 0.553 0.283 

Locus 668 : 
2 alleles
8.8% missing data
   0   (0.427) 0.304 0.360 0.407 0.432 0.550 0.442 0.492 0.430 0.482 0.505 0.074 0.331 0.481 0.335 
   1   (0.573) 0.696 0.640 0.593 0.568 0.450 0.558 0.508 0.570 0.518 0.495 0.926 0.669 0.519 0.665 

Locus 669 : 
2 alleles
0.7% missing data
   0   (0.431) 0.411 0.259 0.454 0.497 0.390 0.427 0.496 0.435 0.380 0.382 0.073 0.472 0.455 0.431 
   1   (0.569) 0.589 0.741 0.546 0.503 0.610 0.573 0.504 0.565 0.620 0.618 0.927 0.528 0.545 0.569 

Locus 670 : 
2 alleles
10.7% missing data
   0   (0.619) 0.645 0.544 0.513 0.611 0.586 0.363 0.609 0.713 0.789 0.208 0.932 0.748 0.605 0.643 
   1   (0.381) 0.355 0.456 0.487 0.389 0.414 0.637 0.391 0.287 0.211 0.792 0.068 0.252 0.395 0.357 

Locus 671 : 
2 alleles
0.0% missing data
   1   (0.631) 0.520 0.701 0.503 0.676 0.724 0.466 0.535 0.646 0.605 0.637 0.527 0.698 0.862 0.850 
   0   (0.369) 0.480 0.299 0.497 0.324 0.276 0.534 0.465 0.354 0.395 0.363 0.473 0.302 0.138 0.150 

Locus 672 : 
2 alleles
3.3% missing data
   0   (0.422) 0.362 0.320 0.598 0.330 0.341 0.459 0.497 0.418 0.360 0.473 0.468 0.399 0.456 0.312 
   1   (0.578) 0.638 0.680 0.402 0.670 0.659 0.541 0.503 0.582 0.640 0.527 0.532 0.601 0.544 0.688 

Locus 673 : 
2 alleles
0.0% missing data
   0   (0.434) 0.357 0.516 0.408 0.373 0.453 0.401 0.257 0.486 0.761 0.440 0.490 0.259 0.432 0.279 
   1   (0.566) 0.643 0.484 0.592 0.627 0.547 0.599 0.743 0.514 0.239 0.560 0.510 0.741 0.568 0.721 

Locus 674 : 
2 alleles
23.8% missing data
   0   (0.717) 0.909 0.458 0.417 0.930 0.905 0.775 0.897 0.490 0.566 0.883 0.119 0.847 0.623 0.853 
   1   (0.283) 0.091 0.542 0.583 0.070 0.095 0.225 0.103 0.510 0.434 0.117 0.881 0.153 0.377 0.147 

Locus 675 : 
2 alleles
10.1% missing data
   0   (0.833) 0.809 0.873 0.414 0.970 0.871 0.852 0.981 0.883 0.959 0.604 0.972 0.727 0.612 0.532 
   1   (0.167) 0.191 0.127 0.586 0.030 0.129 0.148 0.019 0.117 0.041 0.396 0.028 0.273 0.388 0.468 

Locus 676 : 
2 alleles
0.0% missing data
   1   (0.641) 0.618 0.933 0.721 0.708 0.815 0.722 0.634 0.565 0.671 0.378 0.940 0.582 0.703 0.574 
   0   (0.359) 0.382 0.067 0.279 0.292 0.185 0.278 0.366 0.435 0.329 0.622 0.060 0.418 0.297 0.426 

Locus 677 : 
2 alleles
9.1% missing data
   0   (0.873) 0.285 0.931 0.372 0.760 0.922 0.795 0.693 0.946 0.985 0.986 0.979 0.909 0.945 0.952 
   1   (0.127) 0.715 0.069 0.628 0.240 0.078 0.205 0.307 0.054 0.015 0.014 0.021 0.091 0.055 0.048 

Locus 678 : 
2 alleles
0.3% missing data
   0   (0.709) 0.775 0.926 0.512 0.649 0.580 0.899 0.960 0.722 0.630 0.972 0.949 0.425 0.228 0.401 
   1   (0.291) 0.225 0.074 0.488 0.351 0.420 0.101 0.040 0.278 0.370 0.028 0.051 0.575 0.772 0.599 

Locus 679 : 
2 alleles
0.0% missing data
   0   (0.395) 0.471 0.362 0.467 0.385 0.200 0.451 0.461 0.385 0.501 0.429 0.484 0.286 0.327 0.209 
   1   (0.605) 0.529 0.638 0.533 0.615 0.800 0.549 0.539 0.615 0.499 0.571 0.516 0.714 0.673 0.791 

Locus 680 : 
2 alleles
0.0% missing data
   0   (0.456) 0.538 0.341 0.434 0.497 0.321 0.433 0.494 0.477 0.496 0.474 0.498 0.440 0.314 0.413 
   1   (0.544) 0.462 0.659 0.566 0.503 0.679 0.567 0.506 0.523 0.504 0.526 0.502 0.560 0.686 0.587 

Locus 681 : 
2 alleles
0.0% missing data
   0   (0.761) 0.841 0.588 0.553 0.591 0.942 0.822 0.731 0.792 0.960 0.771 0.953 0.566 0.883 0.899 
   1   (0.239) 0.159 0.412 0.447 0.409 0.058 0.178 0.269 0.208 0.040 0.229 0.047 0.434 0.117 0.101 

Locus 682 : 
2 alleles
0.7% missing data
   0   (0.657) 0.752 0.455 0.830 0.565 0.640 0.551 0.316 0.773 0.558 0.426 0.947 0.786 0.846 0.769 
   1   (0.343) 0.248 0.545 0.170 0.435 0.360 0.449 0.684 0.227 0.442 0.574 0.053 0.214 0.154 0.231 

Locus 683 : 
2 alleles
0.3% missing data
   0   (0.337) 0.158 0.151 0.190 0.116 0.558 0.430 0.427 0.279 0.427 0.446 0.061 0.414 0.459 0.547 
   1   (0.663) 0.842 0.849 0.810 0.884 0.442 0.570 0.573 0.721 0.573 0.554 0.939 0.586 0.541 0.453 

Locus 684 : 
2 alleles
9.1% missing data
   0   (0.751) 0.899 0.964 0.620 0.656 0.951 0.650 0.930 0.824 0.468 0.504 0.918 0.653 0.888 0.670 
   1   (0.249) 0.101 0.036 0.380 0.344 0.049 0.350 0.070 0.176 0.532 0.496 0.082 0.347 0.112 0.330 

Locus 685 : 
2 alleles
7.2% missing data
   0   (0.816) 0.722 0.981 0.704 0.945 0.865 0.689 0.978 0.795 0.514 0.989 0.965 0.765 0.669 0.550 
   1   (0.184) 0.278 0.019 0.296 0.055 0.135 0.311 0.022 0.205 0.486 0.011 0.035 0.235 0.331 0.450 

Locus 686 : 
2 alleles
2.3% missing data
   1   (0.206) 0.275 0.228 0.313 0.272 0.428 0.094 0.249 0.237 0.017 0.025 0.039 0.284 0.113 0.412 
   0   (0.794) 0.725 0.772 0.687 0.728 0.572 0.906 0.751 0.763 0.983 0.975 0.961 0.716 0.887 0.588 

Locus 687 : 
2 alleles
0.0% missing data
   1   (0.292) 0.599 0.516 0.268 0.276 0.508 0.380 0.167 0.289 0.024 0.115 0.051 0.540 0.110 0.670 
   0   (0.708) 0.401 0.484 0.732 0.724 0.492 0.620 0.833 0.711 0.976 0.885 0.949 0.460 0.890 0.330 

Locus 688 : 
2 alleles
2.6% missing data
   0   (0.529) 0.479 0.470 0.444 0.722 0.584 0.239 0.764 0.593 0.354 0.526 0.090 0.523 0.524 0.612 
   1   (0.471) 0.521 0.530 0.556 0.278 0.416 0.761 0.236 0.407 0.646 0.474 0.910 0.477 0.476 0.388 

Locus 689 : 
2 alleles
18.9% missing data
   1   (0.574) 0.547 0.647 0.651 0.801 0.668 0.744 0.466 0.606 0.345 0.601 0.520 0.487 0.536 0.465 
   0   (0.426) 0.453 0.353 0.349 0.199 0.332 0.256 0.534 0.394 0.655 0.399 0.480 0.513 0.464 0.535 

Locus 690 : 
2 alleles
0.0% missing data
   0   (0.547) 0.813 0.925 0.283 0.360 0.328 0.524 0.441 0.636 0.574 0.645 0.099 0.481 0.791 0.484 
   1   (0.453) 0.187 0.075 0.717 0.640 0.672 0.476 0.559 0.364 0.426 0.355 0.901 0.519 0.209 0.516 

Locus 691 : 
2 alleles
0.7% missing data
   0   (0.368) 0.273 0.268 0.223 0.585 0.401 0.118 0.288 0.425 0.334 0.450 0.062 0.328 0.445 0.408 
   1   (0.632) 0.727 0.732 0.777 0.415 0.599 0.882 0.712 0.575 0.666 0.550 0.938 0.672 0.555 0.592 

Locus 692 : 
2 alleles
1.0% missing data
   0   (0.578) 0.344 0.870 0.470 0.323 0.658 0.807 0.603 0.515 0.426 0.963 0.910 0.611 0.227 0.503 
   1   (0.422) 0.656 0.130 0.530 0.677 0.342 0.193 0.397 0.485 0.574 0.037 0.090 0.389 0.773 0.497 

Locus 693 : 
2 alleles
1.0% missing data
   0   (0.710) 0.734 0.808 0.391 0.807 0.608 0.772 0.962 0.458 0.976 0.852 0.948 0.602 0.250 0.678 
   1   (0.290) 0.266 0.192 0.609 0.193 0.392 0.228 0.038 0.542 0.024 0.148 0.052 0.398 0.750 0.322 

Locus 694 : 
2 alleles
1.3% missing data
   0   (0.661) 0.343 0.512 0.884 0.538 0.512 0.689 0.413 0.575 0.803 0.448 0.932 0.873 0.883 0.886 
   1   (0.339) 0.657 0.488 0.116 0.462 0.488 0.311 0.587 0.425 0.197 0.552 0.068 0.127 0.117 0.114 

Locus 695 : 
2 alleles
0.7% missing data
   0   (0.369) 0.196 0.087 0.444 0.450 0.176 0.270 0.226 0.320 0.423 0.653 0.478 0.440 0.465 0.425 
   1   (0.631) 0.804 0.913 0.556 0.550 0.824 0.730 0.774 0.680 0.577 0.347 0.522 0.560 0.535 0.575 

Locus 696 : 
2 alleles
7.8% missing data
   0   (0.796) 0.924 0.410 0.932 0.604 0.868 0.811 0.837 0.893 0.674 0.822 0.969 0.767 0.929 0.867 
   1   (0.204) 0.076 0.590 0.068 0.396 0.132 0.189 0.163 0.107 0.326 0.178 0.031 0.233 0.071 0.133 

Locus 697 : 
2 alleles
1.0% missing data
   0   (0.873) 0.974 0.993 0.953 0.574 0.704 0.796 0.846 0.917 0.653 0.994 0.981 0.901 0.955 0.963 
   1   (0.127) 0.026 0.007 0.047 0.426 0.296 0.204 0.154 0.083 0.347 0.006 0.019 0.099 0.045 0.037 

Locus 698 : 
2 alleles
0.0% missing data
   0   (0.407) 0.693 0.558 0.410 0.478 0.333 0.429 0.463 0.433 0.644 0.167 0.064 0.312 0.134 0.214 
   1   (0.593) 0.307 0.442 0.590 0.522 0.667 0.571 0.537 0.567 0.356 0.833 0.936 0.688 0.866 0.786 

Locus 699 : 
2 alleles
0.3% missing data
   1   (0.621) 0.774 0.727 0.728 0.547 0.807 0.708 0.653 0.594 0.524 0.518 0.932 0.612 0.539 0.666 
   0   (0.379) 0.226 0.273 0.272 0.453 0.193 0.292 0.347 0.406 0.476 0.482 0.068 0.388 0.461 0.334 

Locus 700 : 
2 alleles
11.7% missing data
   1   (0.595) 0.683 0.578 0.464 0.544 0.374 0.551 0.770 0.611 0.588 0.781 0.507 0.583 0.690 0.675 
   0   (0.405) 0.317 0.422 0.536 0.456 0.626 0.449 0.230 0.389 0.412 0.219 0.493 0.417 0.310 0.325 

Locus 701 : 
2 alleles
3.6% missing data
   1   (0.572) 0.581 0.645 0.744 0.586 0.676 0.526 0.555 0.587 0.503 0.510 0.525 0.610 0.583 0.462 
   0   (0.428) 0.419 0.355 0.256 0.414 0.324 0.474 0.445 0.413 0.497 0.490 0.475 0.390 0.417 0.538 

Locus 702 : 
2 alleles
2.3% missing data
   1   (0.599) 0.472 0.738 0.666 0.732 0.648 0.529 0.720 0.547 0.481 0.608 0.552 0.611 0.534 0.802 
   0   (0.401) 0.528 0.262 0.334 0.268 0.352 0.471 0.280 0.453 0.519 0.392 0.448 0.389 0.466 0.198 

Locus 703 : 
2 alleles
1.6% missing data
   0   (0.424) 0.250 0.231 0.577 0.263 0.582 0.418 0.631 0.329 0.372 0.592 0.485 0.515 0.449 0.315 
   1   (0.576) 0.750 0.769 0.423 0.737 0.418 0.582 0.369 0.671 0.628 0.408 0.515 0.485 0.551 0.685 

Locus 704 : 
2 alleles
2.9% missing data
   1   (0.185) 0.811 0.026 0.490 0.073 0.562 0.091 0.025 0.141 0.038 0.013 0.854 0.521 0.214 0.254 
   0   (0.815) 0.189 0.974 0.510 0.927 0.438 0.909 0.975 0.859 0.962 0.987 0.146 0.479 0.786 0.746 

Locus 705 : 
2 alleles
0.3% missing data
   0   (0.336) 0.434 0.311 0.152 0.352 0.226 0.265 0.627 0.238 0.208 0.404 0.453 0.350 0.430 0.382 
   1   (0.664) 0.566 0.689 0.848 0.648 0.774 0.735 0.373 0.762 0.792 0.596 0.547 0.650 0.570 0.618 

Locus 706 : 
2 alleles
8.8% missing data
   0   (0.511) 0.810 0.705 0.699 0.571 0.702 0.653 0.406 0.435 0.558 0.399 0.494 0.275 0.517 0.605 
   1   (0.489) 0.190 0.295 0.301 0.429 0.298 0.347 0.594 0.565 0.442 0.601 0.506 0.725 0.483 0.395 

Locus 707 : 
2 alleles
0.3% missing data
   0   (0.659) 0.473 0.879 0.820 0.331 0.641 0.496 0.726 0.731 0.370 0.969 0.112 0.544 0.873 0.909 
   1   (0.341) 0.527 0.121 0.180 0.669 0.359 0.504 0.274 0.269 0.630 0.031 0.888 0.456 0.127 0.091 

Locus 708 : 
2 alleles
2.3% missing data
   1   (0.539) 0.754 0.156 0.749 0.758 0.285 0.355 0.368 0.542 0.614 0.513 0.097 0.544 0.821 0.643 
   0   (0.461) 0.246 0.844 0.251 0.242 0.715 0.645 0.632 0.458 0.386 0.487 0.903 0.456 0.179 0.357 

Locus 709 : 
2 alleles
12.1% missing data
   0   (0.423) 0.238 0.493 0.273 0.368 0.417 0.379 0.445 0.305 0.571 0.327 0.899 0.550 0.477 0.490 
   1   (0.577) 0.762 0.507 0.727 0.632 0.583 0.621 0.555 0.695 0.429 0.673 0.101 0.450 0.523 0.510 

Locus 710 : 
2 alleles
4.6% missing data
   0   (0.352) 0.411 0.402 0.413 0.242 0.168 0.224 0.483 0.325 0.319 0.354 0.486 0.436 0.140 0.408 
   1   (0.648) 0.589 0.598 0.587 0.758 0.832 0.776 0.517 0.675 0.681 0.646 0.514 0.564 0.860 0.592 

Locus 711 : 
2 alleles
2.3% missing data
   1   (0.613) 0.530 0.529 0.551 0.704 0.680 0.719 0.609 0.625 0.559 0.643 0.540 0.616 0.839 0.541 
   0   (0.387) 0.470 0.471 0.449 0.296 0.320 0.281 0.391 0.375 0.441 0.357 0.460 0.384 0.161 0.459 

Locus 712 : 
2 alleles
12.1% missing data
   0   (0.456) 0.439 0.248 0.455 0.444 0.497 0.500 0.495 0.437 0.443 0.516 0.488 0.420 0.505 0.478 
   1   (0.544) 0.561 0.752 0.545 0.556 0.503 0.500 0.505 0.563 0.557 0.484 0.512 0.580 0.495 0.522 

Locus 713 : 
2 alleles
2.3% missing data
   1   (0.542) 0.725 0.565 0.618 0.475 0.542 0.564 0.533 0.537 0.632 0.505 0.501 0.506 0.519 0.573 
   0   (0.458) 0.275 0.435 0.382 0.525 0.458 0.436 0.467 0.463 0.368 0.495 0.499 0.494 0.481 0.427 

Locus 714 : 
2 alleles
0.3% missing data
   0   (0.710) 0.896 0.342 0.889 0.944 0.912 0.774 0.389 0.608 0.846 0.626 0.123 0.608 0.870 0.835 
   1   (0.290) 0.104 0.658 0.111 0.056 0.088 0.226 0.611 0.392 0.154 0.374 0.877 0.392 0.130 0.165 

Locus 715 : 
2 alleles
0.0% missing data
   0   (0.426) 0.377 0.383 0.525 0.405 0.211 0.425 0.413 0.461 0.460 0.337 0.488 0.441 0.447 0.256 
   1   (0.574) 0.623 0.617 0.475 0.595 0.789 0.575 0.587 0.539 0.540 0.663 0.512 0.559 0.553 0.744 

Locus 716 : 
2 alleles
0.7% missing data
   0   (0.384) 0.448 0.430 0.280 0.432 0.185 0.257 0.462 0.364 0.489 0.406 0.474 0.260 0.448 0.403 
   1   (0.616) 0.552 0.570 0.720 0.568 0.815 0.743 0.538 0.636 0.511 0.594 0.526 0.740 0.552 0.597 

Locus 717 : 
2 alleles
1.0% missing data
   0   (0.843) 0.975 0.272 0.983 0.720 0.231 0.730 0.979 0.938 0.555 0.468 0.964 0.941 0.945 0.966 
   1   (0.157) 0.025 0.728 0.017 0.280 0.769 0.270 0.021 0.062 0.445 0.532 0.036 0.059 0.055 0.034 

Locus 718 : 
2 alleles
0.3% missing data
   0   (0.482) 0.430 0.200 0.523 0.494 0.569 0.507 0.499 0.492 0.498 0.445 0.493 0.501 0.497 0.443 
   1   (0.518) 0.570 0.800 0.477 0.506 0.431 0.493 0.501 0.508 0.502 0.555 0.507 0.499 0.503 0.557 

Locus 719 : 
2 alleles
0.7% missing data
   0   (0.429) 0.428 0.433 0.191 0.261 0.306 0.384 0.623 0.506 0.404 0.476 0.067 0.525 0.337 0.479 
   1   (0.571) 0.572 0.567 0.809 0.739 0.694 0.616 0.377 0.494 0.596 0.524 0.933 0.475 0.663 0.521 

Locus 720 : 
2 alleles
6.2% missing data
   1   (0.637) 0.798 0.866 0.596 0.678 0.636 0.546 0.592 0.702 0.576 0.521 0.568 0.742 0.525 0.468 
   0   (0.363) 0.202 0.134 0.404 0.322 0.364 0.454 0.408 0.298 0.424 0.479 0.432 0.258 0.475 0.532 

Locus 721 : 
2 alleles
1.6% missing data
   0   (0.379) 0.309 0.232 0.229 0.286 0.434 0.445 0.385 0.358 0.402 0.455 0.875 0.400 0.313 0.237 
   1   (0.621) 0.691 0.768 0.771 0.714 0.566 0.555 0.615 0.642 0.598 0.545 0.125 0.600 0.687 0.763 

Locus 722 : 
2 alleles
0.7% missing data
   0   (0.510) 0.728 0.376 0.634 0.600 0.328 0.670 0.406 0.427 0.545 0.551 0.093 0.642 0.230 0.782 
   1   (0.490) 0.272 0.624 0.366 0.400 0.672 0.330 0.594 0.573 0.455 0.449 0.907 0.358 0.770 0.218 

Locus 723 : 
2 alleles
0.0% missing data
   0   (0.424) 0.352 0.494 0.285 0.417 0.488 0.325 0.495 0.388 0.510 0.273 0.484 0.413 0.503 0.505 
   1   (0.576) 0.648 0.506 0.715 0.583 0.512 0.675 0.505 0.612 0.490 0.727 0.516 0.587 0.497 0.495 

Locus 724 : 
2 alleles
13.4% missing data
   0   (0.519) 0.399 0.334 0.528 0.154 0.522 0.581 0.602 0.600 0.469 0.829 0.860 0.658 0.247 0.379 
   1   (0.481) 0.601 0.666 0.472 0.846 0.478 0.419 0.398 0.400 0.531 0.171 0.140 0.342 0.753 0.621 

Locus 725 : 
2 alleles
0.0% missing data
   1   (0.489) 0.824 0.636 0.584 0.377 0.165 0.272 0.231 0.562 0.680 0.361 0.068 0.484 0.638 0.816 
   0   (0.511) 0.176 0.364 0.416 0.623 0.835 0.728 0.769 0.438 0.320 0.639 0.932 0.516 0.362 0.184 

Locus 726 : 
2 alleles
1.0% missing data
   0   (0.360) 0.139 0.284 0.429 0.316 0.094 0.216 0.260 0.465 0.460 0.312 0.473 0.389 0.152 0.525 
   1   (0.640) 0.861 0.716 0.571 0.684 0.906 0.784 0.740 0.535 0.540 0.688 0.527 0.611 0.848 0.475 

Locus 727 : 
2 alleles
5.2% missing data
   0   (0.397) 0.194 0.437 0.292 0.457 0.534 0.470 0.491 0.372 0.248 0.250 0.272 0.522 0.232 0.401 
   1   (0.603) 0.806 0.563 0.708 0.543 0.466 0.530 0.509 0.628 0.752 0.750 0.728 0.478 0.768 0.599 

Locus 728 : 
2 alleles
2.9% missing data
   0   (0.750) 0.931 0.972 0.679 0.719 0.364 0.773 0.774 0.592 0.959 0.740 0.957 0.780 0.910 0.581 
   1   (0.250) 0.069 0.028 0.321 0.281 0.636 0.227 0.226 0.408 0.041 0.260 0.043 0.220 0.090 0.419 

Locus 729 : 
2 alleles
0.0% missing data
   0   (0.496) 0.420 0.498 0.525 0.503 0.538 0.496 0.499 0.500 0.499 0.501 0.489 0.499 0.500 0.384 
   1   (0.504) 0.580 0.502 0.475 0.497 0.462 0.504 0.501 0.500 0.501 0.499 0.511 0.501 0.500 0.616 

Locus 730 : 
2 alleles
0.0% missing data
   0   (0.370) 0.296 0.537 0.333 0.319 0.422 0.333 0.371 0.337 0.459 0.433 0.066 0.367 0.151 0.439 
   1   (0.630) 0.704 0.463 0.667 0.681 0.578 0.667 0.629 0.663 0.541 0.567 0.934 0.633 0.849 0.561 

Locus 731 : 
2 alleles
15.6% missing data
   0   (0.898) 0.924 0.988 0.637 0.959 0.840 0.781 0.987 0.955 0.850 0.960 0.982 0.961 0.573 0.937 
   1   (0.102) 0.076 0.012 0.363 0.041 0.160 0.219 0.013 0.045 0.150 0.040 0.018 0.039 0.427 0.063 

Locus 732 : 
2 alleles
0.0% missing data
   0   (0.659) 0.773 0.575 0.703 0.769 0.365 0.880 0.645 0.699 0.569 0.627 0.933 0.508 0.833 0.693 
   1   (0.341) 0.227 0.425 0.297 0.231 0.635 0.120 0.355 0.301 0.431 0.373 0.067 0.492 0.167 0.307 

Locus 733 : 
2 alleles
0.0% missing data
   1   (0.175) 0.832 0.842 0.140 0.031 0.123 0.161 0.020 0.064 0.340 0.319 0.033 0.141 0.424 0.231 
   0   (0.825) 0.168 0.158 0.860 0.969 0.877 0.839 0.980 0.936 0.660 0.681 0.967 0.859 0.576 0.769 

Locus 734 : 
2 alleles
0.0% missing data
   0   (0.759) 0.833 0.785 0.793 0.827 0.916 0.357 0.850 0.726 0.868 0.971 0.956 0.591 0.893 0.481 
   1   (0.241) 0.167 0.215 0.207 0.173 0.084 0.643 0.150 0.274 0.132 0.029 0.044 0.409 0.107 0.519 

Locus 735 : 
2 alleles
8.8% missing data
   0   (0.516) 0.447 0.889 0.380 0.528 0.820 0.494 0.285 0.405 0.667 0.400 0.903 0.432 0.565 0.729 
   1   (0.484) 0.553 0.111 0.620 0.472 0.180 0.506 0.715 0.595 0.333 0.600 0.097 0.568 0.435 0.271 

Locus 736 : 
2 alleles
0.0% missing data
   1   (0.644) 0.749 0.494 0.690 0.640 0.468 0.694 0.518 0.694 0.654 0.889 0.937 0.663 0.266 0.745 
   0   (0.356) 0.251 0.506 0.310 0.360 0.532 0.306 0.482 0.306 0.346 0.111 0.063 0.337 0.734 0.255 

Locus 737 : 
2 alleles
1.0% missing data
   0   (0.670) 0.411 0.973 0.660 0.786 0.938 0.490 0.869 0.576 0.504 0.939 0.117 0.453 0.877 0.525 
   1   (0.330) 0.589 0.027 0.340 0.214 0.062 0.510 0.131 0.424 0.496 0.061 0.883 0.547 0.123 0.475 

Locus 738 : 
2 alleles
0.0% missing data
   1   (0.647) 0.731 0.453 0.817 0.582 0.289 0.830 0.622 0.641 0.654 0.657 0.930 0.757 0.560 0.735 
   0   (0.353) 0.269 0.547 0.183 0.418 0.711 0.170 0.378 0.359 0.346 0.343 0.070 0.243 0.440 0.265 

Locus 739 : 
2 alleles
0.3% missing data
   1   (0.518) 0.720 0.526 0.518 0.481 0.211 0.639 0.537 0.517 0.304 0.645 0.093 0.697 0.505 0.595 
   0   (0.482) 0.280 0.474 0.482 0.519 0.789 0.361 0.463 0.483 0.696 0.355 0.907 0.303 0.495 0.405 

Locus 740 : 
2 alleles
0.0% missing data
   1   (0.594) 0.703 0.849 0.652 0.630 0.757 0.524 0.509 0.589 0.650 0.517 0.518 0.652 0.516 0.300 
   0   (0.406) 0.297 0.151 0.348 0.370 0.243 0.476 0.491 0.411 0.350 0.483 0.482 0.348 0.484 0.700 

Locus 741 : 
2 alleles
19.2% missing data
   1   (0.535) 0.786 0.821 0.479 0.700 0.135 0.619 0.539 0.503 0.665 0.099 0.446 0.462 0.681 0.832 
   0   (0.465) 0.214 0.179 0.521 0.300 0.865 0.381 0.461 0.497 0.335 0.901 0.554 0.538 0.319 0.168 

Locus 742 : 
2 alleles
10.1% missing data
   1   (0.298) 0.347 0.552 0.182 0.594 0.116 0.174 0.277 0.197 0.430 0.281 0.466 0.295 0.145 0.151 
   0   (0.702) 0.653 0.448 0.818 0.406 0.884 0.826 0.723 0.803 0.570 0.719 0.534 0.705 0.855 0.849 

Locus 743 : 
2 alleles
2.9% missing data
   0   (0.405) 0.357 0.309 0.328 0.454 0.356 0.362 0.372 0.408 0.491 0.419 0.485 0.357 0.289 0.415 
   1   (0.595) 0.643 0.691 0.672 0.546 0.644 0.638 0.628 0.592 0.509 0.581 0.515 0.643 0.711 0.585 

Locus 744 : 
2 alleles
4.2% missing data
   0   (0.498) 0.531 0.826 0.606 0.316 0.509 0.459 0.493 0.382 0.629 0.533 0.090 0.450 0.809 0.699 
   1   (0.502) 0.469 0.174 0.394 0.684 0.491 0.541 0.507 0.618 0.371 0.467 0.910 0.550 0.191 0.301 

Locus 745 : 
2 alleles
0.3% missing data
   1   (0.251) 0.185 0.179 0.396 0.363 0.067 0.234 0.094 0.198 0.170 0.318 0.885 0.213 0.091 0.515 
   0   (0.749) 0.815 0.821 0.604 0.637 0.933 0.766 0.906 0.802 0.830 0.682 0.115 0.787 0.909 0.485 

Locus 746 : 
2 alleles
0.7% missing data
   0   (0.393) 0.400 0.337 0.294 0.357 0.603 0.286 0.399 0.441 0.372 0.409 0.063 0.368 0.476 0.252 
   1   (0.607) 0.600 0.663 0.706 0.643 0.397 0.714 0.601 0.559 0.628 0.591 0.937 0.632 0.524 0.748 

Locus 747 : 
2 alleles
0.7% missing data
   0   (0.603) 0.453 0.963 0.615 0.463 0.428 0.505 0.353 0.726 0.835 0.557 0.107 0.544 0.530 0.643 
   1   (0.397) 0.547 0.037 0.385 0.537 0.572 0.495 0.647 0.274 0.165 0.443 0.893 0.456 0.470 0.357 

Locus 748 : 
2 alleles
1.3% missing data
   0   (0.463) 0.575 0.397 0.448 0.420 0.512 0.567 0.499 0.445 0.394 0.476 0.493 0.433 0.486 0.416 
   1   (0.537) 0.425 0.603 0.552 0.580 0.488 0.433 0.501 0.555 0.606 0.524 0.507 0.567 0.514 0.584 

Locus 749 : 
2 alleles
4.2% missing data
   0   (0.469) 0.414 0.480 0.380 0.373 0.378 0.482 0.533 0.491 0.471 0.490 0.494 0.510 0.492 0.380 
   1   (0.531) 0.586 0.520 0.620 0.627 0.622 0.518 0.467 0.509 0.529 0.510 0.506 0.490 0.508 0.620 

Locus 750 : 
2 alleles
2.6% missing data
   1   (0.615) 0.551 0.687 0.677 0.625 0.689 0.616 0.508 0.606 0.517 0.663 0.528 0.701 0.830 0.638 
   0   (0.385) 0.449 0.313 0.323 0.375 0.311 0.384 0.492 0.394 0.483 0.337 0.472 0.299 0.170 0.362 

Locus 751 : 
2 alleles
1.0% missing data
   0   (0.404) 0.593 0.298 0.324 0.480 0.291 0.366 0.491 0.355 0.410 0.441 0.074 0.476 0.473 0.238 
   1   (0.596) 0.407 0.702 0.676 0.520 0.709 0.634 0.509 0.645 0.590 0.559 0.926 0.524 0.527 0.762 

Locus 752 : 
2 alleles
1.0% missing data
   0   (0.418) 0.361 0.447 0.253 0.458 0.356 0.254 0.363 0.446 0.267 0.369 0.897 0.437 0.759 0.392 
   1   (0.582) 0.639 0.553 0.747 0.542 0.644 0.746 0.637 0.554 0.733 0.631 0.103 0.563 0.241 0.608 

Locus 753 : 
2 alleles
0.0% missing data
   0   (0.420) 0.358 0.277 0.460 0.319 0.488 0.601 0.421 0.408 0.345 0.276 0.479 0.490 0.479 0.325 
   1   (0.580) 0.642 0.723 0.540 0.681 0.512 0.399 0.579 0.592 0.655 0.724 0.521 0.510 0.521 0.675 

Locus 754 : 
2 alleles
0.0% missing data
   0   (0.493) 0.545 0.408 0.364 0.328 0.360 0.304 0.551 0.428 0.338 0.437 0.913 0.753 0.799 0.698 
   1   (0.507) 0.455 0.592 0.636 0.672 0.640 0.696 0.449 0.572 0.662 0.563 0.087 0.247 0.201 0.302 

Locus 755 : 
2 alleles
1.0% missing data
   0   (0.368) 0.548 0.238 0.495 0.284 0.392 0.247 0.465 0.443 0.439 0.427 0.069 0.305 0.144 0.129 
   1   (0.632) 0.452 0.762 0.505 0.716 0.608 0.753 0.535 0.557 0.561 0.573 0.931 0.695 0.856 0.871 

Locus 756 : 
2 alleles
3.9% missing data
   1   (0.253) 0.107 0.491 0.063 0.070 0.246 0.122 0.372 0.418 0.490 0.473 0.040 0.117 0.100 0.140 
   0   (0.747) 0.893 0.509 0.937 0.930 0.754 0.878 0.628 0.582 0.510 0.527 0.960 0.883 0.900 0.860 

Locus 757 : 
2 alleles
1.3% missing data
   1   (0.551) 0.575 0.715 0.715 0.311 0.706 0.471 0.547 0.490 0.609 0.459 0.499 0.588 0.560 0.885 
   0   (0.449) 0.425 0.285 0.285 0.689 0.294 0.529 0.453 0.510 0.391 0.541 0.501 0.412 0.440 0.115 

Locus 758 : 
2 alleles
0.0% missing data
   0   (0.606) 0.465 0.232 0.494 0.456 0.862 0.682 0.851 0.622 0.663 0.874 0.941 0.520 0.222 0.624 
   1   (0.394) 0.535 0.768 0.506 0.544 0.138 0.318 0.149 0.378 0.337 0.126 0.059 0.480 0.778 0.376 

Locus 759 : 
2 alleles
1.0% missing data
   0   (0.444) 0.495 0.155 0.286 0.428 0.335 0.794 0.650 0.465 0.389 0.451 0.077 0.496 0.331 0.264 
   1   (0.556) 0.505 0.845 0.714 0.572 0.665 0.206 0.350 0.535 0.611 0.549 0.923 0.504 0.669 0.736 

Locus 760 : 
2 alleles
7.2% missing data
   1   (0.464) 0.769 0.736 0.777 0.513 0.223 0.479 0.060 0.430 0.481 0.250 0.516 0.653 0.480 0.517 
   0   (0.536) 0.231 0.264 0.223 0.487 0.777 0.521 0.940 0.570 0.519 0.750 0.484 0.347 0.520 0.483 

Locus 761 : 
2 alleles
31.9% missing data
   1   (0.431) 0.206 0.812 0.421 0.725 0.569 0.205 0.604 0.343 0.439 0.447 0.082 0.368 0.436 0.239 
   0   (0.569) 0.794 0.188 0.579 0.275 0.431 0.795 0.396 0.657 0.561 0.553 0.918 0.632 0.564 0.761 

Locus 762 : 
2 alleles
11.1% missing data
   0   (0.429) 0.622 0.396 0.508 0.465 0.330 0.289 0.555 0.382 0.427 0.468 0.459 0.356 0.500 0.333 
   1   (0.571) 0.378 0.604 0.492 0.535 0.670 0.711 0.445 0.618 0.573 0.532 0.541 0.644 0.500 0.667 

Locus 763 : 
2 alleles
1.3% missing data
   0   (0.384) 0.235 0.710 0.261 0.281 0.489 0.413 0.322 0.379 0.285 0.360 0.452 0.387 0.432 0.356 
   1   (0.616) 0.765 0.290 0.739 0.719 0.511 0.587 0.678 0.621 0.715 0.640 0.548 0.613 0.568 0.644 

Locus 764 : 
2 alleles
8.1% missing data
   0   (0.395) 0.360 0.454 0.340 0.406 0.214 0.441 0.416 0.408 0.418 0.498 0.487 0.369 0.233 0.214 
   1   (0.605) 0.640 0.546 0.660 0.594 0.786 0.559 0.584 0.592 0.582 0.502 0.513 0.631 0.767 0.786 

Locus 765 : 
2 alleles
0.3% missing data
   0   (0.360) 0.242 0.254 0.320 0.288 0.229 0.595 0.348 0.332 0.440 0.404 0.079 0.410 0.300 0.280 
   1   (0.640) 0.758 0.746 0.680 0.712 0.771 0.405 0.652 0.668 0.560 0.596 0.921 0.590 0.700 0.720 

Locus 766 : 
2 alleles
1.6% missing data
   0   (0.712) 0.831 0.982 0.737 0.920 0.441 0.759 0.729 0.617 0.401 0.986 0.550 0.306 0.894 0.804 
   1   (0.288) 0.169 0.018 0.263 0.080 0.559 0.241 0.271 0.383 0.599 0.014 0.450 0.694 0.106 0.196 

Locus 767 : 
2 alleles
0.3% missing data
   1   (0.658) 0.781 0.937 0.789 0.652 0.430 0.616 0.712 0.657 0.617 0.307 0.939 0.631 0.878 0.648 
   0   (0.342) 0.219 0.063 0.211 0.348 0.570 0.384 0.288 0.343 0.383 0.693 0.061 0.369 0.122 0.352 

Locus 768 : 
2 alleles
15.3% missing data
   1   (0.093) 0.138 0.754 0.187 0.013 0.151 0.019 0.011 0.030 0.006 0.164 0.698 0.257 0.037 0.135 
   0   (0.907) 0.862 0.246 0.813 0.987 0.849 0.981 0.989 0.970 0.994 0.836 0.302 0.743 0.963 0.865 

Locus 769 : 
2 alleles
12.4% missing data
   1   (0.537) 0.625 0.721 0.553 0.409 0.512 0.542 0.752 0.502 0.228 0.746 0.488 0.553 0.814 0.427 
   0   (0.463) 0.375 0.279 0.447 0.591 0.488 0.458 0.248 0.498 0.772 0.254 0.512 0.447 0.186 0.573 

Locus 770 : 
2 alleles
0.7% missing data
   1   (0.524) 0.811 0.756 0.531 0.706 0.409 0.600 0.603 0.551 0.385 0.380 0.489 0.391 0.484 0.290 
   0   (0.476) 0.189 0.244 0.469 0.294 0.591 0.400 0.397 0.449 0.615 0.620 0.511 0.609 0.516 0.710 

Locus 771 : 
2 alleles
2.3% missing data
   1   (0.386) 0.543 0.492 0.222 0.521 0.227 0.270 0.262 0.230 0.428 0.395 0.899 0.547 0.731 0.208 
   0   (0.614) 0.457 0.508 0.778 0.479 0.773 0.730 0.738 0.770 0.572 0.605 0.101 0.453 0.269 0.792 

Locus 772 : 
2 alleles
7.8% missing data
   0   (0.634) 0.532 0.500 0.786 0.480 0.832 0.716 0.754 0.806 0.585 0.606 0.106 0.401 0.428 0.802 
   1   (0.366) 0.468 0.500 0.214 0.520 0.168 0.284 0.246 0.194 0.415 0.394 0.894 0.599 0.572 0.198 

Locus 773 : 
2 alleles
1.6% missing data
   0   (0.674) 0.633 0.895 0.558 0.605 0.916 0.452 0.695 0.639 0.600 0.766 0.936 0.818 0.623 0.587 
   1   (0.326) 0.367 0.105 0.442 0.395 0.084 0.548 0.305 0.361 0.400 0.234 0.064 0.182 0.377 0.413 

Locus 774 : 
2 alleles
4.2% missing data
   0   (0.877) 0.943 0.977 0.867 0.762 0.978 0.956 0.831 0.857 0.966 0.991 0.980 0.905 0.837 0.732 
   1   (0.123) 0.057 0.023 0.133 0.238 0.022 0.044 0.169 0.143 0.034 0.009 0.020 0.095 0.163 0.268 

Locus 775 : 
2 alleles
0.3% missing data
   1   (0.563) 0.390 0.678 0.655 0.618 0.327 0.554 0.612 0.590 0.625 0.578 0.913 0.467 0.487 0.540 
   0   (0.437) 0.610 0.322 0.345 0.382 0.673 0.446 0.388 0.410 0.375 0.422 0.087 0.533 0.513 0.460 

Locus 776 : 
2 alleles
0.7% missing data
   1   (0.583) 0.595 0.737 0.591 0.284 0.341 0.485 0.630 0.623 0.633 0.607 0.922 0.668 0.687 0.717 
   0   (0.417) 0.405 0.263 0.409 0.716 0.659 0.515 0.370 0.377 0.367 0.393 0.078 0.332 0.313 0.283 

Locus 777 : 
2 alleles
0.0% missing data
   1   (0.533) 0.562 0.750 0.546 0.512 0.774 0.535 0.504 0.531 0.501 0.518 0.500 0.510 0.506 0.387 
   0   (0.467) 0.438 0.250 0.454 0.488 0.226 0.465 0.496 0.469 0.499 0.482 0.500 0.490 0.494 0.613 

Locus 778 : 
2 alleles
0.3% missing data
   0   (0.381) 0.340 0.373 0.544 0.401 0.198 0.224 0.489 0.339 0.419 0.487 0.066 0.386 0.420 0.251 
   1   (0.619) 0.660 0.627 0.456 0.599 0.802 0.776 0.511 0.661 0.581 0.513 0.934 0.614 0.580 0.749 

Locus 779 : 
2 alleles
11.1% missing data
   1   (0.590) 0.738 0.694 0.717 0.374 0.514 0.745 0.756 0.577 0.438 0.568 0.928 0.551 0.505 0.732 
   0   (0.410) 0.262 0.306 0.283 0.626 0.486 0.255 0.244 0.423 0.562 0.432 0.072 0.449 0.495 0.268 

Locus 780 : 
2 alleles
6.2% missing data
   0   (0.519) 0.784 0.532 0.758 0.523 0.841 0.450 0.626 0.393 0.374 0.462 0.078 0.634 0.331 0.612 
   1   (0.481) 0.216 0.468 0.242 0.477 0.159 0.550 0.374 0.607 0.626 0.538 0.922 0.366 0.669 0.388 

Locus 781 : 
2 alleles
10.7% missing data
   0   (0.721) 0.887 0.487 0.901 0.808 0.697 0.864 0.818 0.782 0.337 0.510 0.955 0.859 0.596 0.421 
   1   (0.279) 0.113 0.513 0.099 0.192 0.303 0.136 0.182 0.218 0.663 0.490 0.045 0.141 0.404 0.579 

Locus 782 : 
2 alleles
0.0% missing data
   0   (0.379) 0.244 0.369 0.437 0.214 0.444 0.475 0.399 0.342 0.378 0.502 0.457 0.296 0.325 0.510 
   1   (0.621) 0.756 0.631 0.563 0.786 0.556 0.525 0.601 0.658 0.622 0.498 0.543 0.704 0.675 0.490 

Locus 783 : 
2 alleles
26.1% missing data
   1   (0.382) 0.755 0.328 0.716 0.386 0.325 0.303 0.225 0.551 0.157 0.172 0.379 0.390 0.206 0.155 
   0   (0.618) 0.245 0.672 0.284 0.614 0.675 0.697 0.775 0.449 0.843 0.828 0.621 0.610 0.794 0.845 

Locus 784 : 
2 alleles
3.3% missing data
   1   (0.502) 0.619 0.613 0.519 0.405 0.298 0.251 0.320 0.600 0.543 0.171 0.916 0.677 0.522 0.539 
   0   (0.498) 0.381 0.387 0.481 0.595 0.702 0.749 0.680 0.400 0.457 0.829 0.084 0.323 0.478 0.461 

Locus 785 : 
2 alleles
2.9% missing data
   0   (0.603) 0.873 0.914 0.526 0.833 0.502 0.662 0.410 0.448 0.450 0.624 0.927 0.718 0.226 0.813 
   1   (0.397) 0.127 0.086 0.474 0.167 0.498 0.338 0.590 0.552 0.550 0.376 0.073 0.282 0.774 0.187 

Locus 786 : 
2 alleles
2.9% missing data
   0   (0.452) 0.597 0.434 0.253 0.464 0.490 0.467 0.495 0.485 0.499 0.399 0.504 0.402 0.497 0.245 
   1   (0.548) 0.403 0.566 0.747 0.536 0.510 0.533 0.505 0.515 0.501 0.601 0.496 0.598 0.503 0.755 

Locus 787 : 
2 alleles
3.3% missing data
   0   (0.965) 0.995 0.461 0.996 0.995 0.989 0.988 0.996 0.988 0.997 0.847 0.995 0.993 0.984 0.980 
   1   (0.035) 0.005 0.539 0.004 0.005 0.011 0.012 0.004 0.012 0.003 0.153 0.005 0.007 0.016 0.020 

Locus 788 : 
2 alleles
0.0% missing data
   0   (0.428) 0.409 0.483 0.464 0.280 0.482 0.217 0.494 0.454 0.420 0.502 0.487 0.473 0.326 0.362 
   1   (0.572) 0.591 0.517 0.536 0.720 0.518 0.783 0.506 0.546 0.580 0.498 0.513 0.527 0.674 0.638 

Locus 789 : 
2 alleles
0.3% missing data
   0   (0.515) 0.377 0.430 0.395 0.611 0.192 0.480 0.333 0.733 0.403 0.177 0.916 0.573 0.839 0.244 
   1   (0.485) 0.623 0.570 0.605 0.389 0.808 0.520 0.667 0.267 0.597 0.823 0.084 0.427 0.161 0.756 

Locus 790 : 
2 alleles
0.0% missing data
   0   (0.439) 0.416 0.291 0.439 0.149 0.763 0.670 0.406 0.439 0.454 0.447 0.906 0.615 0.175 0.174 
   1   (0.561) 0.584 0.709 0.561 0.851 0.237 0.330 0.594 0.561 0.546 0.553 0.094 0.385 0.825 0.826 

Locus 791 : 
2 alleles
24.4% missing data
   0   (0.370) 0.437 0.354 0.216 0.352 0.554 0.270 0.400 0.265 0.481 0.248 0.463 0.460 0.304 0.532 
   1   (0.630) 0.563 0.646 0.784 0.648 0.446 0.730 0.600 0.735 0.519 0.752 0.537 0.540 0.696 0.468 

Locus 792 : 
2 alleles
0.7% missing data
   1   (0.445) 0.546 0.387 0.304 0.263 0.458 0.599 0.085 0.444 0.408 0.437 0.908 0.738 0.458 0.484 
   0   (0.555) 0.454 0.613 0.696 0.737 0.542 0.401 0.915 0.556 0.592 0.563 0.092 0.262 0.542 0.516 

Locus 793 : 
2 alleles
1.0% missing data
   0   (0.435) 0.420 0.500 0.305 0.360 0.393 0.468 0.496 0.438 0.571 0.493 0.075 0.317 0.489 0.549 
   1   (0.565) 0.580 0.500 0.695 0.640 0.607 0.532 0.504 0.562 0.429 0.507 0.925 0.683 0.511 0.451 

Locus 794 : 
2 alleles
2.0% missing data
   1   (0.622) 0.356 0.623 0.614 0.571 0.240 0.754 0.714 0.671 0.602 0.429 0.934 0.595 0.871 0.847 
   0   (0.378) 0.644 0.377 0.386 0.429 0.760 0.246 0.286 0.329 0.398 0.571 0.066 0.405 0.129 0.153 

Locus 795 : 
2 alleles
0.0% missing data
   0   (0.444) 0.479 0.931 0.305 0.297 0.284 0.402 0.423 0.387 0.370 0.965 0.080 0.539 0.136 0.101 
   1   (0.556) 0.521 0.069 0.695 0.703 0.716 0.598 0.577 0.613 0.630 0.035 0.920 0.461 0.864 0.899 

Locus 796 : 
2 alleles
4.2% missing data
   0   (0.435) 0.436 0.365 0.518 0.368 0.318 0.436 0.468 0.478 0.463 0.428 0.499 0.382 0.425 0.270 
   1   (0.565) 0.564 0.635 0.482 0.632 0.682 0.564 0.532 0.522 0.537 0.572 0.501 0.618 0.575 0.730 

Locus 797 : 
2 alleles
2.0% missing data
   1   (0.561) 0.628 0.602 0.593 0.529 0.473 0.645 0.588 0.577 0.605 0.524 0.510 0.575 0.526 0.511 
   0   (0.439) 0.372 0.398 0.407 0.471 0.527 0.355 0.412 0.423 0.395 0.476 0.490 0.425 0.474 0.489 

Locus 798 : 
2 alleles
7.5% missing data
   0   (0.398) 0.134 0.181 0.117 0.344 0.117 0.266 0.205 0.369 0.609 0.726 0.839 0.562 0.530 0.748 
   1   (0.602) 0.866 0.819 0.883 0.656 0.883 0.734 0.795 0.631 0.391 0.274 0.161 0.438 0.470 0.252 

Locus 799 : 
2 alleles
13.0% missing data
   0   (0.426) 0.362 0.399 0.421 0.522 0.244 0.294 0.413 0.470 0.643 0.477 0.477 0.376 0.229 0.184 
   1   (0.574) 0.638 0.601 0.579 0.478 0.756 0.706 0.587 0.530 0.357 0.523 0.523 0.624 0.771 0.816 

Locus 800 : 
2 alleles
0.3% missing data
   1   (0.318) 0.153 0.377 0.252 0.303 0.259 0.333 0.575 0.253 0.421 0.356 0.053 0.161 0.422 0.404 
   0   (0.682) 0.847 0.623 0.748 0.697 0.741 0.667 0.425 0.747 0.579 0.644 0.947 0.839 0.578 0.596 

Locus 801 : 
2 alleles
1.0% missing data
   0   (0.398) 0.395 0.404 0.424 0.181 0.463 0.520 0.467 0.363 0.351 0.451 0.473 0.404 0.482 0.295 
   1   (0.602) 0.605 0.596 0.576 0.819 0.537 0.480 0.533 0.637 0.649 0.549 0.527 0.596 0.518 0.705 

Locus 802 : 
2 alleles
16.0% missing data
   1   (0.612) 0.638 0.421 0.666 0.590 0.726 0.608 0.508 0.546 0.626 0.629 0.925 0.704 0.816 0.672 
   0   (0.388) 0.362 0.579 0.334 0.410 0.274 0.392 0.492 0.454 0.374 0.371 0.075 0.296 0.184 0.328 

Locus 803 : 
2 alleles
1.6% missing data
   1   (0.610) 0.674 0.698 0.651 0.576 0.639 0.568 0.583 0.577 0.597 0.584 0.527 0.735 0.714 0.682 
   0   (0.390) 0.326 0.302 0.349 0.424 0.361 0.432 0.417 0.423 0.403 0.416 0.473 0.265 0.286 0.318 

Locus 804 : 
2 alleles
0.3% missing data
   1   (0.576) 0.592 0.671 0.585 0.610 0.575 0.552 0.579 0.537 0.583 0.497 0.505 0.676 0.692 0.583 
   0   (0.424) 0.408 0.329 0.415 0.390 0.425 0.448 0.421 0.463 0.417 0.503 0.495 0.324 0.308 0.417 

Locus 805 : 
2 alleles
1.0% missing data
   0   (0.714) 0.839 0.880 0.581 0.781 0.797 0.873 0.709 0.658 0.865 0.874 0.947 0.629 0.314 0.679 
   1   (0.286) 0.161 0.120 0.419 0.219 0.203 0.127 0.291 0.342 0.135 0.126 0.053 0.371 0.686 0.321 

Locus 806 : 
2 alleles
3.9% missing data
   1   (0.117) 0.133 0.381 0.221 0.211 0.038 0.089 0.016 0.085 0.009 0.645 0.019 0.081 0.044 0.071 
   0   (0.883) 0.867 0.619 0.779 0.789 0.962 0.911 0.984 0.915 0.991 0.355 0.981 0.919 0.956 0.929 

Locus 807 : 
2 alleles
10.1% missing data
   1   (0.415) 0.553 0.707 0.238 0.508 0.358 0.333 0.369 0.307 0.426 0.653 0.492 0.361 0.424 0.422 
   0   (0.585) 0.447 0.293 0.762 0.492 0.642 0.667 0.631 0.693 0.574 0.347 0.508 0.639 0.576 0.578 

Locus 808 : 
2 alleles
8.8% missing data
   1   (0.543) 0.563 0.139 0.582 0.597 0.232 0.626 0.646 0.553 0.657 0.117 0.526 0.613 0.838 0.848 
   0   (0.457) 0.437 0.861 0.418 0.403 0.768 0.374 0.354 0.447 0.343 0.883 0.474 0.387 0.162 0.152 

Locus 809 : 
2 alleles
5.5% missing data
   0   (0.467) 0.486 0.337 0.471 0.383 0.436 0.448 0.502 0.468 0.511 0.407 0.490 0.509 0.487 0.455 
   1   (0.533) 0.514 0.663 0.529 0.617 0.564 0.552 0.498 0.532 0.489 0.593 0.510 0.491 0.513 0.545 

Locus 810 : 
2 alleles
0.0% missing data
   0   (0.734) 0.670 0.658 0.407 0.876 0.719 0.829 0.964 0.827 0.704 0.463 0.134 0.614 0.905 0.662 
   1   (0.266) 0.330 0.342 0.593 0.124 0.281 0.171 0.036 0.173 0.296 0.537 0.866 0.386 0.095 0.338 

Locus 811 : 
2 alleles
0.0% missing data
   0   (0.369) 0.489 0.283 0.340 0.330 0.485 0.448 0.184 0.329 0.354 0.450 0.480 0.366 0.424 0.255 
   1   (0.631) 0.511 0.717 0.660 0.670 0.515 0.552 0.816 0.671 0.646 0.550 0.520 0.634 0.576 0.745 

Locus 812 : 
2 alleles
14.0% missing data
   0   (0.412) 0.361 0.363 0.219 0.455 0.504 0.236 0.290 0.461 0.497 0.440 0.068 0.461 0.486 0.391 
   1   (0.588) 0.639 0.637 0.781 0.545 0.496 0.764 0.710 0.539 0.503 0.560 0.932 0.539 0.514 0.609 

Locus 813 : 
2 alleles
2.0% missing data
   0   (0.793) 0.723 0.270 0.646 0.964 0.795 0.894 0.976 0.759 0.977 0.344 0.964 0.748 0.620 0.523 
   1   (0.207) 0.277 0.730 0.354 0.036 0.205 0.106 0.024 0.241 0.023 0.656 0.036 0.252 0.380 0.477 

Locus 814 : 
2 alleles
15.0% missing data
   0   (0.973) 0.997 0.997 0.995 0.992 0.939 0.963 0.997 0.991 0.998 0.998 0.996 0.996 0.990 0.997 
   1   (0.027) 0.003 0.003 0.005 0.008 0.061 0.037 0.003 0.009 0.002 0.002 0.004 0.004 0.010 0.003 

Locus 815 : 
2 alleles
3.6% missing data
   1   (0.034) 0.010 0.641 0.003 0.005 0.021 0.008 0.004 0.011 0.002 0.508 0.004 0.004 0.010 0.005 
   0   (0.966) 0.990 0.359 0.997 0.995 0.979 0.992 0.996 0.989 0.998 0.492 0.996 0.996 0.990 0.995 

Locus 816 : 
2 alleles
14.7% missing data
   1   (0.471) 0.650 0.735 0.394 0.465 0.442 0.596 0.413 0.427 0.525 0.096 0.487 0.510 0.512 0.674 
   0   (0.529) 0.350 0.265 0.606 0.535 0.558 0.404 0.587 0.573 0.475 0.904 0.513 0.490 0.488 0.326 

Locus 817 : 
2 alleles
0.3% missing data
   0   (0.401) 0.345 0.436 0.346 0.330 0.273 0.214 0.790 0.426 0.375 0.365 0.074 0.281 0.494 0.513 
   1   (0.599) 0.655 0.564 0.654 0.670 0.727 0.786 0.210 0.574 0.625 0.635 0.926 0.719 0.506 0.487 

Locus 818 : 
2 alleles
0.3% missing data
   0   (0.709) 0.495 0.956 0.441 0.689 0.825 0.903 0.820 0.760 0.830 0.577 0.951 0.494 0.574 0.735 
   1   (0.291) 0.505 0.044 0.559 0.311 0.175 0.097 0.180 0.240 0.170 0.423 0.049 0.506 0.426 0.265 

Locus 819 : 
2 alleles
0.0% missing data
   0   (0.592) 0.859 0.806 0.327 0.233 0.314 0.703 0.835 0.569 0.895 0.715 0.112 0.572 0.269 0.777 
   1   (0.408) 0.141 0.194 0.673 0.767 0.686 0.297 0.165 0.431 0.105 0.285 0.888 0.428 0.731 0.223 

Locus 820 : 
2 alleles
3.6% missing data
   0   (0.649) 0.585 0.758 0.560 0.728 0.697 0.628 0.866 0.730 0.839 0.838 0.109 0.391 0.488 0.290 
   1   (0.351) 0.415 0.242 0.440 0.272 0.303 0.372 0.134 0.270 0.161 0.162 0.891 0.609 0.512 0.710 

Locus 821 : 
2 alleles
0.3% missing data
   0   (0.490) 0.302 0.205 0.631 0.614 0.597 0.262 0.391 0.523 0.728 0.387 0.083 0.535 0.481 0.476 
   1   (0.510) 0.698 0.795 0.369 0.386 0.403 0.738 0.609 0.477 0.272 0.613 0.917 0.465 0.519 0.524 

Locus 822 : 
2 alleles
2.0% missing data
   0   (0.493) 0.443 0.649 0.684 0.768 0.554 0.447 0.314 0.379 0.641 0.258 0.921 0.458 0.476 0.275 
   1   (0.507) 0.557 0.351 0.316 0.232 0.446 0.553 0.686 0.621 0.359 0.742 0.079 0.542 0.524 0.725 

Locus 823 : 
2 alleles
5.9% missing data
   1   (0.633) 0.880 0.776 0.361 0.599 0.797 0.838 0.512 0.637 0.605 0.562 0.938 0.646 0.697 0.475 
   0   (0.367) 0.120 0.224 0.639 0.401 0.203 0.162 0.488 0.363 0.395 0.438 0.062 0.354 0.303 0.525 

Locus 824 : 
2 alleles
0.0% missing data
   1   (0.591) 0.615 0.935 0.676 0.570 0.754 0.661 0.581 0.605 0.507 0.080 0.927 0.550 0.553 0.829 
   0   (0.409) 0.385 0.065 0.324 0.430 0.246 0.339 0.419 0.395 0.493 0.920 0.073 0.450 0.447 0.171 

Locus 825 : 
2 alleles
2.3% missing data
   0   (0.412) 0.567 0.191 0.470 0.421 0.579 0.521 0.317 0.341 0.361 0.482 0.492 0.399 0.311 0.557 
   1   (0.588) 0.433 0.809 0.530 0.579 0.421 0.479 0.683 0.659 0.639 0.518 0.508 0.601 0.689 0.443 

Locus 826 : 
2 alleles
0.7% missing data
   1   (0.243) 0.416 0.038 0.188 0.105 0.116 0.254 0.031 0.274 0.281 0.469 0.040 0.273 0.781 0.383 
   0   (0.757) 0.584 0.962 0.812 0.895 0.884 0.746 0.969 0.726 0.719 0.531 0.960 0.727 0.219 0.617 

Locus 827 : 
2 alleles
12.1% missing data
   0   (0.858) 0.793 0.915 0.607 0.945 0.592 0.816 0.981 0.891 0.801 0.738 0.976 0.951 0.955 0.851 
   1   (0.142) 0.207 0.085 0.393 0.055 0.408 0.184 0.019 0.109 0.199 0.262 0.024 0.049 0.045 0.149 

Locus 828 : 
2 alleles
0.3% missing data
   1   (0.273) 0.763 0.389 0.341 0.105 0.759 0.251 0.033 0.237 0.022 0.220 0.048 0.541 0.657 0.678 
   0   (0.727) 0.237 0.611 0.659 0.895 0.241 0.749 0.967 0.763 0.978 0.780 0.952 0.459 0.343 0.322 

Locus 829 : 
2 alleles
0.7% missing data
   0   (0.383) 0.348 0.787 0.252 0.412 0.329 0.291 0.385 0.320 0.430 0.276 0.062 0.371 0.355 0.634 
   1   (0.617) 0.652 0.213 0.748 0.588 0.671 0.709 0.615 0.680 0.570 0.724 0.938 0.629 0.645 0.366 

Locus 830 : 
2 alleles
9.1% missing data
   1   (0.489) 0.389 0.109 0.647 0.389 0.235 0.502 0.149 0.517 0.762 0.656 0.917 0.458 0.784 0.601 
   0   (0.511) 0.611 0.891 0.353 0.611 0.765 0.498 0.851 0.483 0.238 0.344 0.083 0.542 0.216 0.399 

Locus 831 : 
2 alleles
39.7% missing data
   0   (0.391) 0.247 0.472 0.360 0.300 0.435 0.344 0.433 0.345 0.399 0.483 0.453 0.401 0.356 0.440 
   1   (0.609) 0.753 0.528 0.640 0.700 0.565 0.656 0.567 0.655 0.601 0.517 0.547 0.599 0.644 0.560 

Locus 832 : 
2 alleles
0.3% missing data
   0   (0.753) 0.814 0.625 0.751 0.930 0.787 0.537 0.637 0.775 0.714 0.929 0.965 0.776 0.900 0.466 
   1   (0.247) 0.186 0.375 0.249 0.070 0.213 0.463 0.363 0.225 0.286 0.071 0.035 0.224 0.100 0.534 

Locus 833 : 
2 alleles
0.0% missing data
   0   (0.400) 0.605 0.267 0.421 0.428 0.158 0.374 0.446 0.477 0.230 0.373 0.489 0.471 0.158 0.348 
   1   (0.600) 0.395 0.733 0.579 0.572 0.842 0.626 0.554 0.523 0.770 0.627 0.511 0.529 0.842 0.652 

Locus 834 : 
2 alleles
9.4% missing data
   0   (0.570) 0.235 0.389 0.836 0.571 0.712 0.345 0.450 0.706 0.728 0.557 0.511 0.580 0.477 0.200 
   1   (0.430) 0.765 0.611 0.164 0.429 0.288 0.655 0.550 0.294 0.272 0.443 0.489 0.420 0.523 0.800 

Locus 835 : 
2 alleles
0.0% missing data
   0   (0.874) 0.975 0.994 0.865 0.628 0.979 0.933 0.544 0.823 0.970 0.995 0.974 0.734 0.952 0.965 
   1   (0.126) 0.025 0.006 0.135 0.372 0.021 0.067 0.456 0.177 0.030 0.005 0.026 0.266 0.048 0.035 

Locus 836 : 
2 alleles
0.3% missing data
   0   (0.857) 0.794 0.923 0.717 0.936 0.867 0.694 0.942 0.950 0.573 0.670 0.975 0.937 0.939 0.853 
   1   (0.143) 0.206 0.077 0.283 0.064 0.133 0.306 0.058 0.050 0.427 0.330 0.025 0.063 0.061 0.147 

Locus 837 : 
2 alleles
0.0% missing data
   0   (0.515) 0.705 0.818 0.544 0.306 0.863 0.610 0.779 0.375 0.444 0.582 0.089 0.482 0.545 0.432 
   1   (0.485) 0.295 0.182 0.456 0.694 0.137 0.390 0.221 0.625 0.556 0.418 0.911 0.518 0.455 0.568 

Locus 838 : 
2 alleles
0.0% missing data
   1   (0.611) 0.817 0.598 0.633 0.691 0.584 0.665 0.716 0.556 0.573 0.648 0.099 0.643 0.582 0.802 
   0   (0.389) 0.183 0.402 0.367 0.309 0.416 0.335 0.284 0.444 0.427 0.352 0.901 0.357 0.418 0.198 

Locus 839 : 
2 alleles
3.3% missing data
   1   (0.561) 0.625 0.623 0.562 0.560 0.709 0.461 0.500 0.562 0.617 0.635 0.923 0.508 0.512 0.458 
   0   (0.439) 0.375 0.377 0.438 0.440 0.291 0.539 0.500 0.438 0.383 0.365 0.077 0.492 0.488 0.542 

Locus 840 : 
2 alleles
0.0% missing data
   1   (0.253) 0.457 0.784 0.129 0.206 0.275 0.540 0.031 0.162 0.179 0.614 0.859 0.187 0.088 0.202 
   0   (0.747) 0.543 0.216 0.871 0.794 0.725 0.460 0.969 0.838 0.821 0.386 0.141 0.813 0.912 0.798 

Locus 841 : 
2 alleles
14.0% missing data
   0   (0.539) 0.536 0.314 0.861 0.490 0.832 0.473 0.499 0.572 0.482 0.600 0.925 0.551 0.187 0.210 
   1   (0.461) 0.464 0.686 0.139 0.510 0.168 0.527 0.501 0.428 0.518 0.400 0.075 0.449 0.813 0.790 

Locus 842 : 
2 alleles
0.7% missing data
   0   (0.372) 0.179 0.272 0.254 0.549 0.340 0.200 0.274 0.343 0.387 0.489 0.511 0.502 0.383 0.168 
   1   (0.628) 0.821 0.728 0.746 0.451 0.660 0.800 0.726 0.657 0.613 0.511 0.489 0.498 0.617 0.832 

Locus 843 : 
2 alleles
7.8% missing data
   0   (0.422) 0.440 0.520 0.314 0.282 0.453 0.518 0.489 0.344 0.386 0.386 0.902 0.507 0.432 0.278 
   1   (0.578) 0.560 0.480 0.686 0.718 0.547 0.482 0.511 0.656 0.614 0.614 0.098 0.493 0.568 0.722 

Locus 844 : 
2 alleles
23.8% missing data
   0   (0.635) 0.405 0.109 0.406 0.533 0.457 0.712 0.627 0.833 0.854 0.634 0.207 0.724 0.532 0.580 
   1   (0.365) 0.595 0.891 0.594 0.467 0.543 0.288 0.373 0.167 0.146 0.366 0.793 0.276 0.468 0.420 

Locus 845 : 
2 alleles
0.3% missing data
   0   (0.413) 0.196 0.713 0.317 0.453 0.538 0.547 0.295 0.297 0.417 0.754 0.902 0.361 0.459 0.123 
   1   (0.587) 0.804 0.287 0.683 0.547 0.462 0.453 0.705 0.703 0.583 0.246 0.098 0.639 0.541 0.877 

Locus 846 : 
2 alleles
0.3% missing data
   0   (0.403) 0.381 0.213 0.358 0.511 0.457 0.468 0.440 0.339 0.384 0.409 0.492 0.451 0.311 0.255 
   1   (0.597) 0.619 0.787 0.642 0.489 0.543 0.532 0.560 0.661 0.616 0.591 0.508 0.549 0.689 0.745 

Locus 847 : 
2 alleles
2.6% missing data
   0   (0.421) 0.361 0.250 0.506 0.356 0.432 0.300 0.456 0.416 0.489 0.403 0.495 0.355 0.469 0.564 
   1   (0.579) 0.639 0.750 0.494 0.644 0.568 0.700 0.544 0.584 0.511 0.597 0.505 0.645 0.531 0.436 

Locus 848 : 
2 alleles
1.6% missing data
   0   (0.809) 0.668 0.441 0.943 0.571 0.914 0.581 0.703 0.813 0.831 0.980 0.967 0.932 0.899 0.934 
   1   (0.191) 0.332 0.559 0.057 0.429 0.086 0.419 0.297 0.187 0.169 0.020 0.033 0.068 0.101 0.066 

Locus 849 : 
2 alleles
10.7% missing data
   1   (0.290) 0.474 0.676 0.537 0.170 0.067 0.190 0.068 0.321 0.311 0.178 0.047 0.311 0.437 0.319 
   0   (0.710) 0.526 0.324 0.463 0.830 0.933 0.810 0.932 0.679 0.689 0.822 0.953 0.689 0.563 0.681 

Locus 850 : 
2 alleles
7.5% missing data
   0   (0.937) 0.870 0.997 0.981 0.715 0.990 0.937 0.991 0.944 0.865 0.998 0.988 0.970 0.982 0.986 
   1   (0.063) 0.130 0.003 0.019 0.285 0.010 0.063 0.009 0.056 0.135 0.002 0.012 0.030 0.018 0.014 

Locus 851 : 
2 alleles
0.3% missing data
   0   (0.943) 0.876 0.997 0.983 0.685 0.991 0.963 0.993 0.963 0.856 0.998 0.988 0.971 0.985 0.988 
   1   (0.057) 0.124 0.003 0.017 0.315 0.009 0.037 0.007 0.037 0.144 0.002 0.012 0.029 0.015 0.012 

Locus 852 : 
2 alleles
0.3% missing data
   0   (0.436) 0.744 0.951 0.432 0.468 0.598 0.412 0.256 0.366 0.336 0.662 0.073 0.423 0.165 0.244 
   1   (0.564) 0.256 0.049 0.568 0.532 0.402 0.588 0.744 0.634 0.664 0.338 0.927 0.577 0.835 0.756 

Locus 853 : 
2 alleles
3.3% missing data
   0   (0.474) 0.464 0.195 0.805 0.299 0.625 0.233 0.775 0.476 0.325 0.414 0.912 0.585 0.209 0.407 
   1   (0.526) 0.536 0.805 0.195 0.701 0.375 0.767 0.225 0.524 0.675 0.586 0.088 0.415 0.791 0.593 

Locus 854 : 
2 alleles
0.0% missing data
   1   (0.290) 0.213 0.182 0.221 0.508 0.189 0.524 0.037 0.295 0.224 0.215 0.050 0.450 0.121 0.539 
   0   (0.710) 0.787 0.818 0.779 0.492 0.811 0.476 0.963 0.705 0.776 0.785 0.950 0.550 0.879 0.461 

Locus 855 : 
2 alleles
1.0% missing data
   0   (0.335) 0.190 0.318 0.197 0.403 0.280 0.217 0.317 0.235 0.427 0.448 0.466 0.343 0.378 0.421 
   1   (0.665) 0.810 0.682 0.803 0.597 0.720 0.783 0.683 0.765 0.573 0.552 0.534 0.657 0.622 0.579 

Locus 856 : 
2 alleles
0.3% missing data
   0   (0.340) 0.186 0.307 0.198 0.434 0.287 0.222 0.349 0.235 0.429 0.447 0.468 0.343 0.380 0.431 
   1   (0.660) 0.814 0.693 0.802 0.566 0.713 0.778 0.651 0.765 0.571 0.553 0.532 0.657 0.620 0.569 

Locus 857 : 
2 alleles
2.9% missing data
   0   (0.883) 0.705 0.726 0.971 0.982 0.966 0.956 0.986 0.955 0.665 0.811 0.979 0.779 0.927 0.262 
   1   (0.117) 0.295 0.274 0.029 0.018 0.034 0.044 0.014 0.045 0.335 0.189 0.021 0.221 0.073 0.738 

Locus 858 : 
2 alleles
1.0% missing data
   1   (0.443) 0.752 0.874 0.267 0.632 0.118 0.547 0.545 0.443 0.305 0.067 0.473 0.354 0.492 0.738 
   0   (0.557) 0.248 0.126 0.733 0.368 0.882 0.453 0.455 0.557 0.695 0.933 0.527 0.646 0.508 0.262 

Locus 859 : 
2 alleles
5.2% missing data
   0   (0.622) 0.631 0.614 0.780 0.463 0.847 0.825 0.622 0.519 0.696 0.559 0.108 0.679 0.850 0.650 
   1   (0.378) 0.369 0.386 0.220 0.537 0.153 0.175 0.378 0.481 0.304 0.441 0.892 0.321 0.150 0.350 

Locus 860 : 
2 alleles
1.6% missing data
   0   (0.439) 0.445 0.835 0.424 0.319 0.673 0.426 0.505 0.350 0.359 0.677 0.473 0.347 0.442 0.280 
   1   (0.561) 0.555 0.165 0.576 0.681 0.327 0.574 0.495 0.650 0.641 0.323 0.527 0.653 0.558 0.720 

Locus 861 : 
2 alleles
0.0% missing data
   0   (0.517) 0.356 0.249 0.285 0.535 0.412 0.782 0.461 0.695 0.758 0.479 0.089 0.542 0.240 0.153 
   1   (0.483) 0.644 0.751 0.715 0.465 0.588 0.218 0.539 0.305 0.242 0.521 0.911 0.458 0.760 0.847 

Locus 862 : 
2 alleles
1.0% missing data
   0   (0.432) 0.235 0.265 0.369 0.732 0.286 0.630 0.610 0.328 0.376 0.500 0.498 0.346 0.492 0.351 
   1   (0.568) 0.765 0.735 0.631 0.268 0.714 0.370 0.390 0.672 0.624 0.500 0.502 0.654 0.508 0.649 

Locus 863 : 
2 alleles
0.0% missing data
   0   (0.434) 0.547 0.849 0.339 0.523 0.148 0.641 0.304 0.412 0.270 0.879 0.073 0.344 0.398 0.214 
   1   (0.566) 0.453 0.151 0.661 0.477 0.852 0.359 0.696 0.588 0.730 0.121 0.927 0.656 0.602 0.786 

Locus 864 : 
2 alleles
10.1% missing data
   0   (0.701) 0.195 0.978 0.489 0.576 0.925 0.801 0.440 0.811 0.372 0.984 0.111 0.691 0.635 0.658 
   1   (0.299) 0.805 0.022 0.511 0.424 0.075 0.199 0.560 0.189 0.628 0.016 0.889 0.309 0.365 0.342 

Locus 865 : 
2 alleles
0.3% missing data
   1   (0.628) 0.733 0.889 0.620 0.607 0.678 0.803 0.386 0.672 0.518 0.583 0.936 0.610 0.704 0.467 
   0   (0.372) 0.267 0.111 0.380 0.393 0.322 0.197 0.614 0.328 0.482 0.417 0.064 0.390 0.296 0.533 

Locus 866 : 
2 alleles
4.2% missing data
   0   (0.505) 0.648 0.514 0.551 0.282 0.180 0.606 0.663 0.519 0.475 0.203 0.913 0.475 0.821 0.738 
   1   (0.495) 0.352 0.486 0.449 0.718 0.820 0.394 0.337 0.481 0.525 0.797 0.087 0.525 0.179 0.262 

Locus 867 : 
2 alleles
0.7% missing data
   1   (0.597) 0.341 0.209 0.604 0.737 0.300 0.632 0.597 0.716 0.347 0.662 0.932 0.675 0.709 0.648 
   0   (0.403) 0.659 0.791 0.396 0.263 0.700 0.368 0.403 0.284 0.653 0.338 0.068 0.325 0.291 0.352 

Locus 868 : 
2 alleles
8.1% missing data
   0   (0.542) 0.442 0.823 0.642 0.860 0.815 0.507 0.755 0.430 0.452 0.324 0.487 0.447 0.350 0.269 
   1   (0.458) 0.558 0.177 0.358 0.140 0.185 0.493 0.245 0.570 0.548 0.676 0.513 0.553 0.650 0.731 

Locus 869 : 
2 alleles
12.7% missing data
   0   (0.555) 0.575 0.146 0.527 0.503 0.406 0.781 0.760 0.607 0.677 0.639 0.106 0.568 0.606 0.297 
   1   (0.445) 0.425 0.854 0.473 0.497 0.594 0.219 0.240 0.393 0.323 0.361 0.894 0.432 0.394 0.703 

Locus 870 : 
2 alleles
0.3% missing data
   0   (0.839) 0.863 0.917 0.891 0.614 0.853 0.912 0.928 0.917 0.846 0.538 0.135 0.920 0.930 0.968 
   1   (0.161) 0.137 0.083 0.109 0.386 0.147 0.088 0.072 0.083 0.154 0.462 0.865 0.080 0.070 0.032 

Locus 871 : 
2 alleles
0.0% missing data
   0   (0.455) 0.512 0.283 0.511 0.376 0.283 0.573 0.496 0.487 0.460 0.436 0.490 0.489 0.469 0.242 
   1   (0.545) 0.488 0.717 0.489 0.624 0.717 0.427 0.504 0.513 0.540 0.564 0.510 0.511 0.531 0.758 

Locus 872 : 
2 alleles
1.6% missing data
   0   (0.910) 0.985 0.428 0.975 0.933 0.921 0.982 0.988 0.967 0.398 0.555 0.985 0.975 0.967 0.970 
   1   (0.090) 0.015 0.572 0.025 0.067 0.079 0.018 0.012 0.033 0.602 0.445 0.015 0.025 0.033 0.030 

Locus 873 : 
2 alleles
0.7% missing data
   0   (0.403) 0.288 0.288 0.425 0.328 0.444 0.453 0.467 0.418 0.459 0.522 0.068 0.308 0.446 0.329 
   1   (0.597) 0.712 0.712 0.575 0.672 0.556 0.547 0.533 0.582 0.541 0.478 0.932 0.692 0.554 0.671 

Locus 874 : 
2 alleles
0.0% missing data
   1   (0.472) 0.800 0.399 0.501 0.370 0.835 0.229 0.597 0.389 0.259 0.248 0.899 0.622 0.468 0.667 
   0   (0.528) 0.200 0.601 0.499 0.630 0.165 0.771 0.403 0.611 0.741 0.752 0.101 0.378 0.532 0.333 

Locus 875 : 
2 alleles
15.0% missing data
   1   (0.425) 0.501 0.135 0.408 0.447 0.119 0.281 0.197 0.511 0.720 0.460 0.093 0.541 0.195 0.695 
   0   (0.575) 0.499 0.865 0.592 0.553 0.881 0.719 0.803 0.489 0.280 0.540 0.907 0.459 0.805 0.305 

Locus 876 : 
2 alleles
7.8% missing data
   1   (0.194) 0.710 0.373 0.143 0.154 0.200 0.258 0.026 0.141 0.044 0.148 0.033 0.179 0.368 0.538 
   0   (0.806) 0.290 0.627 0.857 0.846 0.800 0.742 0.974 0.859 0.956 0.852 0.967 0.821 0.632 0.462 

Locus 877 : 
2 alleles
0.3% missing data
   0   (0.410) 0.420 0.466 0.454 0.338 0.348 0.232 0.378 0.513 0.344 0.364 0.070 0.431 0.592 0.243 
   1   (0.590) 0.580 0.534 0.546 0.662 0.652 0.768 0.622 0.487 0.656 0.636 0.930 0.569 0.408 0.757 

Locus 878 : 
2 alleles
0.0% missing data
   0   (0.646) 0.340 0.561 0.374 0.940 0.451 0.792 0.649 0.473 0.917 0.834 0.110 0.576 0.826 0.618 
   1   (0.354) 0.660 0.439 0.626 0.060 0.549 0.208 0.351 0.527 0.083 0.166 0.890 0.424 0.174 0.382 

Locus 879 : 
2 alleles
1.6% missing data
   0   (0.808) 0.917 0.649 0.938 0.889 0.622 0.421 0.835 0.678 0.950 0.882 0.965 0.933 0.922 0.916 
   1   (0.192) 0.083 0.351 0.062 0.111 0.378 0.579 0.165 0.322 0.050 0.118 0.035 0.067 0.078 0.084 

Locus 880 : 
2 alleles
0.0% missing data
   0   (0.642) 0.866 0.918 0.450 0.253 0.465 0.419 0.953 0.411 0.348 0.971 0.942 0.821 0.829 0.621 
   1   (0.358) 0.134 0.082 0.550 0.747 0.535 0.581 0.047 0.589 0.652 0.029 0.058 0.179 0.171 0.379 

Locus 881 : 
2 alleles
1.6% missing data
   0   (0.604) 0.809 0.949 0.546 0.363 0.507 0.416 0.949 0.386 0.349 0.506 0.940 0.811 0.827 0.489 
   1   (0.396) 0.191 0.051 0.454 0.637 0.493 0.584 0.051 0.614 0.651 0.494 0.060 0.189 0.173 0.511 

Locus 882 : 
2 alleles
3.6% missing data
   1   (0.163) 0.166 0.133 0.357 0.075 0.667 0.094 0.021 0.156 0.013 0.116 0.029 0.297 0.059 0.753 
   0   (0.837) 0.834 0.867 0.643 0.925 0.333 0.906 0.979 0.844 0.987 0.884 0.971 0.703 0.941 0.247 

Locus 883 : 
2 alleles
0.0% missing data
   0   (0.361) 0.430 0.315 0.238 0.412 0.238 0.231 0.357 0.345 0.316 0.400 0.454 0.332 0.449 0.427 
   1   (0.639) 0.570 0.685 0.762 0.588 0.762 0.769 0.643 0.655 0.684 0.600 0.546 0.668 0.551 0.573 

Locus 884 : 
2 alleles
0.0% missing data
   1   (0.045) 0.006 0.428 0.011 0.006 0.016 0.010 0.005 0.015 0.003 0.368 0.006 0.021 0.014 0.215 
   0   (0.955) 0.994 0.572 0.989 0.994 0.984 0.990 0.995 0.985 0.997 0.632 0.994 0.979 0.986 0.785 

Locus 885 : 
2 alleles
0.0% missing data
   0   (0.654) 0.868 0.526 0.499 0.678 0.421 0.799 0.465 0.813 0.546 0.526 0.945 0.622 0.890 0.380 
   1   (0.346) 0.132 0.474 0.501 0.322 0.579 0.201 0.535 0.187 0.454 0.474 0.055 0.378 0.110 0.620 

Locus 886 : 
2 alleles
3.6% missing data
   0   (0.386) 0.379 0.352 0.266 0.425 0.448 0.493 0.439 0.402 0.224 0.446 0.458 0.339 0.165 0.448 
   1   (0.614) 0.621 0.648 0.734 0.575 0.552 0.507 0.561 0.598 0.776 0.554 0.542 0.661 0.835 0.552 

Locus 887 : 
2 alleles
0.7% missing data
   0   (0.595) 0.389 0.937 0.231 0.914 0.819 0.550 0.675 0.477 0.823 0.524 0.094 0.374 0.414 0.751 
   1   (0.405) 0.611 0.063 0.769 0.086 0.181 0.450 0.325 0.523 0.177 0.476 0.906 0.626 0.586 0.249 

Locus 888 : 
2 alleles
2.0% missing data
   1   (0.524) 0.836 0.484 0.824 0.377 0.665 0.424 0.328 0.465 0.221 0.543 0.928 0.625 0.778 0.626 
   0   (0.476) 0.164 0.516 0.176 0.623 0.335 0.576 0.672 0.535 0.779 0.457 0.072 0.375 0.222 0.374 

Locus 889 : 
2 alleles
0.0% missing data
   0   (0.421) 0.343 0.387 0.394 0.366 0.380 0.666 0.382 0.419 0.712 0.396 0.072 0.346 0.172 0.366 
   1   (0.579) 0.657 0.613 0.606 0.634 0.620 0.334 0.618 0.581 0.288 0.604 0.928 0.654 0.828 0.634 

Locus 890 : 
2 alleles
3.3% missing data
   0   (0.386) 0.520 0.256 0.157 0.380 0.392 0.357 0.258 0.372 0.395 0.723 0.483 0.467 0.216 0.281 
   1   (0.614) 0.480 0.744 0.843 0.620 0.608 0.643 0.742 0.628 0.605 0.277 0.517 0.533 0.784 0.719 

Locus 891 : 
2 alleles
0.0% missing data
   0   (0.649) 0.875 0.890 0.524 0.278 0.335 0.560 0.952 0.527 0.693 0.656 0.942 0.803 0.295 0.906 
   1   (0.351) 0.125 0.110 0.476 0.722 0.665 0.440 0.048 0.473 0.307 0.344 0.058 0.197 0.705 0.094 

Locus 892 : 
2 alleles
3.6% missing data
   0   (0.334) 0.490 0.176 0.375 0.420 0.535 0.237 0.207 0.277 0.303 0.467 0.490 0.331 0.131 0.291 
   1   (0.666) 0.510 0.824 0.625 0.580 0.465 0.763 0.793 0.723 0.697 0.533 0.510 0.669 0.869 0.709 

Locus 893 : 
2 alleles
1.0% missing data
   0   (0.403) 0.481 0.356 0.501 0.493 0.261 0.417 0.217 0.338 0.391 0.392 0.473 0.472 0.436 0.377 
   1   (0.597) 0.519 0.644 0.499 0.507 0.739 0.583 0.783 0.662 0.609 0.608 0.527 0.528 0.564 0.623 

Locus 894 : 
2 alleles
0.0% missing data
   0   (0.881) 0.979 0.908 0.981 0.545 0.982 0.937 0.518 0.918 0.635 0.988 0.984 0.969 0.934 0.903 
   1   (0.119) 0.021 0.092 0.019 0.455 0.018 0.063 0.482 0.082 0.365 0.012 0.016 0.031 0.066 0.097 

Locus 895 : 
2 alleles
1.0% missing data
   0   (0.455) 0.615 0.408 0.254 0.345 0.736 0.602 0.527 0.387 0.517 0.592 0.897 0.365 0.383 0.240 
   1   (0.545) 0.385 0.592 0.746 0.655 0.264 0.398 0.473 0.613 0.483 0.408 0.103 0.635 0.617 0.760 

Locus 896 : 
2 alleles
4.9% missing data
   1   (0.455) 0.413 0.580 0.555 0.730 0.110 0.579 0.344 0.480 0.511 0.096 0.512 0.509 0.588 0.187 
   0   (0.545) 0.587 0.420 0.445 0.270 0.890 0.421 0.656 0.520 0.489 0.904 0.488 0.491 0.412 0.813 

Locus 897 : 
2 alleles
1.6% missing data
   1   (0.528) 0.629 0.609 0.329 0.399 0.573 0.652 0.732 0.454 0.647 0.623 0.925 0.440 0.210 0.729 
   0   (0.472) 0.371 0.391 0.671 0.601 0.427 0.348 0.268 0.546 0.353 0.377 0.075 0.560 0.790 0.271 

Locus 898 : 
2 alleles
0.3% missing data
   1   (0.626) 0.743 0.797 0.776 0.726 0.759 0.429 0.562 0.660 0.588 0.496 0.544 0.661 0.516 0.601 
   0   (0.374) 0.257 0.203 0.224 0.274 0.241 0.571 0.438 0.340 0.412 0.504 0.456 0.339 0.484 0.399 

Locus 899 : 
2 alleles
0.3% missing data
   0   (0.344) 0.556 0.270 0.420 0.285 0.178 0.302 0.318 0.306 0.294 0.356 0.055 0.363 0.716 0.226 
   1   (0.656) 0.444 0.730 0.580 0.715 0.822 0.698 0.682 0.694 0.706 0.644 0.945 0.637 0.284 0.774 

Locus 900 : 
2 alleles
2.9% missing data
   0   (0.419) 0.332 0.551 0.306 0.425 0.383 0.226 0.499 0.453 0.470 0.308 0.489 0.449 0.460 0.196 
   1   (0.581) 0.668 0.449 0.694 0.575 0.617 0.774 0.501 0.547 0.530 0.692 0.511 0.551 0.540 0.804 

Locus 901 : 
2 alleles
0.0% missing data
   1   (0.623) 0.723 0.786 0.584 0.563 0.537 0.499 0.512 0.630 0.644 0.549 0.936 0.712 0.855 0.549 
   0   (0.377) 0.277 0.214 0.416 0.437 0.463 0.501 0.488 0.370 0.356 0.451 0.064 0.288 0.145 0.451 

Locus 902 : 
2 alleles
0.0% missing data
   1   (0.617) 0.722 0.666 0.481 0.582 0.727 0.731 0.579 0.674 0.673 0.491 0.113 0.622 0.574 0.833 
   0   (0.383) 0.278 0.334 0.519 0.418 0.273 0.269 0.421 0.326 0.327 0.509 0.887 0.378 0.426 0.167 

Locus 903 : 
2 alleles
13.7% missing data
   0   (0.436) 0.443 0.261 0.358 0.477 0.380 0.426 0.383 0.443 0.498 0.441 0.513 0.500 0.253 0.420 
   1   (0.564) 0.557 0.739 0.642 0.523 0.620 0.574 0.617 0.557 0.502 0.559 0.487 0.500 0.747 0.580 

Locus 904 : 
2 alleles
2.6% missing data
   1   (0.313) 0.774 0.103 0.463 0.222 0.536 0.536 0.362 0.239 0.062 0.028 0.524 0.617 0.136 0.629 
   0   (0.687) 0.226 0.897 0.537 0.778 0.464 0.464 0.638 0.761 0.938 0.972 0.476 0.383 0.864 0.371 

Locus 905 : 
2 alleles
0.3% missing data
   1   (0.506) 0.314 0.675 0.673 0.594 0.190 0.648 0.286 0.460 0.092 0.501 0.914 0.711 0.796 0.863 
   0   (0.494) 0.686 0.325 0.327 0.406 0.810 0.352 0.714 0.540 0.908 0.499 0.086 0.289 0.204 0.137 

Locus 906 : 
2 alleles
0.3% missing data
   0   (0.437) 0.282 0.429 0.295 0.362 0.452 0.428 0.492 0.441 0.499 0.506 0.468 0.405 0.488 0.412 
   1   (0.563) 0.718 0.571 0.705 0.638 0.548 0.572 0.508 0.559 0.501 0.494 0.532 0.595 0.512 0.588 

Locus 907 : 
2 alleles
10.7% missing data
   1   (0.367) 0.084 0.361 0.124 0.714 0.757 0.227 0.632 0.486 0.259 0.454 0.063 0.195 0.186 0.080 
   0   (0.633) 0.916 0.639 0.876 0.286 0.243 0.773 0.368 0.514 0.741 0.546 0.937 0.805 0.814 0.920 

Locus 908 : 
2 alleles
0.0% missing data
   1   (0.637) 0.746 0.283 0.547 0.448 0.843 0.615 0.747 0.665 0.716 0.716 0.516 0.739 0.576 0.724 
   0   (0.363) 0.254 0.717 0.453 0.552 0.157 0.385 0.253 0.335 0.284 0.284 0.484 0.261 0.424 0.276 

Locus 909 : 
2 alleles
6.2% missing data
   1   (0.267) 0.613 0.511 0.428 0.077 0.290 0.249 0.033 0.237 0.318 0.572 0.048 0.188 0.372 0.425 
   0   (0.733) 0.387 0.489 0.572 0.923 0.710 0.751 0.967 0.763 0.682 0.428 0.952 0.812 0.628 0.575 

Locus 910 : 
2 alleles
4.9% missing data
   0   (0.935) 0.988 0.997 0.887 0.987 0.989 0.899 0.991 0.919 0.644 0.998 0.987 0.939 0.980 0.962 
   1   (0.065) 0.012 0.003 0.113 0.013 0.011 0.101 0.009 0.081 0.356 0.002 0.013 0.061 0.020 0.038 

Locus 911 : 
2 alleles
0.0% missing data
   1   (0.608) 0.639 0.524 0.626 0.633 0.783 0.712 0.557 0.607 0.567 0.637 0.508 0.601 0.590 0.772 
   0   (0.392) 0.361 0.476 0.374 0.367 0.217 0.288 0.443 0.393 0.433 0.363 0.492 0.399 0.410 0.228 

Locus 912 : 
2 alleles
3.6% missing data
   0   (0.407) 0.154 0.464 0.433 0.649 0.446 0.236 0.269 0.384 0.525 0.560 0.482 0.329 0.284 0.279 
   1   (0.593) 0.846 0.536 0.567 0.351 0.554 0.764 0.731 0.616 0.475 0.440 0.518 0.671 0.716 0.721 

Locus 913 : 
2 alleles
0.7% missing data
   0   (0.425) 0.465 0.085 0.239 0.384 0.252 0.419 0.512 0.386 0.629 0.720 0.888 0.335 0.489 0.426 
   1   (0.575) 0.535 0.915 0.761 0.616 0.748 0.581 0.488 0.614 0.371 0.280 0.112 0.665 0.511 0.574 

Locus 914 : 
2 alleles
0.0% missing data
   1   (0.344) 0.513 0.750 0.424 0.064 0.376 0.280 0.126 0.494 0.031 0.648 0.873 0.476 0.209 0.578 
   0   (0.656) 0.487 0.250 0.576 0.936 0.624 0.720 0.874 0.506 0.969 0.352 0.127 0.524 0.791 0.422 

Locus 915 : 
2 alleles
4.6% missing data
   0   (0.423) 0.197 0.364 0.243 0.406 0.809 0.631 0.465 0.363 0.807 0.331 0.079 0.417 0.144 0.213 
   1   (0.577) 0.803 0.636 0.757 0.594 0.191 0.369 0.535 0.637 0.193 0.669 0.921 0.583 0.856 0.787 

Locus 916 : 
2 alleles
0.0% missing data
   0   (0.443) 0.221 0.236 0.584 0.612 0.278 0.582 0.564 0.447 0.244 0.304 0.077 0.562 0.772 0.186 
   1   (0.557) 0.779 0.764 0.416 0.388 0.722 0.418 0.436 0.553 0.756 0.696 0.923 0.438 0.228 0.814 

Locus 917 : 
2 alleles
8.5% missing data
   0   (0.388) 0.206 0.395 0.247 0.398 0.236 0.371 0.488 0.394 0.405 0.497 0.483 0.448 0.221 0.219 
   1   (0.612) 0.794 0.605 0.753 0.602 0.764 0.629 0.512 0.606 0.595 0.503 0.517 0.552 0.779 0.781 

Locus 918 : 
2 alleles
0.0% missing data
   0   (0.716) 0.908 0.820 0.707 0.916 0.475 0.858 0.629 0.588 0.753 0.935 0.934 0.572 0.873 0.497 
   1   (0.284) 0.092 0.180 0.293 0.084 0.525 0.142 0.371 0.412 0.247 0.065 0.066 0.428 0.127 0.503 

Locus 919 : 
2 alleles
0.0% missing data
   0   (0.600) 0.329 0.915 0.728 0.822 0.759 0.636 0.563 0.533 0.487 0.401 0.928 0.532 0.267 0.784 
   1   (0.400) 0.671 0.085 0.272 0.178 0.241 0.364 0.437 0.467 0.513 0.599 0.072 0.468 0.733 0.216 

Locus 920 : 
2 alleles
5.2% missing data
   0   (0.357) 0.183 0.170 0.230 0.247 0.518 0.391 0.390 0.367 0.425 0.379 0.058 0.262 0.429 0.698 
   1   (0.643) 0.817 0.830 0.770 0.753 0.482 0.609 0.610 0.633 0.575 0.621 0.942 0.738 0.571 0.302 

Locus 921 : 
2 alleles
7.2% missing data
   1   (0.576) 0.867 0.535 0.841 0.529 0.508 0.575 0.527 0.650 0.513 0.128 0.871 0.534 0.579 0.741 
   0   (0.424) 0.133 0.465 0.159 0.471 0.492 0.425 0.473 0.350 0.487 0.872 0.129 0.466 0.421 0.259 

Locus 922 : 
2 alleles
15.0% missing data
   0   (0.372) 0.313 0.743 0.177 0.341 0.492 0.395 0.299 0.353 0.267 0.210 0.072 0.533 0.473 0.275 
   1   (0.628) 0.687 0.257 0.823 0.659 0.508 0.605 0.701 0.647 0.733 0.790 0.928 0.467 0.527 0.725 

Locus 923 : 
2 alleles
3.6% missing data
   0   (0.386) 0.484 0.280 0.371 0.318 0.438 0.188 0.468 0.458 0.445 0.410 0.070 0.263 0.442 0.398 
   1   (0.614) 0.516 0.720 0.629 0.682 0.562 0.812 0.532 0.542 0.555 0.590 0.930 0.737 0.558 0.602 

Locus 924 : 
2 alleles
0.0% missing data
   0   (0.468) 0.419 0.492 0.504 0.530 0.497 0.485 0.496 0.445 0.317 0.501 0.506 0.456 0.496 0.478 
   1   (0.532) 0.581 0.508 0.496 0.470 0.503 0.515 0.504 0.555 0.683 0.499 0.494 0.544 0.504 0.522 

Locus 925 : 
2 alleles
13.4% missing data
   0   (0.420) 0.351 0.415 0.321 0.349 0.393 0.317 0.497 0.380 0.483 0.424 0.492 0.373 0.745 0.402 
   1   (0.580) 0.649 0.585 0.679 0.651 0.607 0.683 0.503 0.620 0.517 0.576 0.508 0.627 0.255 0.598 

Locus 926 : 
2 alleles
2.6% missing data
   1   (0.640) 0.816 0.778 0.615 0.713 0.500 0.620 0.564 0.611 0.619 0.389 0.938 0.773 0.846 0.507 
   0   (0.360) 0.184 0.222 0.385 0.287 0.500 0.380 0.436 0.389 0.381 0.611 0.062 0.227 0.154 0.493 

Locus 927 : 
2 alleles
0.0% missing data
   0   (0.918) 0.940 0.808 0.915 0.849 0.966 0.968 0.989 0.970 0.993 0.398 0.986 0.876 0.962 0.949 
   1   (0.082) 0.060 0.192 0.085 0.151 0.034 0.032 0.011 0.030 0.007 0.602 0.014 0.124 0.038 0.051 

Locus 928 : 
2 alleles
0.0% missing data
   1   (0.541) 0.415 0.759 0.300 0.666 0.351 0.426 0.452 0.608 0.624 0.578 0.928 0.602 0.219 0.480 
   0   (0.459) 0.585 0.241 0.700 0.334 0.649 0.574 0.548 0.392 0.376 0.422 0.072 0.398 0.781 0.520 

Locus 929 : 
2 alleles
9.8% missing data
   0   (0.762) 0.677 0.984 0.873 0.604 0.960 0.372 0.366 0.719 0.348 0.989 0.948 0.875 0.871 0.911 
   1   (0.238) 0.323 0.016 0.127 0.396 0.040 0.628 0.634 0.281 0.652 0.011 0.052 0.125 0.129 0.089 

Locus 930 : 
2 alleles
1.6% missing data
   0   (0.396) 0.192 0.290 0.347 0.389 0.352 0.258 0.441 0.365 0.406 0.798 0.476 0.391 0.450 0.179 
   1   (0.604) 0.808 0.710 0.653 0.611 0.648 0.742 0.559 0.635 0.594 0.202 0.524 0.609 0.550 0.821 

Locus 931 : 
2 alleles
6.8% missing data
   0   (0.615) 0.536 0.700 0.368 0.862 0.338 0.605 0.953 0.713 0.314 0.662 0.929 0.524 0.209 0.261 
   1   (0.385) 0.464 0.300 0.632 0.138 0.662 0.395 0.047 0.287 0.686 0.338 0.071 0.476 0.791 0.739 

Locus 932 : 
2 alleles
2.6% missing data
   1   (0.210) 0.194 0.259 0.172 0.169 0.394 0.226 0.423 0.120 0.026 0.083 0.856 0.235 0.095 0.520 
   0   (0.790) 0.806 0.741 0.828 0.831 0.606 0.774 0.577 0.880 0.974 0.917 0.144 0.765 0.905 0.480 

Locus 933 : 
2 alleles
0.0% missing data
   0   (0.575) 0.645 0.536 0.694 0.476 0.878 0.214 0.363 0.773 0.659 0.428 0.096 0.487 0.807 0.305 
   1   (0.425) 0.355 0.464 0.306 0.524 0.122 0.786 0.637 0.227 0.341 0.572 0.904 0.513 0.193 0.695 

Locus 934 : 
2 alleles
2.6% missing data
   0   (0.443) 0.421 0.340 0.452 0.330 0.428 0.619 0.487 0.446 0.530 0.410 0.071 0.442 0.347 0.522 
   1   (0.557) 0.579 0.660 0.548 0.670 0.572 0.381 0.513 0.554 0.470 0.590 0.929 0.558 0.653 0.478 

Locus 935 : 
2 alleles
0.0% missing data
   0   (0.598) 0.417 0.771 0.293 0.838 0.550 0.624 0.949 0.610 0.626 0.370 0.930 0.432 0.230 0.325 
   1   (0.402) 0.583 0.229 0.707 0.162 0.450 0.376 0.051 0.390 0.374 0.630 0.070 0.568 0.770 0.675 

Locus 936 : 
2 alleles
1.0% missing data
   0   (0.827) 0.901 0.439 0.824 0.880 0.961 0.632 0.568 0.821 0.987 0.983 0.971 0.893 0.388 0.589 
   1   (0.173) 0.099 0.561 0.176 0.120 0.039 0.368 0.432 0.179 0.013 0.017 0.029 0.107 0.612 0.411 

Locus 937 : 
2 alleles
0.3% missing data
   0   (0.446) 0.506 0.229 0.396 0.409 0.560 0.445 0.497 0.414 0.338 0.519 0.507 0.465 0.496 0.582 
   1   (0.554) 0.494 0.771 0.604 0.591 0.440 0.555 0.503 0.586 0.662 0.481 0.493 0.535 0.504 0.418 

Locus 938 : 
2 alleles
1.0% missing data
   1   (0.620) 0.559 0.827 0.630 0.685 0.407 0.662 0.509 0.591 0.741 0.575 0.935 0.670 0.521 0.660 
   0   (0.380) 0.441 0.173 0.370 0.315 0.593 0.338 0.491 0.409 0.259 0.425 0.065 0.330 0.479 0.340 

Locus 939 : 
2 alleles
0.7% missing data
   0   (0.469) 0.525 0.188 0.465 0.495 0.338 0.515 0.497 0.491 0.499 0.466 0.492 0.419 0.478 0.602 
   1   (0.531) 0.475 0.812 0.535 0.505 0.662 0.485 0.503 0.509 0.501 0.534 0.508 0.581 0.522 0.398 

Locus 940 : 
2 alleles
36.2% missing data
   0   (0.424) 0.178 0.217 0.227 0.350 0.488 0.379 0.443 0.564 0.359 0.461 0.909 0.465 0.462 0.143 
   1   (0.576) 0.822 0.783 0.773 0.650 0.512 0.621 0.557 0.436 0.641 0.539 0.091 0.535 0.538 0.857 

Locus 941 : 
2 alleles
0.0% missing data
   0   (0.706) 0.858 0.897 0.561 0.865 0.549 0.809 0.821 0.748 0.549 0.760 0.123 0.763 0.346 0.807 
   1   (0.294) 0.142 0.103 0.439 0.135 0.451 0.191 0.179 0.252 0.451 0.240 0.877 0.237 0.654 0.193 

Locus 942 : 
2 alleles
0.0% missing data
   0   (0.404) 0.512 0.453 0.315 0.453 0.332 0.361 0.414 0.442 0.430 0.385 0.071 0.424 0.185 0.325 
   1   (0.596) 0.488 0.547 0.685 0.547 0.668 0.639 0.586 0.558 0.570 0.615 0.929 0.576 0.815 0.675 

Locus 943 : 
2 alleles
1.0% missing data
   0   (0.409) 0.379 0.223 0.316 0.509 0.384 0.456 0.342 0.385 0.452 0.471 0.502 0.389 0.169 0.604 
   1   (0.591) 0.621 0.777 0.684 0.491 0.616 0.544 0.658 0.615 0.548 0.529 0.498 0.611 0.831 0.396 

Locus 944 : 
2 alleles
6.5% missing data
   0   (0.373) 0.517 0.344 0.481 0.486 0.326 0.400 0.327 0.283 0.449 0.387 0.482 0.331 0.150 0.308 
   1   (0.627) 0.483 0.656 0.519 0.514 0.674 0.600 0.673 0.717 0.551 0.613 0.518 0.669 0.850 0.692 

Locus 945 : 
2 alleles
1.0% missing data
   0   (0.682) 0.583 0.402 0.768 0.745 0.638 0.884 0.280 0.773 0.805 0.706 0.950 0.613 0.854 0.469 
   1   (0.318) 0.417 0.598 0.232 0.255 0.362 0.116 0.720 0.227 0.195 0.294 0.050 0.387 0.146 0.531 

Locus 946 : 
2 alleles
0.0% missing data
   1   (0.527) 0.706 0.632 0.690 0.652 0.608 0.639 0.475 0.475 0.412 0.335 0.511 0.580 0.444 0.383 
   0   (0.473) 0.294 0.368 0.310 0.348 0.392 0.361 0.525 0.525 0.588 0.665 0.489 0.420 0.556 0.617 

Locus 947 : 
2 alleles
0.0% missing data
   0   (0.851) 0.868 0.972 0.810 0.885 0.974 0.904 0.980 0.748 0.567 0.990 0.144 0.942 0.913 0.510 
   1   (0.149) 0.132 0.028 0.190 0.115 0.026 0.096 0.020 0.252 0.433 0.010 0.856 0.058 0.087 0.490 

Locus 948 : 
2 alleles
8.1% missing data
   1   (0.665) 0.615 0.401 0.503 0.576 0.716 0.796 0.551 0.762 0.713 0.699 0.227 0.703 0.857 0.822 
   0   (0.335) 0.385 0.599 0.497 0.424 0.284 0.204 0.449 0.238 0.287 0.301 0.773 0.297 0.143 0.178 

Locus 949 : 
2 alleles
0.7% missing data
   0   (0.505) 0.199 0.468 0.672 0.440 0.515 0.263 0.502 0.618 0.596 0.505 0.925 0.626 0.163 0.174 
   1   (0.495) 0.801 0.532 0.328 0.560 0.485 0.737 0.498 0.382 0.404 0.495 0.075 0.374 0.837 0.826 

Locus 950 : 
2 alleles
1.0% missing data
   0   (0.398) 0.458 0.434 0.352 0.458 0.426 0.321 0.425 0.387 0.394 0.478 0.065 0.427 0.170 0.342 
   1   (0.602) 0.542 0.566 0.648 0.542 0.574 0.679 0.575 0.613 0.606 0.522 0.935 0.573 0.830 0.658 

Locus 951 : 
2 alleles
0.0% missing data
   0   (0.635) 0.581 0.909 0.263 0.930 0.315 0.521 0.780 0.595 0.522 0.938 0.500 0.544 0.470 0.571 
   1   (0.365) 0.419 0.091 0.737 0.070 0.685 0.479 0.220 0.405 0.478 0.062 0.500 0.456 0.530 0.429 

Locus 952 : 
2 alleles
0.3% missing data
   0   (0.551) 0.874 0.730 0.781 0.529 0.392 0.570 0.481 0.480 0.467 0.614 0.919 0.565 0.545 0.351 
   1   (0.449) 0.126 0.270 0.219 0.471 0.608 0.430 0.519 0.520 0.533 0.386 0.081 0.435 0.455 0.649 

Locus 953 : 
2 alleles
2.0% missing data
   0   (0.367) 0.248 0.468 0.332 0.200 0.324 0.263 0.431 0.354 0.460 0.345 0.478 0.328 0.719 0.182 
   1   (0.633) 0.752 0.532 0.668 0.800 0.676 0.737 0.569 0.646 0.540 0.655 0.522 0.672 0.281 0.818 

Locus 954 : 
2 alleles
1.0% missing data
   1   (0.350) 0.831 0.813 0.248 0.087 0.077 0.421 0.614 0.232 0.267 0.122 0.489 0.447 0.462 0.784 
   0   (0.650) 0.169 0.187 0.752 0.913 0.923 0.579 0.386 0.768 0.733 0.878 0.511 0.553 0.538 0.216 

Locus 955 : 
2 alleles
4.9% missing data
   0   (0.359) 0.365 0.290 0.246 0.273 0.213 0.320 0.511 0.391 0.390 0.483 0.070 0.321 0.400 0.252 
   1   (0.641) 0.635 0.710 0.754 0.727 0.787 0.680 0.489 0.609 0.610 0.517 0.930 0.679 0.600 0.748 

Locus 956 : 
2 alleles
1.3% missing data
   0   (0.418) 0.445 0.304 0.329 0.473 0.571 0.276 0.362 0.464 0.389 0.318 0.079 0.439 0.467 0.495 
   1   (0.582) 0.555 0.696 0.671 0.527 0.429 0.724 0.638 0.536 0.611 0.682 0.921 0.561 0.533 0.505 

Locus 957 : 
2 alleles
0.3% missing data
   0   (0.755) 0.811 0.636 0.813 0.931 0.695 0.577 0.637 0.770 0.715 0.928 0.968 0.793 0.899 0.445 
   1   (0.245) 0.189 0.364 0.187 0.069 0.305 0.423 0.363 0.230 0.285 0.072 0.032 0.207 0.101 0.555 

Locus 958 : 
2 alleles
0.0% missing data
   1   (0.640) 0.560 0.586 0.552 0.686 0.425 0.790 0.516 0.731 0.656 0.680 0.938 0.620 0.574 0.712 
   0   (0.360) 0.440 0.414 0.448 0.314 0.575 0.210 0.484 0.269 0.344 0.320 0.062 0.380 0.426 0.288 

Locus 959 : 
2 alleles
0.0% missing data
   0   (0.441) 0.496 0.349 0.263 0.531 0.228 0.642 0.387 0.440 0.591 0.296 0.075 0.463 0.503 0.480 
   1   (0.559) 0.504 0.651 0.737 0.469 0.772 0.358 0.613 0.560 0.409 0.704 0.925 0.537 0.497 0.520 

Locus 960 : 
2 alleles
0.0% missing data
   0   (0.420) 0.367 0.515 0.378 0.481 0.320 0.490 0.492 0.353 0.487 0.411 0.470 0.363 0.452 0.289 
   1   (0.580) 0.633 0.485 0.622 0.519 0.680 0.510 0.508 0.647 0.513 0.589 0.530 0.637 0.548 0.711 

Locus 961 : 
2 alleles
0.7% missing data
   0   (0.331) 0.405 0.513 0.270 0.251 0.140 0.385 0.242 0.289 0.364 0.257 0.055 0.439 0.277 0.422 
   1   (0.669) 0.595 0.487 0.730 0.749 0.860 0.615 0.758 0.711 0.636 0.743 0.945 0.561 0.723 0.578 

Locus 962 : 
2 alleles
2.3% missing data
   0   (0.409) 0.652 0.289 0.437 0.456 0.209 0.169 0.382 0.343 0.362 0.839 0.077 0.636 0.183 0.283 
   1   (0.591) 0.348 0.711 0.563 0.544 0.791 0.831 0.618 0.657 0.638 0.161 0.923 0.364 0.817 0.717 

Locus 963 : 
2 alleles
0.0% missing data
   1   (0.605) 0.605 0.763 0.442 0.696 0.477 0.588 0.531 0.572 0.520 0.596 0.939 0.693 0.584 0.862 
   0   (0.395) 0.395 0.237 0.558 0.304 0.523 0.412 0.469 0.428 0.480 0.404 0.061 0.307 0.416 0.138 

Locus 964 : 
2 alleles
0.3% missing data
   1   (0.458) 0.469 0.648 0.447 0.484 0.828 0.485 0.451 0.215 0.531 0.584 0.907 0.404 0.630 0.521 
   0   (0.542) 0.531 0.352 0.553 0.516 0.172 0.515 0.549 0.785 0.469 0.416 0.093 0.596 0.370 0.479 

Locus 965 : 
2 alleles
0.3% missing data
   0   (0.425) 0.368 0.435 0.433 0.353 0.494 0.201 0.400 0.443 0.706 0.505 0.484 0.371 0.179 0.333 
   1   (0.575) 0.632 0.565 0.567 0.647 0.506 0.799 0.600 0.557 0.294 0.495 0.516 0.629 0.821 0.667 

Locus 966 : 
2 alleles
0.7% missing data
   0   (0.389) 0.778 0.289 0.281 0.527 0.265 0.244 0.320 0.334 0.603 0.376 0.899 0.305 0.134 0.404 
   1   (0.611) 0.222 0.711 0.719 0.473 0.735 0.756 0.680 0.666 0.397 0.624 0.101 0.695 0.866 0.596 

Locus 967 : 
2 alleles
5.2% missing data
   0   (0.489) 0.296 0.312 0.457 0.452 0.262 0.203 0.430 0.699 0.473 0.533 0.071 0.411 0.699 0.734 
   1   (0.511) 0.704 0.688 0.543 0.548 0.738 0.797 0.570 0.301 0.527 0.467 0.929 0.589 0.301 0.266 

Locus 968 : 
2 alleles
2.0% missing data
   0   (0.359) 0.180 0.216 0.239 0.359 0.247 0.465 0.395 0.350 0.383 0.493 0.483 0.366 0.138 0.383 
   1   (0.641) 0.820 0.784 0.761 0.641 0.753 0.535 0.605 0.650 0.617 0.507 0.517 0.634 0.862 0.617 

Locus 969 : 
2 alleles
0.3% missing data
   1   (0.620) 0.650 0.650 0.777 0.684 0.775 0.603 0.266 0.711 0.683 0.605 0.110 0.514 0.847 0.617 
   0   (0.380) 0.350 0.350 0.223 0.316 0.225 0.397 0.734 0.289 0.317 0.395 0.890 0.486 0.153 0.383 

Locus 970 : 
2 alleles
0.0% missing data
   0   (0.456) 0.138 0.231 0.438 0.299 0.830 0.244 0.232 0.480 0.380 0.874 0.905 0.533 0.156 0.761 
   1   (0.544) 0.862 0.769 0.562 0.701 0.170 0.756 0.768 0.520 0.620 0.126 0.095 0.467 0.844 0.239 

Locus 971 : 
2 alleles
0.3% missing data
   0   (0.739) 0.344 0.760 0.880 0.329 0.879 0.485 0.950 0.803 0.514 0.609 0.952 0.814 0.905 0.949 
   1   (0.261) 0.656 0.240 0.120 0.671 0.121 0.515 0.050 0.197 0.486 0.391 0.048 0.186 0.095 0.051 

Locus 972 : 
2 alleles
4.2% missing data
   1   (0.331) 0.701 0.757 0.122 0.685 0.517 0.518 0.065 0.222 0.506 0.682 0.060 0.197 0.117 0.100 
   0   (0.669) 0.299 0.243 0.878 0.315 0.483 0.482 0.935 0.778 0.494 0.318 0.940 0.803 0.883 0.900 

Locus 973 : 
2 alleles
2.6% missing data
   0   (0.534) 0.369 0.899 0.503 0.423 0.896 0.549 0.597 0.609 0.330 0.760 0.922 0.239 0.216 0.650 
   1   (0.466) 0.631 0.101 0.497 0.577 0.104 0.451 0.403 0.391 0.670 0.240 0.078 0.761 0.784 0.350 

Locus 974 : 
2 alleles
0.0% missing data
   0   (0.366) 0.599 0.461 0.170 0.408 0.257 0.354 0.346 0.292 0.348 0.481 0.493 0.370 0.413 0.248 
   1   (0.634) 0.401 0.539 0.830 0.592 0.743 0.646 0.654 0.708 0.652 0.519 0.507 0.630 0.587 0.752 

Locus 975 : 
2 alleles
14.7% missing data
   1   (0.260) 0.243 0.816 0.169 0.072 0.364 0.064 0.070 0.152 0.309 0.692 0.045 0.500 0.479 0.263 
   0   (0.740) 0.757 0.184 0.831 0.928 0.636 0.936 0.930 0.848 0.691 0.308 0.955 0.500 0.521 0.737 

Locus 976 : 
2 alleles
0.0% missing data
   1   (0.577) 0.625 0.761 0.685 0.568 0.431 0.504 0.507 0.622 0.502 0.657 0.925 0.566 0.535 0.446 
   0   (0.423) 0.375 0.239 0.315 0.432 0.569 0.496 0.493 0.378 0.498 0.343 0.075 0.434 0.465 0.554 

Locus 977 : 
2 alleles
0.0% missing data
   1   (0.433) 0.826 0.881 0.447 0.472 0.569 0.524 0.461 0.431 0.041 0.663 0.062 0.497 0.176 0.454 
   0   (0.567) 0.174 0.119 0.553 0.528 0.431 0.476 0.539 0.569 0.959 0.337 0.938 0.503 0.824 0.546 

Locus 978 : 
2 alleles
9.8% missing data
   0   (0.413) 0.301 0.417 0.312 0.319 0.416 0.470 0.778 0.376 0.476 0.269 0.555 0.476 0.161 0.228 
   1   (0.587) 0.699 0.583 0.688 0.681 0.584 0.530 0.222 0.624 0.524 0.731 0.445 0.524 0.839 0.772 

Locus 979 : 
2 alleles
16.0% missing data
   0   (0.456) 0.401 0.535 0.403 0.277 0.524 0.555 0.428 0.603 0.404 0.423 0.514 0.356 0.250 0.473 
   1   (0.544) 0.599 0.465 0.597 0.723 0.476 0.445 0.572 0.397 0.596 0.577 0.486 0.644 0.750 0.527 

Locus 980 : 
2 alleles
0.0% missing data
   0   (0.376) 0.620 0.659 0.316 0.328 0.302 0.244 0.490 0.268 0.470 0.623 0.060 0.271 0.564 0.253 
   1   (0.624) 0.380 0.341 0.684 0.672 0.698 0.756 0.510 0.732 0.530 0.377 0.940 0.729 0.436 0.747 

Locus 981 : 
2 alleles
1.6% missing data
   0   (0.427) 0.522 0.565 0.527 0.375 0.187 0.322 0.318 0.504 0.319 0.628 0.072 0.561 0.174 0.376 
   1   (0.573) 0.478 0.435 0.473 0.625 0.813 0.678 0.682 0.496 0.681 0.372 0.928 0.439 0.826 0.624 

Locus 982 : 
2 alleles
0.3% missing data
   0   (0.523) 0.292 0.216 0.520 0.821 0.549 0.739 0.407 0.418 0.766 0.812 0.087 0.456 0.197 0.565 
   1   (0.477) 0.708 0.784 0.480 0.179 0.451 0.261 0.593 0.582 0.234 0.188 0.913 0.544 0.803 0.435 

Locus 983 : 
2 alleles
0.7% missing data
   0   (0.490) 0.595 0.204 0.791 0.305 0.319 0.446 0.571 0.510 0.575 0.906 0.089 0.357 0.495 0.334 
   1   (0.510) 0.405 0.796 0.209 0.695 0.681 0.554 0.429 0.490 0.425 0.094 0.911 0.643 0.505 0.666 

Locus 984 : 
2 alleles
0.3% missing data
   0   (0.545) 0.434 0.213 0.545 0.608 0.307 0.431 0.638 0.637 0.775 0.365 0.546 0.605 0.250 0.654 
   1   (0.455) 0.566 0.787 0.455 0.392 0.693 0.569 0.362 0.363 0.225 0.635 0.454 0.395 0.750 0.346 

Locus 985 : 
2 alleles
0.0% missing data
   1   (0.539) 0.610 0.673 0.703 0.629 0.553 0.516 0.401 0.624 0.557 0.340 0.111 0.509 0.506 0.443 
   0   (0.461) 0.390 0.327 0.297 0.371 0.447 0.484 0.599 0.376 0.443 0.660 0.889 0.491 0.494 0.557 

Locus 986 : 
2 alleles
1.0% missing data
   0   (0.355) 0.302 0.343 0.229 0.337 0.399 0.175 0.393 0.354 0.478 0.321 0.068 0.414 0.289 0.266 
   1   (0.645) 0.698 0.657 0.771 0.663 0.601 0.825 0.607 0.646 0.522 0.679 0.932 0.586 0.711 0.734 

Locus 987 : 
2 alleles
17.6% missing data
   0   (0.658) 0.779 0.218 0.434 0.534 0.738 0.786 0.896 0.711 0.968 0.709 0.114 0.516 0.276 0.336 
   1   (0.342) 0.221 0.782 0.566 0.466 0.262 0.214 0.104 0.289 0.032 0.291 0.886 0.484 0.724 0.664 

Locus 988 : 
2 alleles
10.1% missing data
   0   (0.450) 0.467 0.621 0.464 0.476 0.365 0.524 0.496 0.447 0.368 0.407 0.470 0.357 0.483 0.393 
   1   (0.550) 0.533 0.379 0.536 0.524 0.635 0.476 0.504 0.553 0.632 0.593 0.530 0.643 0.517 0.607 

Locus 989 : 
2 alleles
9.8% missing data
   0   (0.561) 0.497 0.361 0.601 0.474 0.350 0.494 0.768 0.599 0.770 0.305 0.918 0.377 0.806 0.671 
   1   (0.439) 0.503 0.639 0.399 0.526 0.650 0.506 0.232 0.401 0.230 0.695 0.082 0.623 0.194 0.329 

Locus 990 : 
2 alleles
1.0% missing data
   1   (0.581) 0.617 0.591 0.368 0.677 0.518 0.762 0.550 0.566 0.575 0.690 0.509 0.630 0.676 0.478 
   0   (0.419) 0.383 0.409 0.632 0.323 0.482 0.238 0.450 0.434 0.425 0.310 0.491 0.370 0.324 0.522 

Locus 991 : 
2 alleles
18.2% missing data
   1   (0.612) 0.742 0.556 0.805 0.675 0.446 0.690 0.442 0.629 0.534 0.600 0.534 0.670 0.615 0.741 
   0   (0.388) 0.258 0.444 0.195 0.325 0.554 0.310 0.558 0.371 0.466 0.400 0.466 0.330 0.385 0.259 

Locus 992 : 
2 alleles
1.0% missing data
   1   (0.179) 0.144 0.809 0.040 0.304 0.126 0.487 0.108 0.146 0.037 0.438 0.027 0.075 0.062 0.065 
   0   (0.821) 0.856 0.191 0.960 0.696 0.874 0.513 0.892 0.854 0.963 0.562 0.973 0.925 0.938 0.935 

Locus 993 : 
2 alleles
15.6% missing data
   0   (0.426) 0.500 0.346 0.391 0.399 0.499 0.386 0.631 0.374 0.480 0.435 0.133 0.367 0.340 0.539 
   1   (0.574) 0.500 0.654 0.609 0.601 0.501 0.614 0.369 0.626 0.520 0.565 0.867 0.633 0.660 0.461 

Locus 994 : 
2 alleles
1.6% missing data
   0   (0.441) 0.551 0.495 0.353 0.480 0.476 0.528 0.740 0.340 0.414 0.387 0.079 0.390 0.341 0.614 
   1   (0.559) 0.449 0.505 0.647 0.520 0.524 0.472 0.260 0.660 0.586 0.613 0.921 0.610 0.659 0.386 

Locus 995 : 
2 alleles
10.4% missing data
   0   (0.410) 0.511 0.340 0.265 0.269 0.436 0.570 0.390 0.326 0.438 0.289 0.488 0.448 0.684 0.565 
   1   (0.590) 0.489 0.660 0.735 0.731 0.564 0.430 0.610 0.674 0.562 0.711 0.512 0.552 0.316 0.435 

Locus 996 : 
2 alleles
17.3% missing data
   1   (0.565) 0.228 0.524 0.810 0.453 0.336 0.746 0.398 0.574 0.652 0.618 0.541 0.648 0.580 0.675 
   0   (0.435) 0.772 0.476 0.190 0.547 0.664 0.254 0.602 0.426 0.348 0.382 0.459 0.352 0.420 0.325 

Locus 997 : 
2 alleles
12.1% missing data
   0   (0.387) 0.595 0.451 0.345 0.319 0.218 0.387 0.375 0.371 0.380 0.420 0.894 0.342 0.296 0.262 
   1   (0.613) 0.405 0.549 0.655 0.681 0.782 0.613 0.625 0.629 0.620 0.580 0.106 0.658 0.704 0.738 

Locus 998 : 
2 alleles
0.3% missing data
   0   (0.596) 0.691 0.723 0.749 0.659 0.333 0.554 0.402 0.722 0.703 0.644 0.105 0.435 0.846 0.317 
   1   (0.404) 0.309 0.277 0.251 0.341 0.667 0.446 0.598 0.278 0.297 0.356 0.895 0.565 0.154 0.683 

Locus 999 : 
2 alleles
0.7% missing data
   1   (0.497) 0.514 0.577 0.578 0.698 0.387 0.414 0.689 0.563 0.294 0.584 0.096 0.347 0.783 0.135 
   0   (0.503) 0.486 0.423 0.422 0.302 0.613 0.586 0.311 0.437 0.706 0.416 0.904 0.653 0.217 0.865 

Locus 1000 : 
2 alleles
1.6% missing data
   1   (0.617) 0.651 0.599 0.703 0.703 0.727 0.517 0.608 0.627 0.316 0.651 0.935 0.676 0.745 0.650 
   0   (0.383) 0.349 0.401 0.297 0.297 0.273 0.483 0.392 0.373 0.684 0.349 0.065 0.324 0.255 0.350 

Locus 1001 : 
2 alleles
0.3% missing data
   1   (0.507) 0.653 0.836 0.405 0.114 0.725 0.428 0.529 0.459 0.417 0.590 0.472 0.589 0.811 0.774 
   0   (0.493) 0.347 0.164 0.595 0.886 0.275 0.572 0.471 0.541 0.583 0.410 0.528 0.411 0.189 0.226 

Locus 1002 : 
2 alleles
0.0% missing data
   0   (0.595) 0.834 0.766 0.699 0.615 0.822 0.306 0.425 0.736 0.457 0.593 0.927 0.627 0.226 0.212 
   1   (0.405) 0.166 0.234 0.301 0.385 0.178 0.694 0.575 0.264 0.543 0.407 0.073 0.373 0.774 0.788 

Locus 1003 : 
2 alleles
13.0% missing data
   1   (0.560) 0.819 0.439 0.789 0.795 0.787 0.572 0.612 0.483 0.344 0.556 0.522 0.416 0.555 0.587 
   0   (0.440) 0.181 0.561 0.211 0.205 0.213 0.428 0.388 0.517 0.656 0.444 0.478 0.584 0.445 0.413 

Locus 1004 : 
2 alleles
6.2% missing data
   1   (0.599) 0.736 0.832 0.596 0.763 0.527 0.714 0.664 0.587 0.267 0.441 0.525 0.500 0.838 0.778 
   0   (0.401) 0.264 0.168 0.404 0.237 0.473 0.286 0.336 0.413 0.733 0.559 0.475 0.500 0.162 0.222 

Locus 1005 : 
2 alleles
14.0% missing data
   0   (0.729) 0.553 0.969 0.671 0.782 0.946 0.610 0.520 0.717 0.544 0.982 0.946 0.701 0.575 0.664 
   1   (0.271) 0.447 0.031 0.329 0.218 0.054 0.390 0.480 0.283 0.456 0.018 0.054 0.299 0.425 0.336 

Locus 1006 : 
2 alleles
2.3% missing data
   0   (0.374) 0.216 0.437 0.294 0.413 0.262 0.302 0.367 0.409 0.479 0.288 0.448 0.308 0.400 0.199 
   1   (0.626) 0.784 0.563 0.706 0.587 0.738 0.698 0.633 0.591 0.521 0.712 0.552 0.692 0.600 0.801 

Locus 1007 : 
2 alleles
0.0% missing data
   0   (0.354) 0.354 0.488 0.341 0.344 0.280 0.275 0.437 0.226 0.485 0.324 0.885 0.368 0.328 0.175 
   1   (0.646) 0.646 0.512 0.659 0.656 0.720 0.725 0.563 0.774 0.515 0.676 0.115 0.632 0.672 0.825 

Locus 1008 : 
2 alleles
0.3% missing data
   1   (0.558) 0.692 0.691 0.580 0.548 0.508 0.368 0.170 0.595 0.614 0.536 0.931 0.684 0.409 0.757 
   0   (0.442) 0.308 0.309 0.420 0.452 0.492 0.632 0.830 0.405 0.386 0.464 0.069 0.316 0.591 0.243 

Locus 1009 : 
2 alleles
1.3% missing data
   0   (0.441) 0.361 0.312 0.393 0.298 0.670 0.415 0.299 0.479 0.498 0.341 0.485 0.509 0.481 0.432 
   1   (0.559) 0.639 0.688 0.607 0.702 0.330 0.585 0.701 0.521 0.502 0.659 0.515 0.491 0.519 0.568 

Locus 1010 : 
2 alleles
1.0% missing data
   0   (0.427) 0.221 0.178 0.457 0.474 0.316 0.231 0.568 0.533 0.525 0.409 0.081 0.378 0.733 0.167 
   1   (0.573) 0.779 0.822 0.543 0.526 0.684 0.769 0.432 0.467 0.475 0.591 0.919 0.622 0.267 0.833 

Locus 1011 : 
2 alleles
2.0% missing data
   0   (0.443) 0.232 0.285 0.463 0.312 0.480 0.573 0.302 0.418 0.313 0.331 0.906 0.699 0.221 0.752 
   1   (0.557) 0.768 0.715 0.537 0.688 0.520 0.427 0.698 0.582 0.687 0.669 0.094 0.301 0.779 0.248 

Locus 1012 : 
2 alleles
9.1% missing data
   0   (0.411) 0.330 0.410 0.219 0.545 0.502 0.323 0.285 0.409 0.519 0.721 0.066 0.531 0.181 0.142 
   1   (0.589) 0.670 0.590 0.781 0.455 0.498 0.677 0.715 0.591 0.481 0.279 0.934 0.469 0.819 0.858 

Locus 1013 : 
2 alleles
17.9% missing data
   0   (0.391) 0.366 0.434 0.287 0.404 0.858 0.420 0.231 0.455 0.350 0.379 0.065 0.377 0.217 0.158 
   1   (0.609) 0.634 0.566 0.713 0.596 0.142 0.580 0.769 0.545 0.650 0.621 0.935 0.623 0.783 0.842 

Locus 1014 : 
2 alleles
0.7% missing data
   1   (0.596) 0.529 0.576 0.741 0.694 0.702 0.546 0.578 0.585 0.506 0.683 0.522 0.583 0.836 0.450 
   0   (0.404) 0.471 0.424 0.259 0.306 0.298 0.454 0.422 0.415 0.494 0.317 0.478 0.417 0.164 0.550 

Locus 1015 : 
2 alleles
0.0% missing data
   0   (0.608) 0.350 0.318 0.584 0.622 0.397 0.602 0.886 0.774 0.913 0.470 0.098 0.466 0.218 0.309 
   1   (0.392) 0.650 0.682 0.416 0.378 0.603 0.398 0.114 0.226 0.087 0.530 0.902 0.534 0.782 0.691 

Locus 1016 : 
2 alleles
2.0% missing data
   0   (0.467) 0.163 0.359 0.531 0.185 0.283 0.413 0.928 0.331 0.483 0.945 0.084 0.415 0.472 0.599 
   1   (0.533) 0.837 0.641 0.469 0.815 0.717 0.587 0.072 0.669 0.517 0.055 0.916 0.585 0.528 0.401 

Locus 1017 : 
2 alleles
0.0% missing data
   0   (0.735) 0.145 0.945 0.259 0.868 0.927 0.830 0.744 0.678 0.926 0.914 0.134 0.713 0.884 0.647 
   1   (0.265) 0.855 0.055 0.741 0.132 0.073 0.170 0.256 0.322 0.074 0.086 0.866 0.287 0.116 0.353 

Locus 1018 : 
2 alleles
0.0% missing data
   0   (0.501) 0.647 0.545 0.323 0.352 0.247 0.274 0.524 0.600 0.473 0.768 0.087 0.472 0.832 0.522 
   1   (0.499) 0.353 0.455 0.677 0.648 0.753 0.726 0.476 0.400 0.527 0.232 0.913 0.528 0.168 0.478 

Locus 1019 : 
2 alleles
0.0% missing data
   0   (0.419) 0.266 0.428 0.193 0.776 0.192 0.342 0.351 0.480 0.330 0.418 0.068 0.409 0.485 0.431 
   1   (0.581) 0.734 0.572 0.807 0.224 0.808 0.658 0.649 0.520 0.670 0.582 0.932 0.591 0.515 0.569 

Locus 1020 : 
2 alleles
14.7% missing data
   0   (0.640) 0.758 0.143 0.728 0.821 0.526 0.424 0.687 0.671 0.486 0.670 0.926 0.791 0.383 0.824 
   1   (0.360) 0.242 0.857 0.272 0.179 0.474 0.576 0.313 0.329 0.514 0.330 0.074 0.209 0.617 0.176 

Locus 1021 : 
2 alleles
11.1% missing data
   0   (0.714) 0.732 0.133 0.666 0.757 0.812 0.431 0.764 0.711 0.821 0.751 0.943 0.842 0.840 0.899 
   1   (0.286) 0.268 0.867 0.334 0.243 0.188 0.569 0.236 0.289 0.179 0.249 0.057 0.158 0.160 0.101 

Locus 1022 : 
2 alleles
6.5% missing data
   0   (0.400) 0.364 0.432 0.312 0.476 0.143 0.239 0.346 0.399 0.404 0.418 0.457 0.423 0.341 0.645 
   1   (0.600) 0.636 0.568 0.688 0.524 0.857 0.761 0.654 0.601 0.596 0.582 0.543 0.577 0.659 0.355 

Locus 1023 : 
2 alleles
5.9% missing data
   0   (0.404) 0.538 0.307 0.323 0.360 0.367 0.507 0.346 0.474 0.368 0.527 0.071 0.362 0.191 0.442 
   1   (0.596) 0.462 0.693 0.677 0.640 0.633 0.493 0.654 0.526 0.632 0.473 0.929 0.638 0.809 0.558 

Locus 1024 : 
2 alleles
3.9% missing data
   0   (0.508) 0.816 0.253 0.628 0.461 0.321 0.375 0.257 0.448 0.656 0.466 0.916 0.541 0.822 0.659 
   1   (0.492) 0.184 0.747 0.372 0.539 0.679 0.625 0.743 0.552 0.344 0.534 0.084 0.459 0.178 0.341 

Locus 1025 : 
2 alleles
0.3% missing data
   0   (0.418) 0.225 0.165 0.553 0.311 0.833 0.497 0.582 0.361 0.339 0.857 0.084 0.454 0.139 0.167 
   1   (0.582) 0.775 0.835 0.447 0.689 0.167 0.503 0.418 0.639 0.661 0.143 0.916 0.546 0.861 0.833 

Locus 1026 : 
2 alleles
18.2% missing data
   1   (0.668) 0.608 0.891 0.655 0.560 0.868 0.724 0.586 0.705 0.661 0.392 0.933 0.678 0.738 0.749 
   0   (0.332) 0.392 0.109 0.345 0.440 0.132 0.276 0.414 0.295 0.339 0.608 0.067 0.322 0.262 0.251 

Locus 1027 : 
2 alleles
2.0% missing data
   0   (0.410) 0.221 0.165 0.555 0.305 0.830 0.482 0.581 0.339 0.326 0.858 0.083 0.459 0.139 0.172 
   1   (0.590) 0.779 0.835 0.445 0.695 0.170 0.518 0.419 0.661 0.674 0.142 0.917 0.541 0.861 0.828 

Locus 1028 : 
2 alleles
1.0% missing data
   0   (0.484) 0.491 0.422 0.373 0.507 0.503 0.500 0.498 0.507 0.478 0.498 0.503 0.470 0.475 0.448 
   1   (0.516) 0.509 0.578 0.627 0.493 0.497 0.500 0.502 0.493 0.522 0.502 0.497 0.530 0.525 0.552 

Locus 1029 : 
2 alleles
1.0% missing data
   0   (0.620) 0.308 0.932 0.248 0.466 0.932 0.529 0.933 0.428 0.460 0.917 0.503 0.737 0.560 0.729 
   1   (0.380) 0.692 0.068 0.752 0.534 0.068 0.471 0.067 0.572 0.540 0.083 0.497 0.263 0.440 0.271 

Locus 1030 : 
2 alleles
1.6% missing data
   1   (0.631) 0.659 0.479 0.702 0.423 0.843 0.683 0.791 0.625 0.660 0.575 0.520 0.613 0.843 0.688 
   0   (0.369) 0.341 0.521 0.298 0.577 0.157 0.317 0.209 0.375 0.340 0.425 0.480 0.387 0.157 0.312 

Locus 1031 : 
2 alleles
9.8% missing data
   1   (0.617) 0.782 0.453 0.677 0.541 0.628 0.586 0.661 0.664 0.622 0.797 0.517 0.567 0.528 0.740 
   0   (0.383) 0.218 0.547 0.323 0.459 0.372 0.414 0.339 0.336 0.378 0.203 0.483 0.433 0.472 0.260 

Locus 1032 : 
2 alleles
0.3% missing data
   0   (0.378) 0.199 0.358 0.277 0.476 0.374 0.239 0.417 0.395 0.462 0.492 0.061 0.329 0.317 0.327 
   1   (0.622) 0.801 0.642 0.723 0.524 0.626 0.761 0.583 0.605 0.538 0.508 0.939 0.671 0.683 0.673 

Locus 1033 : 
2 alleles
2.0% missing data
   0   (0.570) 0.475 0.432 0.659 0.326 0.584 0.658 0.506 0.513 0.749 0.485 0.925 0.732 0.514 0.702 
   1   (0.430) 0.525 0.568 0.341 0.674 0.416 0.342 0.494 0.487 0.251 0.515 0.075 0.268 0.486 0.298 

Locus 1034 : 
2 alleles
0.0% missing data
   1   (0.357) 0.408 0.355 0.413 0.572 0.110 0.461 0.294 0.398 0.266 0.039 0.061 0.375 0.745 0.341 
   0   (0.643) 0.592 0.645 0.587 0.428 0.890 0.539 0.706 0.602 0.734 0.961 0.939 0.625 0.255 0.659 

Locus 1035 : 
2 alleles
0.7% missing data
   1   (0.627) 0.610 0.686 0.608 0.717 0.555 0.570 0.611 0.695 0.633 0.510 0.527 0.590 0.850 0.638 
   0   (0.373) 0.390 0.314 0.392 0.283 0.445 0.430 0.389 0.305 0.367 0.490 0.473 0.410 0.150 0.362 

Locus 1036 : 
2 alleles
0.3% missing data
   0   (0.355) 0.187 0.449 0.217 0.379 0.348 0.358 0.231 0.369 0.345 0.502 0.476 0.268 0.289 0.396 
   1   (0.645) 0.813 0.551 0.783 0.621 0.652 0.642 0.769 0.631 0.655 0.498 0.524 0.732 0.711 0.604 

Locus 1037 : 
2 alleles
2.9% missing data
   0   (0.439) 0.358 0.369 0.438 0.363 0.468 0.513 0.569 0.448 0.754 0.373 0.084 0.319 0.321 0.280 
   1   (0.561) 0.642 0.631 0.562 0.637 0.532 0.487 0.431 0.552 0.246 0.627 0.916 0.681 0.679 0.720 

Locus 1038 : 
2 alleles
9.4% missing data
   0   (0.266) 0.095 0.582 0.379 0.352 0.097 0.135 0.410 0.168 0.251 0.443 0.434 0.214 0.104 0.184 
   1   (0.734) 0.905 0.418 0.621 0.648 0.903 0.865 0.590 0.832 0.749 0.557 0.566 0.786 0.896 0.816 

Locus 1039 : 
2 alleles
0.0% missing data
   1   (0.511) 0.644 0.635 0.382 0.496 0.519 0.275 0.367 0.541 0.544 0.717 0.902 0.510 0.497 0.372 
   0   (0.489) 0.356 0.365 0.618 0.504 0.481 0.725 0.633 0.459 0.456 0.283 0.098 0.490 0.503 0.628 

Locus 1040 : 
2 alleles
1.3% missing data
   1   (0.616) 0.653 0.613 0.452 0.675 0.323 0.551 0.608 0.638 0.716 0.607 0.925 0.718 0.698 0.503 
   0   (0.384) 0.347 0.387 0.548 0.325 0.677 0.449 0.392 0.362 0.284 0.393 0.075 0.282 0.302 0.497 

Locus 1041 : 
2 alleles
0.7% missing data
   0   (0.378) 0.459 0.365 0.442 0.391 0.220 0.216 0.393 0.365 0.297 0.426 0.467 0.376 0.457 0.314 
   1   (0.622) 0.541 0.635 0.558 0.609 0.780 0.784 0.607 0.635 0.703 0.574 0.533 0.624 0.543 0.686 

Locus 1042 : 
2 alleles
1.3% missing data
   0   (0.403) 0.626 0.320 0.425 0.455 0.275 0.291 0.492 0.338 0.438 0.499 0.516 0.305 0.277 0.556 
   1   (0.597) 0.374 0.680 0.575 0.545 0.725 0.709 0.508 0.662 0.562 0.501 0.484 0.695 0.723 0.444 

Locus 1043 : 
2 alleles
1.3% missing data
   0   (0.607) 0.399 0.443 0.827 0.412 0.852 0.325 0.447 0.657 0.798 0.521 0.531 0.685 0.854 0.495 
   1   (0.393) 0.601 0.557 0.173 0.588 0.148 0.675 0.553 0.343 0.202 0.479 0.469 0.315 0.146 0.505 

Locus 1044 : 
2 alleles
1.3% missing data
   0   (0.602) 0.729 0.624 0.842 0.463 0.276 0.742 0.760 0.644 0.820 0.353 0.103 0.451 0.825 0.478 
   1   (0.398) 0.271 0.376 0.158 0.537 0.724 0.258 0.240 0.356 0.180 0.647 0.897 0.549 0.175 0.522 

Locus 1045 : 
2 alleles
1.6% missing data
   0   (0.515) 0.385 0.301 0.343 0.570 0.766 0.596 0.290 0.600 0.534 0.599 0.913 0.411 0.326 0.662 
   1   (0.485) 0.615 0.699 0.657 0.430 0.234 0.404 0.710 0.400 0.466 0.401 0.087 0.589 0.674 0.338 

Locus 1046 : 
2 alleles
2.3% missing data
   0   (0.515) 0.377 0.334 0.348 0.557 0.754 0.577 0.292 0.596 0.548 0.596 0.915 0.414 0.325 0.673 
   1   (0.485) 0.623 0.666 0.652 0.443 0.246 0.423 0.708 0.404 0.452 0.404 0.085 0.586 0.675 0.327 

Locus 1047 : 
2 alleles
2.9% missing data
   0   (0.665) 0.395 0.426 0.795 0.566 0.777 0.384 0.689 0.829 0.471 0.510 0.116 0.836 0.852 0.695 
   1   (0.335) 0.605 0.574 0.205 0.434 0.223 0.616 0.311 0.171 0.529 0.490 0.884 0.164 0.148 0.305 

Locus 1048 : 
2 alleles
26.4% missing data
   1   (0.692) 0.539 0.852 0.313 0.703 0.820 0.562 0.636 0.682 0.777 0.528 0.951 0.810 0.874 0.857 
   0   (0.308) 0.461 0.148 0.687 0.297 0.180 0.438 0.364 0.318 0.223 0.472 0.049 0.190 0.126 0.143 

Locus 1049 : 
2 alleles
2.9% missing data
   0   (0.387) 0.703 0.158 0.250 0.472 0.213 0.328 0.401 0.407 0.277 0.409 0.076 0.367 0.501 0.613 
   1   (0.613) 0.297 0.842 0.750 0.528 0.787 0.672 0.599 0.593 0.723 0.591 0.924 0.633 0.499 0.387 

Locus 1050 : 
2 alleles
0.0% missing data
   0   (0.593) 0.750 0.169 0.543 0.698 0.391 0.802 0.562 0.636 0.853 0.356 0.929 0.416 0.867 0.289 
   1   (0.407) 0.250 0.831 0.457 0.302 0.609 0.198 0.438 0.364 0.147 0.644 0.071 0.584 0.133 0.711 

Locus 1051 : 
2 alleles
8.8% missing data
   1   (0.590) 0.414 0.931 0.668 0.686 0.864 0.459 0.380 0.532 0.696 0.530 0.111 0.610 0.236 0.876 
   0   (0.410) 0.586 0.069 0.332 0.314 0.136 0.541 0.620 0.468 0.304 0.470 0.889 0.390 0.764 0.124 

Locus 1052 : 
2 alleles
4.6% missing data
   1   (0.494) 0.828 0.885 0.289 0.747 0.314 0.466 0.064 0.647 0.417 0.173 0.907 0.551 0.481 0.259 
   0   (0.506) 0.172 0.115 0.711 0.253 0.686 0.534 0.936 0.353 0.583 0.827 0.093 0.449 0.519 0.741 

Locus 1053 : 
2 alleles
12.4% missing data
   0   (0.795) 0.648 0.977 0.732 0.695 0.969 0.687 0.822 0.896 0.480 0.724 0.946 0.867 0.662 0.915 
   1   (0.205) 0.352 0.023 0.268 0.305 0.031 0.313 0.178 0.104 0.520 0.276 0.054 0.133 0.338 0.085 

Locus 1054 : 
2 alleles
0.7% missing data
   0   (0.402) 0.246 0.253 0.489 0.452 0.518 0.391 0.792 0.392 0.260 0.434 0.068 0.284 0.470 0.243 
   1   (0.598) 0.754 0.747 0.511 0.548 0.482 0.609 0.208 0.608 0.740 0.566 0.932 0.716 0.530 0.757 

Locus 1055 : 
2 alleles
2.0% missing data
   0   (0.480) 0.279 0.677 0.568 0.387 0.844 0.257 0.421 0.490 0.256 0.652 0.077 0.560 0.793 0.333 
   1   (0.520) 0.721 0.323 0.432 0.613 0.156 0.743 0.579 0.510 0.744 0.348 0.923 0.440 0.207 0.667 

Locus 1056 : 
2 alleles
2.0% missing data
   0   (0.423) 0.211 0.356 0.469 0.229 0.565 0.263 0.750 0.372 0.241 0.689 0.071 0.560 0.770 0.197 
   1   (0.577) 0.789 0.644 0.531 0.771 0.435 0.737 0.250 0.628 0.759 0.311 0.929 0.440 0.230 0.803 

Locus 1057 : 
2 alleles
6.8% missing data
   0   (0.565) 0.238 0.290 0.433 0.629 0.680 0.784 0.904 0.483 0.658 0.331 0.932 0.606 0.379 0.443 
   1   (0.435) 0.762 0.710 0.567 0.371 0.320 0.216 0.096 0.517 0.342 0.669 0.068 0.394 0.621 0.557 

Locus 1058 : 
2 alleles
0.0% missing data
   0   (0.790) 0.835 0.411 0.644 0.963 0.816 0.799 0.975 0.838 0.697 0.405 0.963 0.718 0.900 0.711 
   1   (0.210) 0.165 0.589 0.356 0.037 0.184 0.201 0.025 0.162 0.303 0.595 0.037 0.282 0.100 0.289 

Locus 1059 : 
2 alleles
0.0% missing data
   0   (0.630) 0.370 0.887 0.558 0.911 0.325 0.801 0.554 0.708 0.800 0.244 0.517 0.421 0.852 0.229 
   1   (0.370) 0.630 0.113 0.442 0.089 0.675 0.199 0.446 0.292 0.200 0.756 0.483 0.579 0.148 0.771 

Locus 1060 : 
2 alleles
0.7% missing data
   1   (0.586) 0.631 0.787 0.527 0.515 0.499 0.571 0.580 0.601 0.635 0.641 0.515 0.570 0.825 0.502 
   0   (0.414) 0.369 0.213 0.473 0.485 0.501 0.429 0.420 0.399 0.365 0.359 0.485 0.430 0.175 0.498 

Locus 1061 : 
2 alleles
7.2% missing data
   1   (0.157) 0.343 0.377 0.072 0.027 0.073 0.088 0.019 0.112 0.105 0.289 0.031 0.278 0.177 0.767 
   0   (0.843) 0.657 0.623 0.928 0.973 0.927 0.912 0.981 0.888 0.895 0.711 0.969 0.722 0.823 0.233 

Locus 1062 : 
2 alleles
0.3% missing data
   1   (0.592) 0.745 0.594 0.663 0.600 0.564 0.670 0.509 0.592 0.503 0.575 0.523 0.619 0.683 0.788 
   0   (0.408) 0.255 0.406 0.337 0.400 0.436 0.330 0.491 0.408 0.497 0.425 0.477 0.381 0.317 0.212 

Locus 1063 : 
2 alleles
0.0% missing data
   1   (0.034) 0.004 0.791 0.003 0.004 0.007 0.007 0.004 0.011 0.003 0.279 0.004 0.006 0.015 0.012 
   0   (0.966) 0.996 0.209 0.997 0.996 0.993 0.993 0.996 0.989 0.997 0.721 0.996 0.994 0.985 0.988 

Locus 1064 : 
2 alleles
1.0% missing data
   1   (0.486) 0.715 0.785 0.372 0.505 0.127 0.466 0.499 0.500 0.500 0.261 0.492 0.503 0.486 0.671 
   0   (0.514) 0.285 0.215 0.628 0.495 0.873 0.534 0.501 0.500 0.500 0.739 0.508 0.497 0.514 0.329 

Locus 1065 : 
2 alleles
0.0% missing data
   0   (0.684) 0.906 0.532 0.886 0.528 0.567 0.810 0.318 0.711 0.493 0.892 0.952 0.853 0.279 0.862 
   1   (0.316) 0.094 0.468 0.114 0.472 0.433 0.190 0.682 0.289 0.507 0.108 0.048 0.147 0.721 0.138 

Locus 1066 : 
2 alleles
0.7% missing data
   0   (0.604) 0.628 0.595 0.674 0.833 0.443 0.552 0.278 0.661 0.421 0.747 0.929 0.613 0.586 0.666 
   1   (0.396) 0.372 0.405 0.326 0.167 0.557 0.448 0.722 0.339 0.579 0.253 0.071 0.387 0.414 0.334 

Locus 1067 : 
2 alleles
0.0% missing data
   0   (0.403) 0.241 0.482 0.525 0.487 0.302 0.387 0.490 0.437 0.463 0.338 0.071 0.356 0.143 0.312 
   1   (0.597) 0.759 0.518 0.475 0.513 0.698 0.613 0.510 0.563 0.537 0.662 0.929 0.644 0.857 0.688 

Locus 1068 : 
2 alleles
8.8% missing data
   0   (0.434) 0.360 0.273 0.372 0.245 0.433 0.356 0.497 0.466 0.504 0.317 0.490 0.497 0.474 0.570 
   1   (0.566) 0.640 0.727 0.628 0.755 0.567 0.644 0.503 0.534 0.496 0.683 0.510 0.503 0.526 0.430 

Locus 1069 : 
2 alleles
0.3% missing data
   0   (0.382) 0.210 0.269 0.328 0.250 0.346 0.416 0.465 0.467 0.432 0.314 0.067 0.440 0.186 0.410 
   1   (0.618) 0.790 0.731 0.672 0.750 0.654 0.584 0.535 0.533 0.568 0.686 0.933 0.560 0.814 0.590 

Locus 1070 : 
2 alleles
0.0% missing data
   0   (0.521) 0.353 0.837 0.812 0.308 0.479 0.411 0.825 0.384 0.332 0.833 0.927 0.566 0.380 0.334 
   1   (0.479) 0.647 0.163 0.188 0.692 0.521 0.589 0.175 0.616 0.668 0.167 0.073 0.434 0.620 0.666 

Locus 1071 : 
2 alleles
2.0% missing data
   0   (0.486) 0.523 0.426 0.494 0.500 0.455 0.497 0.498 0.495 0.499 0.358 0.496 0.496 0.496 0.524 
   1   (0.514) 0.477 0.574 0.506 0.500 0.545 0.503 0.502 0.505 0.501 0.642 0.504 0.504 0.504 0.476 

Locus 1072 : 
2 alleles
0.3% missing data
   1   (0.488) 0.557 0.600 0.767 0.216 0.243 0.545 0.647 0.360 0.645 0.196 0.512 0.671 0.484 0.767 
   0   (0.512) 0.443 0.400 0.233 0.784 0.757 0.455 0.353 0.640 0.355 0.804 0.488 0.329 0.516 0.233 

Locus 1073 : 
2 alleles
43.0% missing data
   0   (0.566) 0.729 0.770 0.796 0.737 0.731 0.655 0.490 0.479 0.375 0.469 0.521 0.609 0.533 0.315 
   1   (0.434) 0.271 0.230 0.204 0.263 0.269 0.345 0.510 0.521 0.625 0.531 0.479 0.391 0.467 0.685 

Locus 1074 : 
2 alleles
0.0% missing data
   0   (0.802) 0.910 0.577 0.711 0.933 0.745 0.913 0.973 0.791 0.981 0.469 0.961 0.356 0.910 0.646 
   1   (0.198) 0.090 0.423 0.289 0.067 0.255 0.087 0.027 0.209 0.019 0.531 0.039 0.644 0.090 0.354 

Locus 1075 : 
2 alleles
1.0% missing data
   0   (0.418) 0.520 0.242 0.357 0.478 0.472 0.418 0.488 0.392 0.486 0.356 0.468 0.304 0.492 0.388 
   1   (0.582) 0.480 0.758 0.643 0.522 0.528 0.582 0.512 0.608 0.514 0.644 0.532 0.696 0.508 0.612 

Locus 1076 : 
2 alleles
0.3% missing data
   0   (0.804) 0.894 0.704 0.715 0.933 0.704 0.916 0.974 0.791 0.982 0.472 0.962 0.365 0.914 0.657 
   1   (0.196) 0.106 0.296 0.285 0.067 0.296 0.084 0.026 0.209 0.018 0.528 0.038 0.635 0.086 0.343 

Locus 1077 : 
2 alleles
0.3% missing data
   0   (0.414) 0.199 0.360 0.258 0.385 0.175 0.443 0.372 0.404 0.477 0.404 0.908 0.501 0.401 0.489 
   1   (0.586) 0.801 0.640 0.742 0.615 0.825 0.557 0.628 0.596 0.523 0.596 0.092 0.499 0.599 0.511 

Locus 1078 : 
2 alleles
0.7% missing data
   1   (0.560) 0.651 0.174 0.430 0.468 0.777 0.658 0.374 0.590 0.626 0.422 0.536 0.710 0.807 0.597 
   0   (0.440) 0.349 0.826 0.570 0.532 0.223 0.342 0.626 0.410 0.374 0.578 0.464 0.290 0.193 0.403 

Locus 1079 : 
2 alleles
6.2% missing data
   1   (0.573) 0.643 0.506 0.763 0.575 0.403 0.619 0.625 0.680 0.509 0.737 0.927 0.423 0.277 0.332 
   0   (0.427) 0.357 0.494 0.237 0.425 0.597 0.381 0.375 0.320 0.491 0.263 0.073 0.577 0.723 0.668 

Locus 1080 : 
2 alleles
0.7% missing data
   0   (0.530) 0.509 0.262 0.667 0.509 0.468 0.633 0.845 0.334 0.774 0.309 0.914 0.580 0.600 0.445 
   1   (0.470) 0.491 0.738 0.333 0.491 0.532 0.367 0.155 0.666 0.226 0.691 0.086 0.420 0.400 0.555 

Locus 1081 : 
2 alleles
2.3% missing data
   0   (0.541) 0.470 0.261 0.635 0.498 0.471 0.648 0.847 0.338 0.813 0.310 0.915 0.629 0.613 0.491 
   1   (0.459) 0.530 0.739 0.365 0.502 0.529 0.352 0.153 0.662 0.187 0.690 0.085 0.371 0.387 0.509 

Locus 1082 : 
2 alleles
4.9% missing data
   1   (0.543) 0.241 0.619 0.252 0.598 0.645 0.604 0.718 0.583 0.528 0.659 0.103 0.440 0.672 0.699 
   0   (0.457) 0.759 0.381 0.748 0.402 0.355 0.396 0.282 0.417 0.472 0.341 0.897 0.560 0.328 0.301 

Locus 1083 : 
2 alleles
0.3% missing data
   0   (0.417) 0.643 0.536 0.487 0.401 0.470 0.302 0.430 0.377 0.329 0.717 0.480 0.276 0.337 0.317 
   1   (0.583) 0.357 0.464 0.513 0.599 0.530 0.698 0.570 0.623 0.671 0.283 0.520 0.724 0.663 0.683 

Locus 1084 : 
2 alleles
2.0% missing data
   0   (0.423) 0.651 0.563 0.487 0.401 0.601 0.304 0.431 0.379 0.329 0.728 0.482 0.280 0.340 0.297 
   1   (0.577) 0.349 0.437 0.513 0.599 0.399 0.696 0.569 0.621 0.671 0.272 0.518 0.720 0.660 0.703 

Locus 1085 : 
2 alleles
0.3% missing data
   0   (0.444) 0.314 0.393 0.295 0.494 0.377 0.244 0.497 0.417 0.428 0.502 0.903 0.420 0.496 0.690 
   1   (0.556) 0.686 0.607 0.705 0.506 0.623 0.756 0.503 0.583 0.572 0.498 0.097 0.580 0.504 0.310 

Locus 1086 : 
2 alleles
1.0% missing data
   1   (0.617) 0.691 0.377 0.756 0.735 0.482 0.718 0.339 0.752 0.647 0.199 0.490 0.511 0.870 0.802 
   0   (0.383) 0.309 0.623 0.244 0.265 0.518 0.282 0.661 0.248 0.353 0.801 0.510 0.489 0.130 0.198 

Locus 1087 : 
2 alleles
4.9% missing data
   1   (0.615) 0.825 0.828 0.421 0.651 0.583 0.834 0.557 0.602 0.608 0.596 0.487 0.514 0.848 0.597 
   0   (0.385) 0.175 0.172 0.579 0.349 0.417 0.166 0.443 0.398 0.392 0.404 0.513 0.486 0.152 0.403 

Locus 1088 : 
2 alleles
0.3% missing data
   1   (0.532) 0.787 0.415 0.717 0.469 0.773 0.770 0.603 0.428 0.308 0.266 0.539 0.664 0.805 0.305 
   0   (0.468) 0.213 0.585 0.283 0.531 0.227 0.230 0.397 0.572 0.692 0.734 0.461 0.336 0.195 0.695 

Locus 1089 : 
2 alleles
0.0% missing data
   0   (0.384) 0.301 0.485 0.555 0.411 0.433 0.340 0.392 0.288 0.379 0.579 0.070 0.345 0.438 0.287 
   1   (0.616) 0.699 0.515 0.445 0.589 0.567 0.660 0.608 0.712 0.621 0.421 0.930 0.655 0.562 0.713 

Locus 1090 : 
2 alleles
0.3% missing data
   0   (0.918) 0.966 0.994 0.770 0.979 0.964 0.834 0.990 0.933 0.988 0.996 0.985 0.509 0.961 0.536 
   1   (0.082) 0.034 0.006 0.230 0.021 0.036 0.166 0.010 0.067 0.012 0.004 0.015 0.491 0.039 0.464 

Locus 1091 : 
2 alleles
0.0% missing data
   0   (0.421) 0.324 0.314 0.241 0.460 0.781 0.423 0.429 0.425 0.442 0.426 0.889 0.208 0.773 0.198 
   1   (0.579) 0.676 0.686 0.759 0.540 0.219 0.577 0.571 0.575 0.558 0.574 0.111 0.792 0.227 0.802 

Locus 1092 : 
2 alleles
0.0% missing data
   1   (0.621) 0.674 0.755 0.537 0.723 0.631 0.442 0.639 0.669 0.665 0.639 0.515 0.573 0.696 0.654 
   0   (0.379) 0.326 0.245 0.463 0.277 0.369 0.558 0.361 0.331 0.335 0.361 0.485 0.427 0.304 0.346 

Locus 1093 : 
2 alleles
1.3% missing data
   1   (0.297) 0.376 0.386 0.268 0.335 0.536 0.085 0.286 0.286 0.410 0.251 0.056 0.195 0.379 0.107 
   0   (0.703) 0.624 0.614 0.732 0.665 0.464 0.915 0.714 0.714 0.590 0.749 0.944 0.805 0.621 0.893 

Locus 1094 : 
2 alleles
0.0% missing data
   0   (0.489) 0.521 0.496 0.525 0.525 0.493 0.503 0.500 0.494 0.380 0.501 0.503 0.473 0.500 0.480 
   1   (0.511) 0.479 0.504 0.475 0.475 0.507 0.497 0.500 0.506 0.620 0.499 0.497 0.527 0.500 0.520 

Locus 1095 : 
2 alleles
9.1% missing data
   0   (0.426) 0.453 0.386 0.264 0.486 0.259 0.661 0.562 0.425 0.338 0.503 0.072 0.428 0.274 0.423 
   1   (0.574) 0.547 0.614 0.736 0.514 0.741 0.339 0.438 0.575 0.662 0.497 0.928 0.572 0.726 0.577 

Locus 1096 : 
2 alleles
1.0% missing data
   1   (0.270) 0.126 0.815 0.247 0.229 0.117 0.062 0.787 0.375 0.033 0.269 0.891 0.181 0.104 0.092 
   0   (0.730) 0.874 0.185 0.753 0.771 0.883 0.938 0.213 0.625 0.967 0.731 0.109 0.819 0.896 0.908 

Locus 1097 : 
2 alleles
0.0% missing data
   0   (0.446) 0.381 0.403 0.434 0.515 0.387 0.423 0.473 0.436 0.487 0.470 0.506 0.391 0.455 0.333 
   1   (0.554) 0.619 0.597 0.566 0.485 0.613 0.577 0.527 0.564 0.513 0.530 0.494 0.609 0.545 0.667 

Locus 1098 : 
2 alleles
6.5% missing data
   0   (0.378) 0.347 0.690 0.271 0.485 0.509 0.363 0.374 0.350 0.397 0.298 0.888 0.211 0.158 0.336 
   1   (0.622) 0.653 0.310 0.729 0.515 0.491 0.637 0.626 0.650 0.603 0.702 0.112 0.789 0.842 0.664 

Locus 1099 : 
2 alleles
0.7% missing data
   0   (0.575) 0.351 0.416 0.324 0.743 0.459 0.781 0.754 0.638 0.724 0.553 0.482 0.378 0.667 0.435 
   1   (0.425) 0.649 0.584 0.676 0.257 0.541 0.219 0.246 0.362 0.276 0.447 0.518 0.622 0.333 0.565 

Locus 1100 : 
2 alleles
0.3% missing data
   0   (0.434) 0.254 0.325 0.348 0.496 0.234 0.416 0.492 0.441 0.499 0.488 0.499 0.492 0.345 0.319 
   1   (0.566) 0.746 0.675 0.652 0.504 0.766 0.584 0.508 0.559 0.501 0.512 0.501 0.508 0.655 0.681 

Locus 1101 : 
2 alleles
3.3% missing data
   0   (0.803) 0.364 0.978 0.523 0.614 0.804 0.629 0.975 0.910 0.620 0.987 0.568 0.777 0.911 0.591 
   1   (0.197) 0.636 0.022 0.477 0.386 0.196 0.371 0.025 0.090 0.380 0.013 0.432 0.223 0.089 0.409 

Locus 1102 : 
2 alleles
0.3% missing data
   1   (0.637) 0.831 0.767 0.695 0.670 0.485 0.761 0.735 0.629 0.698 0.587 0.112 0.747 0.571 0.327 
   0   (0.363) 0.169 0.233 0.305 0.330 0.515 0.239 0.265 0.371 0.302 0.413 0.888 0.253 0.429 0.673 

Locus 1103 : 
2 alleles
1.6% missing data
   0   (0.396) 0.184 0.462 0.458 0.450 0.491 0.337 0.489 0.271 0.573 0.498 0.488 0.308 0.313 0.376 
   1   (0.604) 0.816 0.538 0.542 0.550 0.509 0.663 0.511 0.729 0.427 0.502 0.512 0.692 0.687 0.624 

Locus 1104 : 
2 alleles
0.7% missing data
   0   (0.391) 0.192 0.494 0.227 0.310 0.336 0.369 0.438 0.323 0.431 0.788 0.898 0.285 0.325 0.490 
   1   (0.609) 0.808 0.506 0.773 0.690 0.664 0.631 0.562 0.677 0.569 0.212 0.102 0.715 0.675 0.510 

Locus 1105 : 
2 alleles
2.3% missing data
   1   (0.542) 0.757 0.885 0.327 0.587 0.431 0.735 0.540 0.540 0.558 0.654 0.916 0.323 0.483 0.337 
   0   (0.458) 0.243 0.115 0.673 0.413 0.569 0.265 0.460 0.460 0.442 0.346 0.084 0.677 0.517 0.663 

Locus 1106 : 
2 alleles
0.0% missing data
   0   (0.408) 0.261 0.452 0.456 0.395 0.351 0.352 0.494 0.392 0.495 0.366 0.072 0.437 0.287 0.394 
   1   (0.592) 0.739 0.548 0.544 0.605 0.649 0.648 0.506 0.608 0.505 0.634 0.928 0.563 0.713 0.606 

Locus 1107 : 
2 alleles
5.5% missing data
   0   (0.837) 0.782 0.850 0.548 0.955 0.968 0.941 0.696 0.868 0.987 0.983 0.969 0.383 0.470 0.810 
   1   (0.163) 0.218 0.150 0.452 0.045 0.032 0.059 0.304 0.132 0.013 0.017 0.031 0.617 0.530 0.190 

Locus 1108 : 
2 alleles
3.6% missing data
   0   (0.412) 0.560 0.460 0.458 0.351 0.190 0.297 0.416 0.299 0.363 0.299 0.898 0.628 0.317 0.640 
   1   (0.588) 0.440 0.540 0.542 0.649 0.810 0.703 0.584 0.701 0.637 0.701 0.102 0.372 0.683 0.360 

Locus 1109 : 
2 alleles
5.5% missing data
   0   (0.550) 0.331 0.476 0.276 0.586 0.373 0.553 0.688 0.499 0.872 0.664 0.916 0.392 0.809 0.388 
   1   (0.450) 0.669 0.524 0.724 0.414 0.627 0.447 0.312 0.501 0.128 0.336 0.084 0.608 0.191 0.612 

Locus 1110 : 
2 alleles
9.1% missing data
   0   (0.450) 0.391 0.322 0.498 0.373 0.377 0.546 0.412 0.489 0.393 0.460 0.492 0.454 0.446 0.434 
   1   (0.550) 0.609 0.678 0.502 0.627 0.623 0.454 0.588 0.511 0.607 0.540 0.508 0.546 0.554 0.566 

Locus 1111 : 
2 alleles
0.0% missing data
   1   (0.660) 0.894 0.622 0.613 0.648 0.845 0.786 0.515 0.625 0.650 0.564 0.510 0.687 0.860 0.831 
   0   (0.340) 0.106 0.378 0.387 0.352 0.155 0.214 0.485 0.375 0.350 0.436 0.490 0.313 0.140 0.169 

Locus 1112 : 
2 alleles
0.0% missing data
   0   (0.414) 0.255 0.400 0.487 0.423 0.441 0.259 0.480 0.392 0.365 0.318 0.477 0.409 0.477 0.557 
   1   (0.586) 0.745 0.600 0.513 0.577 0.559 0.741 0.520 0.608 0.635 0.682 0.523 0.591 0.523 0.443 

Locus 1113 : 
2 alleles
0.0% missing data
   0   (0.470) 0.395 0.331 0.207 0.226 0.412 0.289 0.819 0.372 0.783 0.724 0.895 0.446 0.331 0.615 
   1   (0.530) 0.605 0.669 0.793 0.774 0.588 0.711 0.181 0.628 0.217 0.276 0.105 0.554 0.669 0.385 

Locus 1114 : 
2 alleles
4.2% missing data
   0   (0.451) 0.445 0.893 0.232 0.519 0.450 0.207 0.449 0.418 0.413 0.781 0.146 0.462 0.301 0.328 
   1   (0.549) 0.555 0.107 0.768 0.481 0.550 0.793 0.551 0.582 0.587 0.219 0.854 0.538 0.699 0.672 

Locus 1115 : 
2 alleles
0.3% missing data
   0   (0.449) 0.748 0.334 0.199 0.542 0.403 0.259 0.336 0.478 0.676 0.350 0.908 0.327 0.544 0.397 
   1   (0.551) 0.252 0.666 0.801 0.458 0.597 0.741 0.664 0.522 0.324 0.650 0.092 0.673 0.456 0.603 

Locus 1116 : 
2 alleles
0.0% missing data
   1   (0.308) 0.285 0.509 0.538 0.341 0.127 0.359 0.576 0.290 0.031 0.096 0.054 0.470 0.640 0.216 
   0   (0.692) 0.715 0.491 0.462 0.659 0.873 0.641 0.424 0.710 0.969 0.904 0.946 0.530 0.360 0.784 

Locus 1117 : 
2 alleles
4.6% missing data
   0   (0.393) 0.360 0.294 0.230 0.483 0.421 0.465 0.288 0.372 0.424 0.493 0.483 0.375 0.291 0.344 
   1   (0.607) 0.640 0.706 0.770 0.517 0.579 0.535 0.712 0.628 0.576 0.507 0.517 0.625 0.709 0.656 

Locus 1118 : 
2 alleles
7.8% missing data
   0   (0.398) 0.492 0.510 0.275 0.249 0.238 0.431 0.469 0.418 0.459 0.370 0.474 0.340 0.456 0.326 
   1   (0.602) 0.508 0.490 0.725 0.751 0.762 0.569 0.531 0.582 0.541 0.630 0.526 0.660 0.544 0.674 

Locus 1119 : 
2 alleles
1.0% missing data
   0   (0.422) 0.385 0.266 0.272 0.420 0.380 0.529 0.367 0.448 0.475 0.432 0.465 0.368 0.473 0.389 
   1   (0.578) 0.615 0.734 0.728 0.580 0.620 0.471 0.633 0.552 0.525 0.568 0.535 0.632 0.527 0.611 

Locus 1120 : 
2 alleles
0.0% missing data
   0   (0.425) 0.430 0.345 0.343 0.422 0.411 0.450 0.393 0.416 0.424 0.452 0.469 0.394 0.334 0.544 
   1   (0.575) 0.570 0.655 0.657 0.578 0.589 0.550 0.607 0.584 0.576 0.548 0.531 0.606 0.666 0.456 

Locus 1121 : 
2 alleles
0.0% missing data
   0   (0.396) 0.308 0.259 0.368 0.231 0.429 0.470 0.773 0.235 0.539 0.401 0.477 0.411 0.476 0.438 
   1   (0.604) 0.692 0.741 0.632 0.769 0.571 0.530 0.227 0.765 0.461 0.599 0.523 0.589 0.524 0.562 

Locus 1122 : 
2 alleles
1.3% missing data
   0   (0.396) 0.369 0.564 0.267 0.226 0.462 0.295 0.324 0.406 0.308 0.439 0.501 0.420 0.467 0.638 
   1   (0.604) 0.631 0.436 0.733 0.774 0.538 0.705 0.676 0.594 0.692 0.561 0.499 0.580 0.533 0.362 

Locus 1123 : 
2 alleles
0.0% missing data
   1   (0.415) 0.591 0.387 0.560 0.411 0.804 0.496 0.077 0.404 0.343 0.078 0.481 0.549 0.212 0.864 
   0   (0.585) 0.409 0.613 0.440 0.589 0.196 0.504 0.923 0.596 0.657 0.922 0.519 0.451 0.788 0.136 

Locus 1124 : 
2 alleles
20.2% missing data
   1   (0.619) 0.555 0.882 0.613 0.639 0.615 0.608 0.515 0.590 0.566 0.523 0.730 0.737 0.653 0.744 
   0   (0.381) 0.445 0.118 0.387 0.361 0.385 0.392 0.485 0.410 0.434 0.477 0.270 0.263 0.347 0.256 

Locus 1125 : 
2 alleles
12.4% missing data
   0   (0.368) 0.309 0.485 0.397 0.314 0.410 0.238 0.491 0.355 0.432 0.403 0.090 0.220 0.413 0.480 
   1   (0.632) 0.691 0.515 0.603 0.686 0.590 0.762 0.509 0.645 0.568 0.597 0.910 0.780 0.587 0.520 

Locus 1126 : 
2 alleles
11.7% missing data
   0   (0.696) 0.674 0.875 0.407 0.795 0.870 0.603 0.497 0.656 0.830 0.718 0.940 0.814 0.451 0.797 
   1   (0.304) 0.326 0.125 0.593 0.205 0.130 0.397 0.503 0.344 0.170 0.282 0.060 0.186 0.549 0.203 

Locus 1127 : 
2 alleles
0.0% missing data
   1   (0.562) 0.647 0.677 0.585 0.464 0.625 0.396 0.581 0.554 0.596 0.562 0.925 0.588 0.526 0.598 
   0   (0.438) 0.353 0.323 0.415 0.536 0.375 0.604 0.419 0.446 0.404 0.438 0.075 0.412 0.474 0.402 

Locus 1128 : 
2 alleles
0.0% missing data
   1   (0.578) 0.566 0.461 0.751 0.756 0.606 0.473 0.394 0.691 0.627 0.606 0.933 0.455 0.442 0.208 
   0   (0.422) 0.434 0.539 0.249 0.244 0.394 0.527 0.606 0.309 0.373 0.394 0.067 0.545 0.558 0.792 

Locus 1129 : 
2 alleles
2.6% missing data
   0   (0.977) 0.998 0.997 0.998 0.997 0.996 0.996 0.997 0.993 0.999 0.965 0.997 0.997 0.995 0.998 
   1   (0.023) 0.002 0.003 0.002 0.003 0.004 0.004 0.003 0.007 0.001 0.035 0.003 0.003 0.005 0.002 

Locus 1130 : 
2 alleles
0.0% missing data
   0   (0.969) 0.996 0.673 0.997 0.996 0.987 0.993 0.996 0.990 0.998 0.701 0.996 0.996 0.991 0.996 
   1   (0.031) 0.004 0.327 0.003 0.004 0.013 0.007 0.004 0.010 0.002 0.299 0.004 0.004 0.009 0.004 

Locus 1131 : 
2 alleles
16.3% missing data
   1   (0.610) 0.714 0.491 0.682 0.683 0.475 0.550 0.464 0.618 0.583 0.745 0.574 0.625 0.841 0.661 
   0   (0.390) 0.286 0.509 0.318 0.317 0.525 0.450 0.536 0.382 0.417 0.255 0.426 0.375 0.159 0.339 

Locus 1132 : 
2 alleles
1.3% missing data
   0   (0.471) 0.185 0.776 0.323 0.214 0.545 0.536 0.620 0.454 0.499 0.787 0.081 0.405 0.754 0.431 
   1   (0.529) 0.815 0.224 0.677 0.786 0.455 0.464 0.380 0.546 0.501 0.213 0.919 0.595 0.246 0.569 

Locus 1133 : 
2 alleles
11.4% missing data
   0   (0.391) 0.359 0.412 0.155 0.365 0.331 0.545 0.411 0.379 0.548 0.352 0.065 0.335 0.678 0.276 
   1   (0.609) 0.641 0.588 0.845 0.635 0.669 0.455 0.589 0.621 0.452 0.648 0.935 0.665 0.322 0.724 

Locus 1134 : 
2 alleles
1.6% missing data
   1   (0.530) 0.678 0.131 0.450 0.748 0.839 0.713 0.118 0.502 0.491 0.560 0.499 0.582 0.663 0.712 
   0   (0.470) 0.322 0.869 0.550 0.252 0.161 0.287 0.882 0.498 0.509 0.440 0.501 0.418 0.337 0.288 

Locus 1135 : 
2 alleles
1.6% missing data
   1   (0.466) 0.390 0.629 0.366 0.602 0.128 0.485 0.209 0.460 0.703 0.543 0.902 0.405 0.616 0.304 
   0   (0.534) 0.610 0.371 0.634 0.398 0.872 0.515 0.791 0.540 0.297 0.457 0.098 0.595 0.384 0.696 

Locus 1136 : 
2 alleles
6.2% missing data
   0   (0.401) 0.592 0.244 0.488 0.315 0.771 0.334 0.453 0.386 0.403 0.453 0.071 0.327 0.171 0.485 
   1   (0.599) 0.408 0.756 0.512 0.685 0.229 0.666 0.547 0.614 0.597 0.547 0.929 0.673 0.829 0.515 

Locus 1137 : 
2 alleles
4.6% missing data
   1   (0.524) 0.486 0.637 0.559 0.533 0.138 0.618 0.446 0.563 0.578 0.173 0.495 0.640 0.527 0.821 
   0   (0.476) 0.514 0.363 0.441 0.467 0.862 0.382 0.554 0.437 0.422 0.827 0.505 0.360 0.473 0.179 

Locus 1138 : 
2 alleles
0.0% missing data
   1   (0.541) 0.517 0.702 0.563 0.497 0.597 0.511 0.553 0.566 0.501 0.564 0.519 0.486 0.542 0.621 
   0   (0.459) 0.483 0.298 0.437 0.503 0.403 0.489 0.447 0.434 0.499 0.436 0.481 0.514 0.458 0.379 

Locus 1139 : 
2 alleles
0.7% missing data
   1   (0.329) 0.231 0.751 0.176 0.066 0.371 0.378 0.416 0.361 0.169 0.586 0.056 0.422 0.141 0.633 
   0   (0.671) 0.769 0.249 0.824 0.934 0.629 0.622 0.584 0.639 0.831 0.414 0.944 0.578 0.859 0.367 

Locus 1140 : 
2 alleles
1.0% missing data
   1   (0.612) 0.610 0.941 0.444 0.719 0.703 0.428 0.550 0.519 0.529 0.499 0.938 0.588 0.856 0.844 
   0   (0.388) 0.390 0.059 0.556 0.281 0.297 0.572 0.450 0.481 0.471 0.501 0.062 0.412 0.144 0.156 

Locus 1141 : 
2 alleles
1.3% missing data
   1   (0.332) 0.702 0.591 0.699 0.071 0.117 0.459 0.039 0.350 0.150 0.564 0.882 0.558 0.126 0.452 
   0   (0.668) 0.298 0.409 0.301 0.929 0.883 0.541 0.961 0.650 0.850 0.436 0.118 0.442 0.874 0.548 

Locus 1142 : 
2 alleles
2.3% missing data
   0   (0.372) 0.379 0.435 0.265 0.366 0.340 0.375 0.349 0.335 0.247 0.500 0.509 0.365 0.452 0.295 
   1   (0.628) 0.621 0.565 0.735 0.634 0.660 0.625 0.651 0.665 0.753 0.500 0.491 0.635 0.548 0.705 

Locus 1143 : 
2 alleles
4.2% missing data
   1   (0.525) 0.632 0.778 0.850 0.685 0.277 0.616 0.528 0.566 0.265 0.615 0.512 0.397 0.410 0.199 
   0   (0.475) 0.368 0.222 0.150 0.315 0.723 0.384 0.472 0.434 0.735 0.385 0.488 0.603 0.590 0.801 

Locus 1144 : 
2 alleles
5.2% missing data
   1   (0.269) 0.688 0.070 0.492 0.091 0.050 0.365 0.362 0.241 0.115 0.151 0.827 0.344 0.407 0.196 
   0   (0.731) 0.312 0.930 0.508 0.909 0.950 0.635 0.638 0.759 0.885 0.849 0.173 0.656 0.593 0.804 

Locus 1145 : 
2 alleles
1.3% missing data
   1   (0.396) 0.307 0.589 0.086 0.530 0.109 0.691 0.482 0.330 0.505 0.298 0.066 0.243 0.781 0.743 
   0   (0.604) 0.693 0.411 0.914 0.470 0.891 0.309 0.518 0.670 0.495 0.702 0.934 0.757 0.219 0.257 

Locus 1146 : 
2 alleles
0.0% missing data
   1   (0.650) 0.579 0.725 0.693 0.595 0.385 0.592 0.762 0.698 0.719 0.548 0.932 0.489 0.849 0.865 
   0   (0.350) 0.421 0.275 0.307 0.405 0.615 0.408 0.238 0.302 0.281 0.452 0.068 0.511 0.151 0.135 

Locus 1147 : 
2 alleles
0.0% missing data
   0   (0.361) 0.225 0.147 0.610 0.410 0.428 0.424 0.249 0.319 0.356 0.431 0.452 0.281 0.429 0.259 
   1   (0.639) 0.775 0.853 0.390 0.590 0.572 0.576 0.751 0.681 0.644 0.569 0.548 0.719 0.571 0.741 

Locus 1148 : 
2 alleles
5.5% missing data
   1   (0.489) 0.448 0.067 0.435 0.534 0.530 0.539 0.692 0.689 0.635 0.389 0.079 0.233 0.780 0.146 
   0   (0.511) 0.552 0.933 0.565 0.466 0.470 0.461 0.308 0.311 0.365 0.611 0.921 0.767 0.220 0.854 

Locus 1149 : 
2 alleles
2.6% missing data
   0   (0.395) 0.371 0.258 0.236 0.497 0.400 0.210 0.782 0.415 0.248 0.446 0.073 0.352 0.276 0.504 
   1   (0.605) 0.629 0.742 0.764 0.503 0.600 0.790 0.218 0.585 0.752 0.554 0.927 0.648 0.724 0.496 

Locus 1150 : 
2 alleles
3.9% missing data
   0   (0.367) 0.417 0.175 0.473 0.257 0.086 0.372 0.245 0.319 0.440 0.883 0.469 0.327 0.440 0.222 
   1   (0.633) 0.583 0.825 0.527 0.743 0.914 0.628 0.755 0.681 0.560 0.117 0.531 0.673 0.560 0.778 

Locus 1151 : 
2 alleles
0.0% missing data
   0   (0.481) 0.618 0.434 0.229 0.400 0.324 0.378 0.539 0.626 0.760 0.471 0.471 0.381 0.204 0.348 
   1   (0.519) 0.382 0.566 0.771 0.600 0.676 0.622 0.461 0.374 0.240 0.529 0.529 0.619 0.796 0.652 

Locus 1152 : 
2 alleles
0.0% missing data
   1   (0.626) 0.702 0.550 0.672 0.613 0.551 0.681 0.726 0.644 0.470 0.688 0.929 0.699 0.441 0.710 
   0   (0.374) 0.298 0.450 0.328 0.387 0.449 0.319 0.274 0.356 0.530 0.312 0.071 0.301 0.559 0.290 

Locus 1153 : 
2 alleles
0.3% missing data
   0   (0.567) 0.487 0.754 0.695 0.355 0.306 0.312 0.818 0.702 0.580 0.766 0.094 0.594 0.221 0.519 
   1   (0.433) 0.513 0.246 0.305 0.645 0.694 0.688 0.182 0.298 0.420 0.234 0.906 0.406 0.779 0.481 

Locus 1154 : 
2 alleles
0.0% missing data
   0   (0.371) 0.378 0.328 0.498 0.328 0.174 0.324 0.487 0.278 0.400 0.395 0.068 0.466 0.464 0.336 
   1   (0.629) 0.622 0.672 0.502 0.672 0.826 0.676 0.513 0.722 0.600 0.605 0.932 0.534 0.536 0.664 

Locus 1155 : 
2 alleles
0.3% missing data
   0   (0.422) 0.274 0.378 0.340 0.505 0.557 0.462 0.400 0.417 0.336 0.488 0.492 0.398 0.439 0.287 
   1   (0.578) 0.726 0.622 0.660 0.495 0.443 0.538 0.600 0.583 0.664 0.512 0.508 0.602 0.561 0.713 

Locus 1156 : 
2 alleles
0.7% missing data
   0   (0.384) 0.161 0.441 0.291 0.200 0.518 0.241 0.437 0.370 0.744 0.476 0.072 0.369 0.150 0.539 
   1   (0.616) 0.839 0.559 0.709 0.800 0.482 0.759 0.563 0.630 0.256 0.524 0.928 0.631 0.850 0.461 

Locus 1157 : 
2 alleles
0.3% missing data
   1   (0.608) 0.714 0.210 0.524 0.634 0.801 0.751 0.715 0.550 0.548 0.826 0.517 0.615 0.588 0.739 
   0   (0.392) 0.286 0.790 0.476 0.366 0.199 0.249 0.285 0.450 0.452 0.174 0.483 0.385 0.412 0.261 

Locus 1158 : 
2 alleles
0.0% missing data
   0   (0.715) 0.928 0.438 0.738 0.703 0.945 0.899 0.425 0.649 0.836 0.945 0.950 0.586 0.896 0.269 
   1   (0.285) 0.072 0.562 0.262 0.297 0.055 0.101 0.575 0.351 0.164 0.055 0.050 0.414 0.104 0.731 

Locus 1159 : 
2 alleles
6.2% missing data
   0   (0.428) 0.445 0.485 0.283 0.314 0.485 0.578 0.397 0.350 0.493 0.479 0.494 0.474 0.499 0.379 
   1   (0.572) 0.555 0.515 0.717 0.686 0.515 0.422 0.603 0.650 0.507 0.521 0.506 0.526 0.501 0.621 

Locus 1160 : 
2 alleles
2.9% missing data
   1   (0.602) 0.578 0.548 0.668 0.616 0.410 0.659 0.745 0.572 0.614 0.695 0.532 0.655 0.685 0.560 
   0   (0.398) 0.422 0.452 0.332 0.384 0.590 0.341 0.255 0.428 0.386 0.305 0.468 0.345 0.315 0.440 

Locus 1161 : 
2 alleles
0.0% missing data
   1   (0.575) 0.686 0.495 0.557 0.573 0.713 0.550 0.505 0.544 0.585 0.594 0.922 0.637 0.694 0.461 
   0   (0.425) 0.314 0.505 0.443 0.427 0.287 0.450 0.495 0.456 0.415 0.406 0.078 0.363 0.306 0.539 

Locus 1162 : 
2 alleles
1.0% missing data
   1   (0.640) 0.732 0.743 0.561 0.549 0.735 0.728 0.737 0.567 0.621 0.592 0.937 0.586 0.848 0.835 
   0   (0.360) 0.268 0.257 0.439 0.451 0.265 0.272 0.263 0.433 0.379 0.408 0.063 0.414 0.152 0.165 

Locus 1163 : 
2 alleles
0.0% missing data
   0   (0.818) 0.696 0.536 0.876 0.529 0.915 0.715 0.976 0.754 0.784 0.981 0.972 0.913 0.917 0.866 
   1   (0.182) 0.304 0.464 0.124 0.471 0.085 0.285 0.024 0.246 0.216 0.019 0.028 0.087 0.083 0.134 

Locus 1164 : 
2 alleles
0.0% missing data
   0   (0.501) 0.699 0.697 0.461 0.387 0.158 0.143 0.612 0.470 0.937 0.564 0.089 0.490 0.220 0.575 
   1   (0.499) 0.301 0.303 0.539 0.613 0.842 0.857 0.388 0.530 0.063 0.436 0.911 0.510 0.780 0.425 

Locus 1165 : 
2 alleles
0.7% missing data
   1   (0.582) 0.594 0.720 0.646 0.679 0.493 0.758 0.430 0.432 0.581 0.625 0.926 0.600 0.669 0.788 
   0   (0.418) 0.406 0.280 0.354 0.321 0.507 0.242 0.570 0.568 0.419 0.375 0.074 0.400 0.331 0.212 

Locus 1166 : 
2 alleles
0.7% missing data
   1   (0.583) 0.667 0.207 0.673 0.675 0.521 0.598 0.771 0.504 0.691 0.600 0.937 0.514 0.557 0.691 
   0   (0.417) 0.333 0.793 0.327 0.325 0.479 0.402 0.229 0.496 0.309 0.400 0.063 0.486 0.443 0.309 

Locus 1167 : 
2 alleles
4.6% missing data
   1   (0.639) 0.633 0.738 0.480 0.716 0.807 0.657 0.520 0.695 0.583 0.549 0.539 0.713 0.707 0.656 
   0   (0.361) 0.367 0.262 0.520 0.284 0.193 0.343 0.480 0.305 0.417 0.451 0.461 0.287 0.293 0.344 

Locus 1168 : 
2 alleles
2.3% missing data
   0   (0.379) 0.263 0.241 0.279 0.382 0.409 0.231 0.325 0.381 0.398 0.527 0.890 0.310 0.160 0.694 
   1   (0.621) 0.737 0.759 0.721 0.618 0.591 0.769 0.675 0.619 0.602 0.473 0.110 0.690 0.840 0.306 

Locus 1169 : 
2 alleles
0.0% missing data
   0   (0.368) 0.324 0.306 0.494 0.303 0.326 0.289 0.485 0.330 0.434 0.461 0.065 0.462 0.140 0.286 
   1   (0.632) 0.676 0.694 0.506 0.697 0.674 0.711 0.515 0.670 0.566 0.539 0.935 0.538 0.860 0.714 

Locus 1170 : 
2 alleles
6.8% missing data
   0   (0.451) 0.330 0.906 0.344 0.387 0.480 0.486 0.208 0.418 0.420 0.929 0.484 0.338 0.195 0.392 
   1   (0.549) 0.670 0.094 0.656 0.613 0.520 0.514 0.792 0.582 0.580 0.071 0.516 0.662 0.805 0.608 

Locus 1171 : 
2 alleles
0.3% missing data
   0   (0.551) 0.276 0.265 0.536 0.723 0.306 0.271 0.943 0.504 0.752 0.383 0.921 0.421 0.395 0.690 
   1   (0.449) 0.724 0.735 0.464 0.277 0.694 0.729 0.057 0.496 0.248 0.617 0.079 0.579 0.605 0.310 

Locus 1172 : 
2 alleles
0.7% missing data
   1   (0.615) 0.589 0.705 0.760 0.693 0.571 0.571 0.546 0.656 0.388 0.701 0.933 0.627 0.689 0.540 
   0   (0.385) 0.411 0.295 0.240 0.307 0.429 0.429 0.454 0.344 0.612 0.299 0.067 0.373 0.311 0.460 

Locus 1173 : 
2 alleles
7.8% missing data
   0   (0.401) 0.465 0.110 0.209 0.340 0.613 0.312 0.322 0.381 0.479 0.514 0.475 0.409 0.471 0.597 
   1   (0.599) 0.535 0.890 0.791 0.660 0.387 0.688 0.678 0.619 0.521 0.486 0.525 0.591 0.529 0.403 

Locus 1174 : 
2 alleles
1.3% missing data
   0   (0.767) 0.818 0.951 0.855 0.526 0.792 0.768 0.971 0.829 0.315 0.979 0.958 0.719 0.637 0.319 
   1   (0.233) 0.182 0.049 0.145 0.474 0.208 0.232 0.029 0.171 0.685 0.021 0.042 0.281 0.363 0.681 

Locus 1175 : 
2 alleles
0.7% missing data
   0   (0.401) 0.382 0.512 0.402 0.276 0.298 0.311 0.495 0.417 0.356 0.405 0.481 0.333 0.751 0.190 
   1   (0.599) 0.618 0.488 0.598 0.724 0.702 0.689 0.505 0.583 0.644 0.595 0.519 0.667 0.249 0.810 

Locus 1176 : 
2 alleles
0.7% missing data
   0   (0.458) 0.348 0.608 0.368 0.298 0.550 0.448 0.421 0.522 0.389 0.869 0.514 0.466 0.166 0.176 
   1   (0.542) 0.652 0.392 0.632 0.702 0.450 0.552 0.579 0.478 0.611 0.131 0.486 0.534 0.834 0.824 

Locus 1177 : 
2 alleles
21.5% missing data
   1   (0.631) 0.730 0.478 0.688 0.745 0.809 0.604 0.127 0.673 0.580 0.666 0.936 0.701 0.588 0.878 
   0   (0.369) 0.270 0.522 0.312 0.255 0.191 0.396 0.873 0.327 0.420 0.334 0.064 0.299 0.412 0.122 

Locus 1178 : 
2 alleles
4.6% missing data
   1   (0.626) 0.786 0.734 0.807 0.660 0.500 0.506 0.566 0.634 0.510 0.507 0.505 0.689 0.719 0.857 
   0   (0.374) 0.214 0.266 0.193 0.340 0.500 0.494 0.434 0.366 0.490 0.493 0.495 0.311 0.281 0.143 

Locus 1179 : 
2 alleles
0.3% missing data
   0   (0.388) 0.650 0.343 0.135 0.429 0.306 0.435 0.371 0.352 0.440 0.502 0.068 0.421 0.518 0.224 
   1   (0.612) 0.350 0.657 0.865 0.571 0.694 0.565 0.629 0.648 0.560 0.498 0.932 0.579 0.482 0.776 

Locus 1180 : 
2 alleles
0.0% missing data
   0   (0.655) 0.615 0.478 0.898 0.531 0.678 0.479 0.491 0.779 0.677 0.517 0.947 0.862 0.240 0.381 
   1   (0.345) 0.385 0.522 0.102 0.469 0.322 0.521 0.509 0.221 0.323 0.483 0.053 0.138 0.760 0.619 

Locus 1181 : 
2 alleles
0.0% missing data
   0   (0.456) 0.541 0.496 0.393 0.477 0.490 0.518 0.447 0.431 0.365 0.503 0.495 0.385 0.483 0.562 
   1   (0.544) 0.459 0.504 0.607 0.523 0.510 0.482 0.553 0.569 0.635 0.497 0.505 0.615 0.517 0.438 

Locus 1182 : 
2 alleles
0.0% missing data
   1   (0.368) 0.452 0.469 0.336 0.134 0.533 0.295 0.268 0.400 0.106 0.452 0.072 0.617 0.511 0.455 
   0   (0.632) 0.548 0.531 0.664 0.866 0.467 0.705 0.732 0.600 0.894 0.548 0.928 0.383 0.489 0.545 

Locus 1183 : 
2 alleles
0.0% missing data
   0   (0.411) 0.400 0.465 0.357 0.256 0.442 0.268 0.447 0.468 0.366 0.475 0.891 0.316 0.480 0.335 
   1   (0.589) 0.600 0.535 0.643 0.744 0.558 0.732 0.553 0.532 0.634 0.525 0.109 0.684 0.520 0.665 

Locus 1184 : 
2 alleles
10.7% missing data
   1   (0.623) 0.698 0.687 0.589 0.814 0.591 0.675 0.452 0.540 0.514 0.631 0.117 0.765 0.864 0.735 
   0   (0.377) 0.302 0.313 0.411 0.186 0.409 0.325 0.548 0.460 0.486 0.369 0.883 0.235 0.136 0.265 

Locus 1185 : 
2 alleles
0.7% missing data
   0   (0.925) 0.380 0.995 0.961 0.991 0.988 0.983 0.991 0.943 0.700 0.997 0.987 0.861 0.967 0.497 
   1   (0.075) 0.620 0.005 0.039 0.009 0.012 0.017 0.009 0.057 0.300 0.003 0.013 0.139 0.033 0.503 

Locus 1186 : 
2 alleles
0.3% missing data
   0   (0.802) 0.958 0.540 0.972 0.388 0.775 0.811 0.878 0.647 0.548 0.937 0.975 0.970 0.944 0.965 
   1   (0.198) 0.042 0.460 0.028 0.612 0.225 0.189 0.122 0.353 0.452 0.063 0.025 0.030 0.056 0.035 

Locus 1187 : 
2 alleles
11.7% missing data
   0   (0.615) 0.906 0.959 0.579 0.490 0.845 0.434 0.368 0.538 0.352 0.962 0.938 0.745 0.245 0.363 
   1   (0.385) 0.094 0.041 0.421 0.510 0.155 0.566 0.632 0.462 0.648 0.038 0.062 0.255 0.755 0.637 

Locus 1188 : 
2 alleles
1.6% missing data
   0   (0.471) 0.451 0.251 0.133 0.513 0.885 0.363 0.557 0.428 0.623 0.723 0.081 0.346 0.801 0.381 
   1   (0.529) 0.549 0.749 0.867 0.487 0.115 0.637 0.443 0.572 0.377 0.277 0.919 0.654 0.199 0.619 

Locus 1189 : 
2 alleles
20.5% missing data
   1   (0.631) 0.870 0.822 0.567 0.729 0.333 0.736 0.735 0.613 0.564 0.415 0.115 0.628 0.861 0.751 
   0   (0.369) 0.130 0.178 0.433 0.271 0.667 0.264 0.265 0.387 0.436 0.585 0.885 0.372 0.139 0.249 

Locus 1190 : 
2 alleles
13.4% missing data
   1   (0.538) 0.518 0.395 0.634 0.692 0.624 0.510 0.298 0.537 0.498 0.646 0.658 0.635 0.495 0.370 
   0   (0.462) 0.482 0.605 0.366 0.308 0.376 0.490 0.702 0.463 0.502 0.354 0.342 0.365 0.505 0.630 

Locus 1191 : 
2 alleles
0.0% missing data
   0   (0.563) 0.455 0.323 0.352 0.701 0.455 0.881 0.734 0.580 0.463 0.562 0.922 0.414 0.361 0.754 
   1   (0.437) 0.545 0.677 0.648 0.299 0.545 0.119 0.266 0.420 0.537 0.438 0.078 0.586 0.639 0.246 

Locus 1192 : 
2 alleles
0.7% missing data
   1   (0.615) 0.683 0.408 0.511 0.650 0.840 0.303 0.651 0.662 0.551 0.363 0.933 0.745 0.728 0.681 
   0   (0.385) 0.317 0.592 0.489 0.350 0.160 0.697 0.349 0.338 0.449 0.637 0.067 0.255 0.272 0.319 

Locus 1193 : 
2 alleles
0.0% missing data
   0   (0.753) 0.959 0.344 0.950 0.353 0.823 0.735 0.864 0.747 0.718 0.596 0.110 0.919 0.909 0.959 
   1   (0.247) 0.041 0.656 0.050 0.647 0.177 0.265 0.136 0.253 0.282 0.404 0.890 0.081 0.091 0.041 

Locus 1194 : 
2 alleles
0.3% missing data
   0   (0.359) 0.260 0.394 0.236 0.326 0.567 0.503 0.250 0.297 0.312 0.336 0.476 0.405 0.300 0.341 
   1   (0.641) 0.740 0.606 0.764 0.674 0.433 0.497 0.750 0.703 0.688 0.664 0.524 0.595 0.700 0.659 

Locus 1195 : 
2 alleles
4.9% missing data
   0   (0.354) 0.263 0.467 0.215 0.326 0.164 0.428 0.340 0.336 0.387 0.184 0.061 0.468 0.329 0.555 
   1   (0.646) 0.737 0.533 0.785 0.674 0.836 0.572 0.660 0.664 0.613 0.816 0.939 0.532 0.671 0.445 

Locus 1196 : 
2 alleles
7.2% missing data
   0   (0.839) 0.875 0.639 0.929 0.836 0.888 0.895 0.322 0.873 0.987 0.947 0.971 0.855 0.673 0.878 
   1   (0.161) 0.125 0.361 0.071 0.164 0.112 0.105 0.678 0.127 0.013 0.053 0.029 0.145 0.327 0.122 

Locus 1197 : 
2 alleles
5.2% missing data
   0   (0.444) 0.485 0.419 0.496 0.441 0.443 0.517 0.491 0.392 0.494 0.205 0.499 0.497 0.453 0.347 
   1   (0.556) 0.515 0.581 0.504 0.559 0.557 0.483 0.509 0.608 0.506 0.795 0.501 0.503 0.547 0.653 

Locus 1198 : 
2 alleles
0.0% missing data
   0   (0.683) 0.849 0.949 0.743 0.380 0.868 0.834 0.419 0.724 0.517 0.677 0.120 0.752 0.891 0.792 
   1   (0.317) 0.151 0.051 0.257 0.620 0.132 0.166 0.581 0.276 0.483 0.323 0.880 0.248 0.109 0.208 

Locus 1199 : 
2 alleles
0.7% missing data
   1   (0.633) 0.889 0.913 0.721 0.656 0.661 0.665 0.581 0.668 0.626 0.248 0.566 0.568 0.590 0.775 
   0   (0.367) 0.111 0.087 0.279 0.344 0.339 0.335 0.419 0.332 0.374 0.752 0.434 0.432 0.410 0.225 

Locus 1200 : 
2 alleles
1.6% missing data
   1   (0.556) 0.664 0.603 0.764 0.805 0.818 0.646 0.626 0.510 0.254 0.377 0.089 0.505 0.365 0.761 
   0   (0.444) 0.336 0.397 0.236 0.195 0.182 0.354 0.374 0.490 0.746 0.623 0.911 0.495 0.635 0.239 

Locus 1201 : 
2 alleles
5.2% missing data
   0   (0.394) 0.338 0.490 0.431 0.261 0.308 0.327 0.329 0.376 0.458 0.495 0.068 0.460 0.445 0.399 
   1   (0.606) 0.662 0.510 0.569 0.739 0.692 0.673 0.671 0.624 0.542 0.505 0.932 0.540 0.555 0.601 

Locus 1202 : 
2 alleles
0.3% missing data
   0   (0.459) 0.556 0.922 0.529 0.366 0.365 0.216 0.414 0.387 0.228 0.964 0.092 0.574 0.185 0.207 
   1   (0.541) 0.444 0.078 0.471 0.634 0.635 0.784 0.586 0.613 0.772 0.036 0.908 0.426 0.815 0.793 

Locus 1203 : 
2 alleles
0.0% missing data
   1   (0.245) 0.174 0.537 0.121 0.051 0.053 0.409 0.289 0.312 0.225 0.297 0.039 0.226 0.131 0.353 
   0   (0.755) 0.826 0.463 0.879 0.949 0.947 0.591 0.711 0.688 0.775 0.703 0.961 0.774 0.869 0.647 

Locus 1204 : 
2 alleles
0.7% missing data
   1   (0.168) 0.235 0.735 0.061 0.115 0.090 0.610 0.386 0.078 0.013 0.123 0.880 0.118 0.091 0.176 
   0   (0.832) 0.765 0.265 0.939 0.885 0.910 0.390 0.614 0.922 0.987 0.877 0.120 0.882 0.909 0.824 

Locus 1205 : 
2 alleles
5.2% missing data
   1   (0.290) 0.789 0.037 0.542 0.395 0.594 0.444 0.090 0.561 0.023 0.021 0.054 0.257 0.530 0.280 
   0   (0.710) 0.211 0.963 0.458 0.605 0.406 0.556 0.910 0.439 0.977 0.979 0.946 0.743 0.470 0.720 

Locus 1206 : 
2 alleles
8.1% missing data
   1   (0.595) 0.458 0.533 0.656 0.367 0.415 0.789 0.291 0.576 0.760 0.737 0.932 0.733 0.817 0.442 
   0   (0.405) 0.542 0.467 0.344 0.633 0.585 0.211 0.709 0.424 0.240 0.263 0.068 0.267 0.183 0.558 

Locus 1207 : 
2 alleles
2.3% missing data
   0   (0.689) 0.762 0.440 0.812 0.646 0.549 0.641 0.819 0.660 0.931 0.436 0.531 0.748 0.863 0.593 
   1   (0.311) 0.238 0.560 0.188 0.354 0.451 0.359 0.181 0.340 0.069 0.564 0.469 0.252 0.137 0.407 

Locus 1208 : 
2 alleles
3.6% missing data
   0   (0.417) 0.332 0.306 0.407 0.380 0.283 0.408 0.417 0.382 0.468 0.660 0.073 0.489 0.488 0.307 
   1   (0.583) 0.668 0.694 0.593 0.620 0.717 0.592 0.583 0.618 0.532 0.340 0.927 0.511 0.512 0.693 

Locus 1209 : 
2 alleles
1.3% missing data
   1   (0.535) 0.827 0.639 0.532 0.611 0.192 0.683 0.475 0.492 0.652 0.650 0.099 0.561 0.596 0.357 
   0   (0.465) 0.173 0.361 0.468 0.389 0.808 0.317 0.525 0.508 0.348 0.350 0.901 0.439 0.404 0.643 

Locus 1210 : 
2 alleles
5.9% missing data
   0   (0.958) 0.982 0.988 0.994 0.992 0.993 0.989 0.816 0.986 0.720 0.995 0.991 0.995 0.989 0.982 
   1   (0.042) 0.018 0.012 0.006 0.008 0.007 0.011 0.184 0.014 0.280 0.005 0.009 0.005 0.011 0.018 

Locus 1211 : 
2 alleles
0.3% missing data
   0   (0.396) 0.358 0.490 0.465 0.222 0.449 0.214 0.347 0.351 0.395 0.412 0.484 0.508 0.469 0.425 
   1   (0.604) 0.642 0.510 0.535 0.778 0.551 0.786 0.653 0.649 0.605 0.588 0.516 0.492 0.531 0.575 

Locus 1212 : 
2 alleles
0.0% missing data
   0   (0.419) 0.333 0.505 0.463 0.363 0.464 0.218 0.402 0.410 0.463 0.497 0.490 0.413 0.333 0.428 
   1   (0.581) 0.667 0.495 0.537 0.637 0.536 0.782 0.598 0.590 0.537 0.503 0.510 0.587 0.667 0.572 

Locus 1213 : 
2 alleles
0.3% missing data
   0   (0.438) 0.447 0.228 0.416 0.395 0.557 0.564 0.376 0.383 0.463 0.432 0.490 0.463 0.506 0.485 
   1   (0.562) 0.553 0.772 0.584 0.605 0.443 0.436 0.624 0.617 0.537 0.568 0.510 0.537 0.494 0.515 

Locus 1214 : 
2 alleles
0.7% missing data
   0   (0.402) 0.228 0.373 0.235 0.313 0.210 0.449 0.491 0.421 0.496 0.461 0.475 0.426 0.326 0.372 
   1   (0.598) 0.772 0.627 0.765 0.687 0.790 0.551 0.509 0.579 0.504 0.539 0.525 0.574 0.674 0.628 

Locus 1215 : 
2 alleles
1.0% missing data
   0   (0.360) 0.474 0.180 0.134 0.346 0.302 0.260 0.423 0.365 0.400 0.507 0.061 0.464 0.497 0.163 
   1   (0.640) 0.526 0.820 0.866 0.654 0.698 0.740 0.577 0.635 0.600 0.493 0.939 0.536 0.503 0.837 

Locus 1216 : 
2 alleles
1.3% missing data
   0   (0.703) 0.622 0.705 0.792 0.782 0.889 0.934 0.796 0.684 0.406 0.281 0.940 0.690 0.893 0.816 
   1   (0.297) 0.378 0.295 0.208 0.218 0.111 0.066 0.204 0.316 0.594 0.719 0.060 0.310 0.107 0.184 

Locus 1217 : 
2 alleles
2.6% missing data
   0   (0.435) 0.351 0.268 0.512 0.374 0.535 0.582 0.452 0.485 0.290 0.358 0.460 0.365 0.483 0.477 
   1   (0.565) 0.649 0.732 0.488 0.626 0.465 0.418 0.548 0.515 0.710 0.642 0.540 0.635 0.517 0.523 

Locus 1218 : 
2 alleles
4.9% missing data
   0   (0.387) 0.290 0.421 0.508 0.273 0.240 0.291 0.442 0.317 0.473 0.408 0.475 0.382 0.429 0.488 
   1   (0.613) 0.710 0.579 0.492 0.727 0.760 0.709 0.558 0.683 0.527 0.592 0.525 0.618 0.571 0.512 

Locus 1219 : 
2 alleles
0.3% missing data
   0   (0.394) 0.336 0.476 0.342 0.274 0.203 0.572 0.369 0.350 0.353 0.465 0.072 0.594 0.327 0.356 
   1   (0.606) 0.664 0.524 0.658 0.726 0.797 0.428 0.631 0.650 0.647 0.535 0.928 0.406 0.673 0.644 

Locus 1220 : 
2 alleles
13.7% missing data
   1   (0.639) 0.643 0.543 0.740 0.769 0.561 0.743 0.588 0.654 0.650 0.727 0.542 0.634 0.543 0.668 
   0   (0.361) 0.357 0.457 0.260 0.231 0.439 0.257 0.412 0.346 0.350 0.273 0.458 0.366 0.457 0.332 

Locus 1221 : 
2 alleles
0.3% missing data
   0   (0.578) 0.825 0.586 0.562 0.639 0.491 0.814 0.326 0.469 0.309 0.769 0.919 0.668 0.819 0.627 
   1   (0.422) 0.175 0.414 0.438 0.361 0.509 0.186 0.674 0.531 0.691 0.231 0.081 0.332 0.181 0.373 

Locus 1222 : 
2 alleles
0.7% missing data
   0   (0.363) 0.457 0.332 0.217 0.327 0.261 0.477 0.452 0.258 0.353 0.413 0.459 0.363 0.438 0.422 
   1   (0.637) 0.543 0.668 0.783 0.673 0.739 0.523 0.548 0.742 0.647 0.587 0.541 0.637 0.562 0.578 

Locus 1223 : 
2 alleles
0.0% missing data
   1   (0.460) 0.575 0.589 0.452 0.640 0.433 0.532 0.641 0.318 0.587 0.642 0.072 0.408 0.198 0.348 
   0   (0.540) 0.425 0.411 0.548 0.360 0.567 0.468 0.359 0.682 0.413 0.358 0.928 0.592 0.802 0.652 

Locus 1224 : 
2 alleles
2.0% missing data
   0   (0.396) 0.370 0.392 0.266 0.272 0.495 0.313 0.740 0.418 0.530 0.376 0.062 0.301 0.489 0.166 
   1   (0.604) 0.630 0.608 0.734 0.728 0.505 0.687 0.260 0.582 0.470 0.624 0.938 0.699 0.511 0.834 

Locus 1225 : 
2 alleles
7.5% missing data
   0   (0.429) 0.456 0.445 0.411 0.508 0.411 0.368 0.271 0.472 0.484 0.503 0.122 0.393 0.459 0.262 
   1   (0.571) 0.544 0.555 0.589 0.492 0.589 0.632 0.729 0.528 0.516 0.497 0.878 0.607 0.541 0.738 

Locus 1226 : 
2 alleles
1.6% missing data
   1   (0.680) 0.894 0.869 0.861 0.704 0.699 0.899 0.480 0.648 0.689 0.514 0.945 0.617 0.579 0.691 
   0   (0.320) 0.106 0.131 0.139 0.296 0.301 0.101 0.520 0.352 0.311 0.486 0.055 0.383 0.421 0.309 

Locus 1227 : 
2 alleles
0.0% missing data
   0   (0.739) 0.863 0.823 0.513 0.761 0.915 0.485 0.555 0.782 0.824 0.681 0.957 0.771 0.895 0.835 
   1   (0.261) 0.137 0.177 0.487 0.239 0.085 0.515 0.445 0.218 0.176 0.319 0.043 0.229 0.105 0.165 

Locus 1228 : 
2 alleles
0.7% missing data
   1   (0.135) 0.077 0.580 0.040 0.170 0.045 0.069 0.098 0.074 0.083 0.152 0.025 0.171 0.062 0.054 
   0   (0.865) 0.923 0.420 0.960 0.830 0.955 0.931 0.902 0.926 0.917 0.848 0.975 0.829 0.938 0.946 

Locus 1229 : 
2 alleles
0.3% missing data
   0   (0.709) 0.796 0.922 0.460 0.953 0.214 0.849 0.794 0.526 0.962 0.967 0.130 0.510 0.614 0.242 
   1   (0.291) 0.204 0.078 0.540 0.047 0.786 0.151 0.206 0.474 0.038 0.033 0.870 0.490 0.386 0.758 

Locus 1230 : 
2 alleles
0.0% missing data
   0   (0.416) 0.675 0.386 0.337 0.459 0.454 0.318 0.487 0.323 0.481 0.480 0.467 0.416 0.421 0.232 
   1   (0.584) 0.325 0.614 0.663 0.541 0.546 0.682 0.513 0.677 0.519 0.520 0.533 0.584 0.579 0.768 

Locus 1231 : 
2 alleles
0.0% missing data
   0   (0.357) 0.448 0.376 0.376 0.339 0.312 0.494 0.467 0.228 0.305 0.345 0.062 0.314 0.417 0.660 
   1   (0.643) 0.552 0.624 0.624 0.661 0.688 0.506 0.533 0.772 0.695 0.655 0.938 0.686 0.583 0.340 

Locus 1232 : 
2 alleles
0.0% missing data
   0   (0.480) 0.693 0.624 0.443 0.465 0.579 0.605 0.906 0.369 0.416 0.236 0.083 0.409 0.340 0.562 
   1   (0.520) 0.307 0.376 0.557 0.535 0.421 0.395 0.094 0.631 0.584 0.764 0.917 0.591 0.660 0.438 

Locus 1233 : 
2 alleles
7.8% missing data
   0   (0.933) 0.913 0.435 0.892 0.990 0.981 0.985 0.992 0.925 0.996 0.440 0.990 0.977 0.982 0.969 
   1   (0.067) 0.087 0.565 0.108 0.010 0.019 0.015 0.008 0.075 0.004 0.560 0.010 0.023 0.018 0.031 

Locus 1234 : 
2 alleles
13.0% missing data
   1   (0.509) 0.621 0.590 0.513 0.468 0.529 0.592 0.591 0.452 0.378 0.609 0.515 0.627 0.214 0.590 
   0   (0.491) 0.379 0.410 0.487 0.532 0.471 0.408 0.409 0.548 0.622 0.391 0.485 0.373 0.786 0.410 

Locus 1235 : 
2 alleles
0.0% missing data
   0   (0.429) 0.413 0.259 0.409 0.537 0.245 0.769 0.262 0.437 0.499 0.401 0.887 0.377 0.172 0.347 
   1   (0.571) 0.587 0.741 0.591 0.463 0.755 0.231 0.738 0.563 0.501 0.599 0.113 0.623 0.828 0.653 

Locus 1236 : 
2 alleles
4.9% missing data
   1   (0.555) 0.660 0.846 0.682 0.538 0.560 0.413 0.561 0.506 0.552 0.380 0.514 0.533 0.544 0.828 
   0   (0.445) 0.340 0.154 0.318 0.462 0.440 0.587 0.439 0.494 0.448 0.620 0.486 0.467 0.456 0.172 

Locus 1237 : 
2 alleles
0.0% missing data
   0   (0.460) 0.552 0.154 0.438 0.488 0.186 0.476 0.497 0.470 0.499 0.506 0.490 0.509 0.483 0.475 
   1   (0.540) 0.448 0.846 0.562 0.512 0.814 0.524 0.503 0.530 0.501 0.494 0.510 0.491 0.517 0.525 

Locus 1238 : 
2 alleles
7.5% missing data
   0   (0.942) 0.899 0.978 0.638 0.992 0.991 0.984 0.712 0.971 0.996 0.993 0.987 0.906 0.982 0.975 
   1   (0.058) 0.101 0.022 0.362 0.008 0.009 0.016 0.288 0.029 0.004 0.007 0.013 0.094 0.018 0.025 

Locus 1239 : 
2 alleles
3.3% missing data
   1   (0.204) 0.195 0.632 0.291 0.037 0.097 0.128 0.024 0.220 0.145 0.196 0.876 0.406 0.081 0.154 
   0   (0.796) 0.805 0.368 0.709 0.963 0.903 0.872 0.976 0.780 0.855 0.804 0.124 0.594 0.919 0.846 

Locus 1240 : 
2 alleles
3.9% missing data
   0   (0.785) 0.756 0.968 0.437 0.524 0.882 0.899 0.943 0.718 0.426 0.985 0.963 0.789 0.899 0.923 
   1   (0.215) 0.244 0.032 0.563 0.476 0.118 0.101 0.057 0.282 0.574 0.015 0.037 0.211 0.101 0.077 

Locus 1241 : 
2 alleles
1.3% missing data
   0   (0.597) 0.503 0.907 0.503 0.383 0.736 0.410 0.646 0.386 0.709 0.968 0.932 0.791 0.276 0.382 
   1   (0.403) 0.497 0.093 0.497 0.617 0.264 0.590 0.354 0.614 0.291 0.032 0.068 0.209 0.724 0.618 

Locus 1242 : 
2 alleles
2.3% missing data
   0   (0.540) 0.779 0.862 0.721 0.530 0.854 0.333 0.334 0.453 0.709 0.813 0.093 0.550 0.210 0.273 
   1   (0.460) 0.221 0.138 0.279 0.470 0.146 0.667 0.666 0.547 0.291 0.187 0.907 0.450 0.790 0.727 

Locus 1243 : 
2 alleles
0.0% missing data
   0   (0.880) 0.977 0.935 0.967 0.762 0.439 0.962 0.957 0.878 0.686 0.871 0.983 0.980 0.964 0.961 
   1   (0.120) 0.023 0.065 0.033 0.238 0.561 0.038 0.043 0.122 0.314 0.129 0.017 0.020 0.036 0.039 

Locus 1244 : 
2 alleles
4.6% missing data
   0   (0.746) 0.242 0.931 0.571 0.916 0.828 0.785 0.830 0.745 0.958 0.976 0.556 0.469 0.311 0.474 
   1   (0.254) 0.758 0.069 0.429 0.084 0.172 0.215 0.170 0.255 0.042 0.024 0.444 0.531 0.689 0.526 

Locus 1245 : 
2 alleles
7.5% missing data
   1   (0.555) 0.507 0.825 0.321 0.396 0.744 0.392 0.673 0.517 0.621 0.574 0.931 0.603 0.450 0.661 
   0   (0.445) 0.493 0.175 0.679 0.604 0.256 0.608 0.327 0.483 0.379 0.426 0.069 0.397 0.550 0.339 

Locus 1246 : 
2 alleles
0.0% missing data
   0   (0.410) 0.523 0.247 0.221 0.467 0.341 0.367 0.461 0.426 0.603 0.492 0.074 0.271 0.493 0.346 
   1   (0.590) 0.477 0.753 0.779 0.533 0.659 0.633 0.539 0.574 0.397 0.508 0.926 0.729 0.507 0.654 

Locus 1247 : 
2 alleles
2.0% missing data
   1   (0.541) 0.732 0.085 0.856 0.550 0.809 0.664 0.598 0.536 0.645 0.068 0.510 0.601 0.796 0.279 
   0   (0.459) 0.268 0.915 0.144 0.450 0.191 0.336 0.402 0.464 0.355 0.932 0.490 0.399 0.204 0.721 

Locus 1248 : 
2 alleles
4.6% missing data
   0   (0.384) 0.520 0.247 0.439 0.269 0.471 0.201 0.384 0.391 0.317 0.479 0.478 0.393 0.431 0.285 
   1   (0.616) 0.480 0.753 0.561 0.731 0.529 0.799 0.616 0.609 0.683 0.521 0.522 0.607 0.569 0.715 

Locus 1249 : 
2 alleles
2.6% missing data
   0   (0.387) 0.495 0.352 0.308 0.465 0.234 0.452 0.489 0.408 0.320 0.411 0.481 0.307 0.168 0.280 
   1   (0.613) 0.505 0.648 0.692 0.535 0.766 0.548 0.511 0.592 0.680 0.589 0.519 0.693 0.832 0.720 

Locus 1250 : 
2 alleles
3.6% missing data
   0   (0.389) 0.293 0.572 0.474 0.430 0.237 0.396 0.865 0.404 0.230 0.468 0.069 0.303 0.126 0.117 
   1   (0.611) 0.707 0.428 0.526 0.570 0.763 0.604 0.135 0.596 0.770 0.532 0.931 0.697 0.874 0.883 

Locus 1251 : 
2 alleles
0.0% missing data
   1   (0.565) 0.709 0.829 0.654 0.619 0.576 0.772 0.338 0.421 0.699 0.532 0.933 0.582 0.544 0.372 
   0   (0.435) 0.291 0.171 0.346 0.381 0.424 0.228 0.662 0.579 0.301 0.468 0.067 0.418 0.456 0.628 

Locus 1252 : 
2 alleles
1.6% missing data
   1   (0.435) 0.461 0.650 0.285 0.335 0.428 0.728 0.121 0.595 0.311 0.459 0.904 0.482 0.188 0.152 
   0   (0.565) 0.539 0.350 0.715 0.665 0.572 0.272 0.879 0.405 0.689 0.541 0.096 0.518 0.812 0.848 

Locus 1253 : 
2 alleles
2.6% missing data
   1   (0.647) 0.768 0.748 0.655 0.729 0.598 0.742 0.640 0.664 0.589 0.610 0.935 0.596 0.557 0.753 
   0   (0.353) 0.232 0.252 0.345 0.271 0.402 0.258 0.360 0.336 0.411 0.390 0.065 0.404 0.443 0.247 

Locus 1254 : 
2 alleles
0.3% missing data
   0   (0.442) 0.596 0.200 0.588 0.402 0.297 0.390 0.266 0.341 0.328 0.433 0.080 0.718 0.773 0.714 
   1   (0.558) 0.404 0.800 0.412 0.598 0.703 0.610 0.734 0.659 0.672 0.567 0.920 0.282 0.227 0.286 

Locus 1255 : 
2 alleles
5.5% missing data
   0   (0.586) 0.673 0.640 0.694 0.669 0.750 0.721 0.525 0.484 0.546 0.641 0.932 0.421 0.822 0.572 
   1   (0.414) 0.327 0.360 0.306 0.331 0.250 0.279 0.475 0.516 0.454 0.359 0.068 0.579 0.178 0.428 

Locus 1256 : 
2 alleles
26.7% missing data
   1   (0.471) 0.166 0.281 0.411 0.724 0.614 0.651 0.309 0.275 0.274 0.710 0.547 0.700 0.671 0.546 
   0   (0.529) 0.834 0.719 0.589 0.276 0.386 0.349 0.691 0.725 0.726 0.290 0.453 0.300 0.329 0.454 

Locus 1257 : 
2 alleles
0.3% missing data
   0   (0.908) 0.987 0.959 0.989 0.965 0.968 0.981 0.988 0.865 0.694 0.554 0.978 0.934 0.948 0.978 
   1   (0.092) 0.013 0.041 0.011 0.035 0.032 0.019 0.012 0.135 0.306 0.446 0.022 0.066 0.052 0.022 

Locus 1258 : 
2 alleles
8.1% missing data
   1   (0.285) 0.123 0.343 0.163 0.251 0.168 0.146 0.092 0.263 0.333 0.534 0.053 0.347 0.743 0.236 
   0   (0.715) 0.877 0.657 0.837 0.749 0.832 0.854 0.908 0.737 0.667 0.466 0.947 0.653 0.257 0.764 

Locus 1259 : 
2 alleles
10.7% missing data
   1   (0.559) 0.861 0.846 0.574 0.626 0.272 0.646 0.531 0.460 0.603 0.416 0.922 0.524 0.671 0.533 
   0   (0.441) 0.139 0.154 0.426 0.374 0.728 0.354 0.469 0.540 0.397 0.584 0.078 0.476 0.329 0.467 

Locus 1260 : 
2 alleles
1.3% missing data
   1   (0.522) 0.264 0.675 0.464 0.184 0.311 0.546 0.702 0.645 0.383 0.463 0.093 0.735 0.811 0.386 
   0   (0.478) 0.736 0.325 0.536 0.816 0.689 0.454 0.298 0.355 0.617 0.537 0.907 0.265 0.189 0.614 

Locus 1261 : 
2 alleles
1.0% missing data
   0   (0.387) 0.331 0.371 0.404 0.454 0.280 0.302 0.252 0.482 0.428 0.350 0.460 0.220 0.425 0.360 
   1   (0.613) 0.669 0.629 0.596 0.546 0.720 0.698 0.748 0.518 0.572 0.650 0.540 0.780 0.575 0.640 

Locus 1262 : 
2 alleles
2.3% missing data
   0   (0.600) 0.451 0.958 0.726 0.655 0.310 0.671 0.647 0.475 0.851 0.401 0.114 0.603 0.697 0.586 
   1   (0.400) 0.549 0.042 0.274 0.345 0.690 0.329 0.353 0.525 0.149 0.599 0.886 0.397 0.303 0.414 

Locus 1263 : 
2 alleles
0.0% missing data
   0   (0.454) 0.497 0.379 0.482 0.375 0.433 0.402 0.496 0.429 0.484 0.395 0.491 0.497 0.478 0.478 
   1   (0.546) 0.503 0.621 0.518 0.625 0.567 0.598 0.504 0.571 0.516 0.605 0.509 0.503 0.522 0.522 

Locus 1264 : 
2 alleles
7.8% missing data
   0   (0.728) 0.490 0.912 0.307 0.867 0.667 0.888 0.659 0.575 0.959 0.826 0.540 0.761 0.745 0.866 
   1   (0.272) 0.510 0.088 0.693 0.133 0.333 0.112 0.341 0.425 0.041 0.174 0.460 0.239 0.255 0.134 

Locus 1265 : 
2 alleles
0.0% missing data
   1   (0.632) 0.690 0.836 0.634 0.727 0.654 0.625 0.677 0.621 0.667 0.582 0.487 0.534 0.839 0.555 
   0   (0.368) 0.310 0.164 0.366 0.273 0.346 0.375 0.323 0.379 0.333 0.418 0.513 0.466 0.161 0.445 

Locus 1266 : 
2 alleles
0.3% missing data
   0   (0.415) 0.354 0.126 0.212 0.444 0.302 0.652 0.820 0.400 0.430 0.451 0.076 0.463 0.163 0.325 
   1   (0.585) 0.646 0.874 0.788 0.556 0.698 0.348 0.180 0.600 0.570 0.549 0.924 0.537 0.837 0.675 

Locus 1267 : 
2 alleles
0.7% missing data
   0   (0.536) 0.836 0.792 0.271 0.433 0.906 0.535 0.310 0.304 0.423 0.879 0.922 0.726 0.244 0.841 
   1   (0.464) 0.164 0.208 0.729 0.567 0.094 0.465 0.690 0.696 0.577 0.121 0.078 0.274 0.756 0.159 

Locus 1268 : 
2 alleles
4.9% missing data
   0   (0.397) 0.436 0.260 0.315 0.352 0.348 0.396 0.671 0.304 0.494 0.430 0.897 0.291 0.240 0.512 
   1   (0.603) 0.564 0.740 0.685 0.648 0.652 0.604 0.329 0.696 0.506 0.570 0.103 0.709 0.760 0.488 

Locus 1269 : 
2 alleles
12.7% missing data
   0   (0.442) 0.468 0.360 0.415 0.309 0.506 0.439 0.385 0.412 0.508 0.489 0.150 0.556 0.492 0.417 
   1   (0.558) 0.532 0.640 0.585 0.691 0.494 0.561 0.615 0.588 0.492 0.511 0.850 0.444 0.508 0.583 

Locus 1270 : 
2 alleles
12.1% missing data
   1   (0.596) 0.778 0.637 0.739 0.660 0.638 0.700 0.591 0.552 0.555 0.497 0.540 0.597 0.563 0.666 
   0   (0.404) 0.222 0.363 0.261 0.340 0.362 0.300 0.409 0.448 0.445 0.503 0.460 0.403 0.437 0.334 

Locus 1271 : 
2 alleles
2.3% missing data
   0   (0.409) 0.431 0.420 0.333 0.453 0.368 0.350 0.497 0.392 0.432 0.477 0.461 0.293 0.300 0.453 
   1   (0.591) 0.569 0.580 0.667 0.547 0.632 0.650 0.503 0.608 0.568 0.523 0.539 0.707 0.700 0.547 

Locus 1272 : 
2 alleles
0.3% missing data
   1   (0.650) 0.633 0.609 0.879 0.679 0.840 0.753 0.605 0.688 0.618 0.189 0.584 0.670 0.821 0.672 
   0   (0.350) 0.367 0.391 0.121 0.321 0.160 0.247 0.395 0.312 0.382 0.811 0.416 0.330 0.179 0.328 

Locus 1273 : 
2 alleles
0.0% missing data
   0   (0.361) 0.489 0.332 0.312 0.428 0.330 0.344 0.370 0.247 0.384 0.305 0.479 0.396 0.413 0.309 
   1   (0.639) 0.511 0.668 0.688 0.572 0.670 0.656 0.630 0.753 0.616 0.695 0.521 0.604 0.587 0.691 

Locus 1274 : 
2 alleles
0.3% missing data
   0   (0.797) 0.801 0.910 0.561 0.966 0.359 0.951 0.456 0.845 0.950 0.479 0.955 0.653 0.892 0.920 
   1   (0.203) 0.199 0.090 0.439 0.034 0.641 0.049 0.544 0.155 0.050 0.521 0.045 0.347 0.108 0.080 

Locus 1275 : 
2 alleles
0.0% missing data
   0   (0.392) 0.307 0.326 0.303 0.579 0.197 0.487 0.702 0.397 0.414 0.395 0.077 0.260 0.176 0.369 
   1   (0.608) 0.693 0.674 0.697 0.421 0.803 0.513 0.298 0.603 0.586 0.605 0.923 0.740 0.824 0.631 

Locus 1276 : 
2 alleles
14.0% missing data
   0   (0.383) 0.219 0.343 0.256 0.329 0.355 0.278 0.489 0.384 0.384 0.465 0.064 0.497 0.504 0.248 
   1   (0.617) 0.781 0.657 0.744 0.671 0.645 0.722 0.511 0.616 0.616 0.535 0.936 0.503 0.496 0.752 

Locus 1277 : 
2 alleles
3.6% missing data
   1   (0.555) 0.644 0.823 0.546 0.523 0.344 0.647 0.507 0.576 0.510 0.140 0.522 0.686 0.812 0.566 
   0   (0.445) 0.356 0.177 0.454 0.477 0.656 0.353 0.493 0.424 0.490 0.860 0.478 0.314 0.188 0.434 

Locus 1278 : 
2 alleles
0.0% missing data
   0   (0.404) 0.495 0.374 0.414 0.335 0.551 0.432 0.413 0.284 0.374 0.397 0.488 0.485 0.486 0.399 
   1   (0.596) 0.505 0.626 0.586 0.665 0.449 0.568 0.587 0.716 0.626 0.603 0.512 0.515 0.514 0.601 

Locus 1279 : 
2 alleles
0.0% missing data
   1   (0.643) 0.673 0.802 0.683 0.726 0.777 0.714 0.590 0.533 0.622 0.552 0.535 0.721 0.729 0.844 
   0   (0.357) 0.327 0.198 0.317 0.274 0.223 0.286 0.410 0.467 0.378 0.448 0.465 0.279 0.271 0.156 

Locus 1280 : 
2 alleles
0.0% missing data
   0   (0.815) 0.952 0.991 0.779 0.621 0.968 0.854 0.748 0.715 0.393 0.993 0.967 0.934 0.704 0.866 
   1   (0.185) 0.048 0.009 0.221 0.379 0.032 0.146 0.252 0.285 0.607 0.007 0.033 0.066 0.296 0.134 

Locus 1281 : 
2 alleles
1.6% missing data
   1   (0.589) 0.735 0.583 0.589 0.734 0.603 0.624 0.545 0.579 0.589 0.542 0.523 0.664 0.544 0.438 
   0   (0.411) 0.265 0.417 0.411 0.266 0.397 0.376 0.455 0.421 0.411 0.458 0.477 0.336 0.456 0.562 

Locus 1282 : 
2 alleles
1.0% missing data
   0   (0.461) 0.425 0.569 0.653 0.353 0.622 0.312 0.385 0.347 0.362 0.378 0.086 0.756 0.455 0.612 
   1   (0.539) 0.575 0.431 0.347 0.647 0.378 0.688 0.615 0.653 0.638 0.622 0.914 0.244 0.545 0.388 

Locus 1283 : 
2 alleles
5.9% missing data
   0   (0.462) 0.479 0.557 0.604 0.359 0.812 0.295 0.377 0.326 0.354 0.390 0.086 0.762 0.456 0.591 
   1   (0.538) 0.521 0.443 0.396 0.641 0.188 0.705 0.623 0.674 0.646 0.610 0.914 0.238 0.544 0.409 

Locus 1284 : 
2 alleles
1.3% missing data
   0   (0.492) 0.469 0.328 0.590 0.326 0.556 0.597 0.384 0.357 0.429 0.666 0.092 0.789 0.503 0.709 
   1   (0.508) 0.531 0.672 0.410 0.674 0.444 0.403 0.616 0.643 0.571 0.334 0.908 0.211 0.497 0.291 

Locus 1285 : 
2 alleles
1.6% missing data
   0   (0.417) 0.389 0.262 0.276 0.395 0.691 0.311 0.492 0.383 0.468 0.412 0.493 0.388 0.459 0.439 
   1   (0.583) 0.611 0.738 0.724 0.605 0.309 0.689 0.508 0.617 0.532 0.588 0.507 0.612 0.541 0.561 

Locus 1286 : 
2 alleles
3.3% missing data
   0   (0.470) 0.796 0.701 0.340 0.333 0.575 0.560 0.210 0.454 0.393 0.329 0.091 0.690 0.557 0.494 
   1   (0.530) 0.204 0.299 0.660 0.667 0.425 0.440 0.790 0.546 0.607 0.671 0.909 0.310 0.443 0.506 

Locus 1287 : 
2 alleles
0.0% missing data
   0   (0.477) 0.748 0.672 0.405 0.334 0.657 0.560 0.210 0.485 0.393 0.332 0.093 0.666 0.552 0.514 
   1   (0.523) 0.252 0.328 0.595 0.666 0.343 0.440 0.790 0.515 0.607 0.668 0.907 0.334 0.448 0.486 

Locus 1288 : 
2 alleles
0.0% missing data
   1   (0.630) 0.705 0.790 0.632 0.526 0.905 0.726 0.622 0.643 0.546 0.550 0.930 0.649 0.546 0.466 
   0   (0.370) 0.295 0.210 0.368 0.474 0.095 0.274 0.378 0.357 0.454 0.450 0.070 0.351 0.454 0.534 

Locus 1289 : 
2 alleles
25.4% missing data
   0   (0.423) 0.510 0.501 0.393 0.410 0.461 0.218 0.286 0.514 0.457 0.494 0.118 0.504 0.162 0.304 
   1   (0.577) 0.490 0.499 0.607 0.590 0.539 0.782 0.714 0.486 0.543 0.506 0.882 0.496 0.838 0.696 

Locus 1290 : 
2 alleles
2.0% missing data
   0   (0.757) 0.888 0.776 0.932 0.359 0.520 0.798 0.824 0.788 0.359 0.914 0.962 0.897 0.919 0.875 
   1   (0.243) 0.112 0.224 0.068 0.641 0.480 0.202 0.176 0.212 0.641 0.086 0.038 0.103 0.081 0.125 

Locus 1291 : 
2 alleles
2.9% missing data
   1   (0.112) 0.044 0.660 0.029 0.179 0.252 0.101 0.051 0.125 0.009 0.497 0.016 0.022 0.031 0.025 
   0   (0.888) 0.956 0.340 0.971 0.821 0.748 0.899 0.949 0.875 0.991 0.503 0.984 0.978 0.969 0.975 

Locus 1292 : 
2 alleles
0.7% missing data
   0   (0.451) 0.551 0.272 0.410 0.459 0.475 0.372 0.326 0.502 0.501 0.298 0.488 0.457 0.500 0.483 
   1   (0.549) 0.449 0.728 0.590 0.541 0.525 0.628 0.674 0.498 0.499 0.702 0.512 0.543 0.500 0.517 

Locus 1293 : 
2 alleles
14.0% missing data
   0   (0.524) 0.196 0.369 0.790 0.557 0.641 0.324 0.602 0.665 0.579 0.585 0.539 0.475 0.220 0.194 
   1   (0.476) 0.804 0.631 0.210 0.443 0.359 0.676 0.398 0.335 0.421 0.415 0.461 0.525 0.780 0.806 

Locus 1294 : 
2 alleles
6.8% missing data
   1   (0.399) 0.141 0.877 0.262 0.659 0.273 0.510 0.533 0.423 0.136 0.164 0.907 0.287 0.616 0.169 
   0   (0.601) 0.859 0.123 0.738 0.341 0.727 0.490 0.467 0.577 0.864 0.836 0.093 0.713 0.384 0.831 

Locus 1295 : 
2 alleles
0.3% missing data
   0   (0.448) 0.360 0.365 0.594 0.328 0.537 0.682 0.545 0.428 0.690 0.480 0.495 0.283 0.192 0.292 
   1   (0.552) 0.640 0.635 0.406 0.672 0.463 0.318 0.455 0.572 0.310 0.520 0.505 0.717 0.808 0.708 

Locus 1296 : 
2 alleles
1.6% missing data
   0   (0.381) 0.321 0.195 0.496 0.182 0.386 0.300 0.522 0.382 0.394 0.449 0.826 0.396 0.284 0.249 
   1   (0.619) 0.679 0.805 0.504 0.818 0.614 0.700 0.478 0.618 0.606 0.551 0.174 0.604 0.716 0.751 

Locus 1297 : 
2 alleles
8.8% missing data
   0   (0.452) 0.348 0.397 0.419 0.456 0.412 0.527 0.493 0.441 0.501 0.463 0.480 0.390 0.451 0.461 
   1   (0.548) 0.652 0.603 0.581 0.544 0.588 0.473 0.507 0.559 0.499 0.537 0.520 0.610 0.549 0.539 

Locus 1298 : 
2 alleles
5.5% missing data
   1   (0.362) 0.362 0.543 0.302 0.630 0.305 0.556 0.046 0.172 0.583 0.577 0.897 0.396 0.400 0.303 
   0   (0.638) 0.638 0.457 0.698 0.370 0.695 0.444 0.954 0.828 0.417 0.423 0.103 0.604 0.600 0.697 

Locus 1299 : 
2 alleles
0.0% missing data
   0   (0.430) 0.393 0.381 0.528 0.462 0.444 0.424 0.471 0.371 0.395 0.495 0.079 0.439 0.439 0.468 
   1   (0.570) 0.607 0.619 0.472 0.538 0.556 0.576 0.529 0.629 0.605 0.505 0.921 0.561 0.561 0.532 

Locus 1300 : 
2 alleles
0.0% missing data
   0   (0.397) 0.657 0.534 0.496 0.309 0.165 0.444 0.761 0.299 0.657 0.282 0.073 0.330 0.201 0.270 
   1   (0.603) 0.343 0.466 0.504 0.691 0.835 0.556 0.239 0.701 0.343 0.718 0.927 0.670 0.799 0.730 

Locus 1301 : 
2 alleles
1.3% missing data
   0   (0.837) 0.889 0.969 0.474 0.780 0.944 0.905 0.335 0.790 0.987 0.630 0.979 0.943 0.938 0.897 
   1   (0.163) 0.111 0.031 0.526 0.220 0.056 0.095 0.665 0.210 0.013 0.370 0.021 0.057 0.062 0.103 

Locus 1302 : 
2 alleles
0.7% missing data
   1   (0.657) 0.828 0.792 0.748 0.537 0.840 0.563 0.748 0.667 0.522 0.559 0.942 0.573 0.868 0.691 
   0   (0.343) 0.172 0.208 0.252 0.463 0.160 0.437 0.252 0.333 0.478 0.441 0.058 0.427 0.132 0.309 

Locus 1303 : 
2 alleles
4.2% missing data
   1   (0.370) 0.752 0.680 0.188 0.383 0.297 0.365 0.449 0.176 0.193 0.478 0.058 0.467 0.484 0.880 
   0   (0.630) 0.248 0.320 0.812 0.617 0.703 0.635 0.551 0.824 0.807 0.522 0.942 0.533 0.516 0.120 

Locus 1304 : 
2 alleles
7.2% missing data
   1   (0.597) 0.864 0.656 0.685 0.537 0.559 0.605 0.505 0.595 0.525 0.543 0.930 0.646 0.502 0.684 
   0   (0.403) 0.136 0.344 0.315 0.463 0.441 0.395 0.495 0.405 0.475 0.457 0.070 0.354 0.498 0.316 

Locus 1305 : 
2 alleles
0.0% missing data
   1   (0.574) 0.636 0.584 0.397 0.661 0.688 0.744 0.595 0.589 0.577 0.092 0.494 0.640 0.836 0.671 
   0   (0.426) 0.364 0.416 0.603 0.339 0.312 0.256 0.405 0.411 0.423 0.908 0.506 0.360 0.164 0.329 

Locus 1306 : 
2 alleles
6.2% missing data
   0   (0.835) 0.953 0.908 0.935 0.827 0.877 0.945 0.461 0.601 0.803 0.979 0.970 0.963 0.921 0.976 
   1   (0.165) 0.047 0.092 0.065 0.173 0.123 0.055 0.539 0.399 0.197 0.021 0.030 0.037 0.079 0.024 

Locus 1307 : 
2 alleles
3.3% missing data
   0   (0.775) 0.926 0.874 0.948 0.671 0.846 0.566 0.352 0.783 0.666 0.772 0.964 0.943 0.887 0.811 
   1   (0.225) 0.074 0.126 0.052 0.329 0.154 0.434 0.648 0.217 0.334 0.228 0.036 0.057 0.113 0.189 

Locus 1308 : 
2 alleles
0.7% missing data
   1   (0.451) 0.536 0.238 0.321 0.517 0.131 0.573 0.687 0.421 0.670 0.360 0.081 0.450 0.495 0.380 
   0   (0.549) 0.464 0.762 0.679 0.483 0.869 0.427 0.313 0.579 0.330 0.640 0.919 0.550 0.505 0.620 

Locus 1309 : 
2 alleles
1.6% missing data
   0   (0.599) 0.853 0.575 0.867 0.482 0.376 0.778 0.466 0.483 0.582 0.527 0.926 0.633 0.815 0.718 
   1   (0.401) 0.147 0.425 0.133 0.518 0.624 0.222 0.534 0.517 0.418 0.473 0.074 0.367 0.185 0.282 

Locus 1310 : 
2 alleles
6.5% missing data
   0   (0.356) 0.274 0.499 0.419 0.266 0.496 0.323 0.372 0.346 0.342 0.394 0.058 0.319 0.275 0.259 
   1   (0.644) 0.726 0.501 0.581 0.734 0.504 0.677 0.628 0.654 0.658 0.606 0.942 0.681 0.725 0.741 

Locus 1311 : 
2 alleles
0.0% missing data
   1   (0.451) 0.489 0.540 0.437 0.381 0.545 0.252 0.154 0.563 0.169 0.406 0.080 0.599 0.789 0.771 
   0   (0.549) 0.511 0.460 0.563 0.619 0.455 0.748 0.846 0.437 0.831 0.594 0.920 0.401 0.211 0.229 

Locus 1312 : 
2 alleles
0.3% missing data
   0   (0.390) 0.326 0.416 0.429 0.402 0.431 0.529 0.469 0.300 0.260 0.426 0.477 0.346 0.435 0.382 
   1   (0.610) 0.674 0.584 0.571 0.598 0.569 0.471 0.531 0.700 0.740 0.574 0.523 0.654 0.565 0.618 

Locus 1313 : 
2 alleles
2.9% missing data
   0   (0.576) 0.391 0.144 0.324 0.591 0.836 0.407 0.601 0.745 0.574 0.707 0.915 0.428 0.803 0.388 
   1   (0.424) 0.609 0.856 0.676 0.409 0.164 0.593 0.399 0.255 0.426 0.293 0.085 0.572 0.197 0.612 

Locus 1314 : 
2 alleles
0.0% missing data
   0   (0.406) 0.355 0.221 0.379 0.331 0.442 0.366 0.583 0.295 0.356 0.483 0.068 0.609 0.737 0.285 
   1   (0.594) 0.645 0.779 0.621 0.669 0.558 0.634 0.417 0.705 0.644 0.517 0.932 0.391 0.263 0.715 

Locus 1315 : 
2 alleles
0.7% missing data
   0   (0.369) 0.353 0.381 0.427 0.333 0.433 0.374 0.518 0.297 0.405 0.391 0.068 0.323 0.144 0.557 
   1   (0.631) 0.647 0.619 0.573 0.667 0.567 0.626 0.482 0.703 0.595 0.609 0.932 0.677 0.856 0.443 

Locus 1316 : 
2 alleles
2.6% missing data
   0   (0.366) 0.296 0.187 0.331 0.338 0.282 0.201 0.370 0.364 0.460 0.426 0.474 0.382 0.393 0.270 
   1   (0.634) 0.704 0.813 0.669 0.662 0.718 0.799 0.630 0.636 0.540 0.574 0.526 0.618 0.607 0.730 

Locus 1317 : 
2 alleles
1.0% missing data
   1   (0.551) 0.706 0.386 0.617 0.745 0.764 0.551 0.337 0.457 0.544 0.287 0.921 0.546 0.843 0.595 
   0   (0.449) 0.294 0.614 0.383 0.255 0.236 0.449 0.663 0.543 0.456 0.713 0.079 0.454 0.157 0.405 

Locus 1318 : 
2 alleles
1.3% missing data
   1   (0.621) 0.733 0.786 0.711 0.694 0.365 0.449 0.511 0.690 0.676 0.619 0.540 0.590 0.553 0.806 
   0   (0.379) 0.267 0.214 0.289 0.306 0.635 0.551 0.489 0.310 0.324 0.381 0.460 0.410 0.447 0.194 

Locus 1319 : 
2 alleles
2.0% missing data
   1   (0.600) 0.705 0.709 0.634 0.649 0.459 0.584 0.662 0.637 0.564 0.637 0.512 0.617 0.551 0.493 
   0   (0.400) 0.295 0.291 0.366 0.351 0.541 0.416 0.338 0.363 0.436 0.363 0.488 0.383 0.449 0.507 

Locus 1320 : 
2 alleles
0.0% missing data
   0   (0.417) 0.420 0.338 0.528 0.345 0.215 0.351 0.568 0.404 0.363 0.525 0.080 0.546 0.329 0.319 
   1   (0.583) 0.580 0.662 0.472 0.655 0.785 0.649 0.432 0.596 0.637 0.475 0.920 0.454 0.671 0.681 

Locus 1321 : 
2 alleles
0.7% missing data
   0   (0.859) 0.836 0.918 0.973 0.770 0.676 0.673 0.983 0.760 0.989 0.637 0.976 0.927 0.945 0.888 
   1   (0.141) 0.164 0.082 0.027 0.230 0.324 0.327 0.017 0.240 0.011 0.363 0.024 0.073 0.055 0.112 

Locus 1322 : 
2 alleles
5.9% missing data
   0   (0.777) 0.203 0.971 0.208 0.900 0.455 0.591 0.562 0.850 0.980 0.924 0.248 0.797 0.814 0.889 
   1   (0.223) 0.797 0.029 0.792 0.100 0.545 0.409 0.438 0.150 0.020 0.076 0.752 0.203 0.186 0.111 

Locus 1323 : 
2 alleles
0.3% missing data
   1   (0.268) 0.117 0.707 0.142 0.416 0.242 0.416 0.083 0.170 0.494 0.174 0.053 0.354 0.105 0.176 
   0   (0.732) 0.883 0.293 0.858 0.584 0.758 0.584 0.917 0.830 0.506 0.826 0.947 0.646 0.895 0.824 

Locus 1324 : 
2 alleles
0.0% missing data
   0   (0.411) 0.432 0.349 0.342 0.335 0.600 0.523 0.422 0.348 0.455 0.682 0.470 0.379 0.340 0.166 
   1   (0.589) 0.568 0.651 0.658 0.665 0.400 0.477 0.578 0.652 0.545 0.318 0.530 0.621 0.660 0.834 

Locus 1325 : 
2 alleles
1.3% missing data
   0   (0.806) 0.972 0.230 0.939 0.639 0.652 0.951 0.954 0.704 0.984 0.383 0.962 0.913 0.687 0.690 
   1   (0.194) 0.028 0.770 0.061 0.361 0.348 0.049 0.046 0.296 0.016 0.617 0.038 0.087 0.313 0.310 

Locus 1326 : 
2 alleles
1.3% missing data
   1   (0.636) 0.764 0.791 0.652 0.733 0.548 0.695 0.536 0.637 0.623 0.592 0.534 0.637 0.835 0.562 
   0   (0.364) 0.236 0.209 0.348 0.267 0.452 0.305 0.464 0.363 0.377 0.408 0.466 0.363 0.165 0.438 

Locus 1327 : 
2 alleles
20.2% missing data
   1   (0.553) 0.547 0.566 0.657 0.598 0.664 0.481 0.508 0.535 0.519 0.528 0.509 0.574 0.750 0.483 
   0   (0.447) 0.453 0.434 0.343 0.402 0.336 0.519 0.492 0.465 0.481 0.472 0.491 0.426 0.250 0.517 

Locus 1328 : 
2 alleles
2.3% missing data
   0   (0.955) 0.963 0.608 0.989 0.994 0.643 0.991 0.995 0.985 0.997 0.826 0.990 0.990 0.973 0.995 
   1   (0.045) 0.037 0.392 0.011 0.006 0.357 0.009 0.005 0.015 0.003 0.174 0.010 0.010 0.027 0.005 

Locus 1329 : 
2 alleles
0.7% missing data
   1   (0.500) 0.714 0.235 0.770 0.648 0.824 0.499 0.504 0.481 0.605 0.143 0.078 0.293 0.775 0.531 
   0   (0.500) 0.286 0.765 0.230 0.352 0.176 0.501 0.496 0.519 0.395 0.857 0.922 0.707 0.225 0.469 

Locus 1330 : 
2 alleles
3.9% missing data
   1   (0.595) 0.787 0.701 0.528 0.563 0.726 0.745 0.619 0.582 0.364 0.672 0.547 0.567 0.805 0.618 
   0   (0.405) 0.213 0.299 0.472 0.437 0.274 0.255 0.381 0.418 0.636 0.328 0.453 0.433 0.195 0.382 

Locus 1331 : 
2 alleles
16.6% missing data
   0   (0.425) 0.299 0.503 0.224 0.268 0.443 0.368 0.732 0.427 0.475 0.258 0.480 0.422 0.475 0.472 
   1   (0.575) 0.701 0.497 0.776 0.732 0.557 0.632 0.268 0.573 0.525 0.742 0.520 0.578 0.525 0.528 

Locus 1332 : 
2 alleles
0.7% missing data
   1   (0.597) 0.732 0.648 0.473 0.579 0.781 0.293 0.782 0.521 0.507 0.696 0.929 0.736 0.558 0.564 
   0   (0.403) 0.268 0.352 0.527 0.421 0.219 0.707 0.218 0.479 0.493 0.304 0.071 0.264 0.442 0.436 

Locus 1333 : 
2 alleles
0.0% missing data
   1   (0.674) 0.850 0.408 0.717 0.665 0.744 0.621 0.567 0.727 0.633 0.712 0.939 0.666 0.880 0.676 
   0   (0.326) 0.150 0.592 0.283 0.335 0.256 0.379 0.433 0.273 0.367 0.288 0.061 0.334 0.120 0.324 

Locus 1334 : 
2 alleles
1.0% missing data
   0   (0.353) 0.236 0.337 0.488 0.313 0.299 0.415 0.415 0.278 0.388 0.532 0.066 0.429 0.130 0.267 
   1   (0.647) 0.764 0.663 0.512 0.687 0.701 0.585 0.585 0.722 0.612 0.468 0.934 0.571 0.870 0.733 

Locus 1335 : 
2 alleles
0.3% missing data
   1   (0.423) 0.276 0.253 0.345 0.412 0.803 0.132 0.529 0.403 0.354 0.660 0.069 0.382 0.593 0.654 
   0   (0.577) 0.724 0.747 0.655 0.588 0.197 0.868 0.471 0.597 0.646 0.340 0.931 0.618 0.407 0.346 

Locus 1336 : 
2 alleles
8.1% missing data
   0   (0.410) 0.373 0.112 0.526 0.286 0.274 0.262 0.477 0.410 0.557 0.649 0.489 0.273 0.420 0.714 
   1   (0.590) 0.627 0.888 0.474 0.714 0.726 0.738 0.523 0.590 0.443 0.351 0.511 0.727 0.580 0.286 

Locus 1337 : 
2 alleles
7.8% missing data
   1   (0.595) 0.668 0.576 0.599 0.770 0.652 0.625 0.564 0.588 0.500 0.600 0.517 0.588 0.601 0.635 
   0   (0.405) 0.332 0.424 0.401 0.230 0.348 0.375 0.436 0.412 0.500 0.400 0.483 0.412 0.399 0.365 

Locus 1338 : 
2 alleles
0.3% missing data
   1   (0.625) 0.790 0.674 0.568 0.460 0.364 0.515 0.655 0.670 0.589 0.743 0.934 0.579 0.849 0.838 
   0   (0.375) 0.210 0.326 0.432 0.540 0.636 0.485 0.345 0.330 0.411 0.257 0.066 0.421 0.151 0.162 

Locus 1339 : 
2 alleles
1.0% missing data
   1   (0.397) 0.107 0.637 0.136 0.556 0.491 0.312 0.628 0.526 0.419 0.718 0.058 0.171 0.157 0.168 
   0   (0.603) 0.893 0.363 0.864 0.444 0.509 0.688 0.372 0.474 0.581 0.282 0.942 0.829 0.843 0.832 

Locus 1340 : 
2 alleles
0.0% missing data
   1   (0.595) 0.592 0.380 0.531 0.714 0.296 0.697 0.680 0.787 0.599 0.091 0.529 0.640 0.488 0.654 
   0   (0.405) 0.408 0.620 0.469 0.286 0.704 0.303 0.320 0.213 0.401 0.909 0.471 0.360 0.512 0.346 

Locus 1341 : 
2 alleles
18.6% missing data
   1   (0.537) 0.426 0.514 0.414 0.485 0.915 0.883 0.285 0.512 0.239 0.240 0.870 0.727 0.649 0.579 
   0   (0.463) 0.574 0.486 0.586 0.515 0.085 0.117 0.715 0.488 0.761 0.760 0.130 0.273 0.351 0.421 

Locus 1342 : 
2 alleles
0.3% missing data
   0   (0.777) 0.926 0.686 0.616 0.896 0.652 0.889 0.973 0.726 0.647 0.543 0.966 0.892 0.553 0.847 
   1   (0.223) 0.074 0.314 0.384 0.104 0.348 0.111 0.027 0.274 0.353 0.457 0.034 0.108 0.447 0.153 

Locus 1343 : 
2 alleles
3.6% missing data
   1   (0.231) 0.115 0.385 0.314 0.112 0.217 0.109 0.028 0.277 0.330 0.486 0.040 0.121 0.431 0.388 
   0   (0.769) 0.885 0.615 0.686 0.888 0.783 0.891 0.972 0.723 0.670 0.514 0.960 0.879 0.569 0.612 

Locus 1344 : 
2 alleles
2.0% missing data
   0   (0.457) 0.251 0.516 0.383 0.448 0.674 0.360 0.473 0.458 0.343 0.404 0.893 0.520 0.436 0.377 
   1   (0.543) 0.749 0.484 0.617 0.552 0.326 0.640 0.527 0.542 0.657 0.596 0.107 0.480 0.564 0.623 

Locus 1345 : 
2 alleles
0.7% missing data
   0   (0.431) 0.411 0.320 0.463 0.463 0.314 0.477 0.492 0.391 0.488 0.398 0.483 0.410 0.328 0.410 
   1   (0.569) 0.589 0.680 0.537 0.537 0.686 0.523 0.508 0.609 0.512 0.602 0.517 0.590 0.672 0.590 

Locus 1346 : 
2 alleles
0.3% missing data
   1   (0.602) 0.680 0.747 0.450 0.595 0.474 0.617 0.510 0.679 0.542 0.592 0.517 0.636 0.684 0.734 
   0   (0.398) 0.320 0.253 0.550 0.405 0.526 0.383 0.490 0.321 0.458 0.408 0.483 0.364 0.316 0.266 

Locus 1347 : 
2 alleles
2.6% missing data
   0   (0.428) 0.426 0.293 0.454 0.462 0.305 0.471 0.493 0.390 0.488 0.396 0.482 0.406 0.331 0.429 
   1   (0.572) 0.574 0.707 0.546 0.538 0.695 0.529 0.507 0.610 0.512 0.604 0.518 0.594 0.669 0.571 

Locus 1348 : 
2 alleles
0.0% missing data
   0   (0.530) 0.658 0.935 0.272 0.453 0.213 0.313 0.384 0.604 0.547 0.968 0.084 0.552 0.237 0.304 
   1   (0.470) 0.342 0.065 0.728 0.547 0.787 0.687 0.616 0.396 0.453 0.032 0.916 0.448 0.763 0.696 

Locus 1349 : 
2 alleles
0.3% missing data
   1   (0.261) 0.633 0.716 0.112 0.050 0.432 0.112 0.525 0.234 0.210 0.554 0.862 0.147 0.081 0.107 
   0   (0.739) 0.367 0.284 0.888 0.950 0.568 0.888 0.475 0.766 0.790 0.446 0.138 0.853 0.919 0.893 

Locus 1350 : 
2 alleles
4.2% missing data
   0   (0.411) 0.242 0.506 0.345 0.382 0.320 0.311 0.449 0.437 0.475 0.349 0.473 0.347 0.464 0.460 
   1   (0.589) 0.758 0.494 0.655 0.618 0.680 0.689 0.551 0.563 0.525 0.651 0.527 0.653 0.536 0.540 

Locus 1351 : 
2 alleles
0.7% missing data
   0   (0.762) 0.491 0.634 0.518 0.879 0.951 0.475 0.970 0.735 0.783 0.806 0.962 0.842 0.352 0.890 
   1   (0.238) 0.509 0.366 0.482 0.121 0.049 0.525 0.030 0.265 0.217 0.194 0.038 0.158 0.648 0.110 

Locus 1352 : 
2 alleles
14.0% missing data
   1   (0.561) 0.772 0.714 0.780 0.614 0.328 0.668 0.527 0.471 0.498 0.591 0.909 0.573 0.226 0.757 
   0   (0.439) 0.228 0.286 0.220 0.386 0.672 0.332 0.473 0.529 0.502 0.409 0.091 0.427 0.774 0.243 

Locus 1353 : 
2 alleles
0.7% missing data
   0   (0.428) 0.400 0.732 0.347 0.328 0.435 0.347 0.346 0.426 0.340 0.776 0.088 0.409 0.458 0.383 
   1   (0.572) 0.600 0.268 0.653 0.672 0.565 0.653 0.654 0.574 0.660 0.224 0.912 0.591 0.542 0.617 

Locus 1354 : 
2 alleles
16.6% missing data
   0   (0.551) 0.739 0.875 0.354 0.375 0.249 0.445 0.856 0.571 0.345 0.827 0.148 0.502 0.800 0.451 
   1   (0.449) 0.261 0.125 0.646 0.625 0.751 0.555 0.144 0.429 0.655 0.173 0.852 0.498 0.200 0.549 

Locus 1355 : 
2 alleles
1.3% missing data
   0   (0.376) 0.251 0.523 0.299 0.373 0.453 0.240 0.441 0.389 0.388 0.494 0.064 0.255 0.454 0.360 
   1   (0.624) 0.749 0.477 0.701 0.627 0.547 0.760 0.559 0.611 0.612 0.506 0.936 0.745 0.546 0.640 

Locus 1356 : 
2 alleles
0.3% missing data
   1   (0.525) 0.713 0.835 0.700 0.525 0.238 0.466 0.655 0.486 0.504 0.145 0.921 0.484 0.797 0.425 
   0   (0.475) 0.287 0.165 0.300 0.475 0.762 0.534 0.345 0.514 0.496 0.855 0.079 0.516 0.203 0.575 

Locus 1357 : 
2 alleles
0.0% missing data
   0   (0.946) 0.982 0.996 0.993 0.989 0.991 0.965 0.994 0.903 0.996 0.998 0.992 0.898 0.557 0.773 
   1   (0.054) 0.018 0.004 0.007 0.011 0.009 0.035 0.006 0.097 0.004 0.002 0.008 0.102 0.443 0.227 

Locus 1358 : 
2 alleles
4.2% missing data
   0   (0.431) 0.276 0.323 0.182 0.248 0.262 0.590 0.736 0.477 0.348 0.764 0.074 0.434 0.414 0.431 
   1   (0.569) 0.724 0.677 0.818 0.752 0.738 0.410 0.264 0.523 0.652 0.236 0.926 0.566 0.586 0.569 

Locus 1359 : 
2 alleles
1.3% missing data
   0   (0.403) 0.683 0.264 0.400 0.318 0.579 0.347 0.624 0.423 0.454 0.465 0.485 0.265 0.143 0.205 
   1   (0.597) 0.317 0.736 0.600 0.682 0.421 0.653 0.376 0.577 0.546 0.535 0.515 0.735 0.857 0.795 

Locus 1360 : 
2 alleles
15.0% missing data
   1   (0.597) 0.674 0.889 0.619 0.663 0.625 0.693 0.609 0.594 0.518 0.512 0.512 0.506 0.551 0.702 
   0   (0.403) 0.326 0.111 0.381 0.337 0.375 0.307 0.391 0.406 0.482 0.488 0.488 0.494 0.449 0.298 

Locus 1361 : 
2 alleles
3.6% missing data
   0   (0.497) 0.843 0.356 0.295 0.293 0.714 0.495 0.445 0.437 0.764 0.377 0.912 0.412 0.823 0.344 
   1   (0.503) 0.157 0.644 0.705 0.707 0.286 0.505 0.555 0.563 0.236 0.623 0.088 0.588 0.177 0.656 

Locus 1362 : 
2 alleles
0.3% missing data
   0   (0.583) 0.880 0.833 0.217 0.706 0.570 0.458 0.346 0.553 0.902 0.273 0.923 0.428 0.856 0.523 
   1   (0.417) 0.120 0.167 0.783 0.294 0.430 0.542 0.654 0.447 0.098 0.727 0.077 0.572 0.144 0.477 

Locus 1363 : 
2 alleles
0.0% missing data
   0   (0.424) 0.514 0.138 0.502 0.582 0.243 0.217 0.455 0.419 0.560 0.553 0.500 0.242 0.477 0.630 
   1   (0.576) 0.486 0.862 0.498 0.418 0.757 0.783 0.545 0.581 0.440 0.447 0.500 0.758 0.523 0.370 

Locus 1364 : 
2 alleles
0.0% missing data
   1   (0.607) 0.676 0.768 0.484 0.607 0.662 0.742 0.635 0.438 0.743 0.648 0.933 0.642 0.828 0.445 
   0   (0.393) 0.324 0.232 0.516 0.393 0.338 0.258 0.365 0.562 0.257 0.352 0.067 0.358 0.172 0.555 

Locus 1365 : 
2 alleles
1.0% missing data
   1   (0.578) 0.612 0.741 0.599 0.700 0.769 0.449 0.531 0.625 0.545 0.463 0.515 0.482 0.545 0.637 
   0   (0.422) 0.388 0.259 0.401 0.300 0.231 0.551 0.469 0.375 0.455 0.537 0.485 0.518 0.455 0.363 

Locus 1366 : 
2 alleles
9.4% missing data
   1   (0.595) 0.828 0.182 0.703 0.683 0.307 0.753 0.653 0.602 0.731 0.379 0.503 0.581 0.698 0.657 
   0   (0.405) 0.172 0.818 0.297 0.317 0.693 0.247 0.347 0.398 0.269 0.621 0.497 0.419 0.302 0.343 

Locus 1367 : 
2 alleles
0.0% missing data
   0   (0.329) 0.249 0.304 0.227 0.492 0.553 0.246 0.427 0.313 0.314 0.380 0.063 0.226 0.138 0.305 
   1   (0.671) 0.751 0.696 0.773 0.508 0.447 0.754 0.573 0.687 0.686 0.620 0.937 0.774 0.862 0.695 

Locus 1368 : 
2 alleles
0.0% missing data
   1   (0.246) 0.803 0.192 0.313 0.048 0.696 0.555 0.029 0.208 0.382 0.027 0.854 0.241 0.098 0.584 
   0   (0.754) 0.197 0.808 0.687 0.952 0.304 0.445 0.971 0.792 0.618 0.973 0.146 0.759 0.902 0.416 

Locus 1369 : 
2 alleles
0.0% missing data
   0   (0.475) 0.617 0.502 0.394 0.574 0.271 0.318 0.694 0.509 0.498 0.397 0.081 0.472 0.218 0.627 
   1   (0.525) 0.383 0.498 0.606 0.426 0.729 0.682 0.306 0.491 0.502 0.603 0.919 0.528 0.782 0.373 

Locus 1370 : 
2 alleles
0.7% missing data
   1   (0.288) 0.606 0.764 0.157 0.091 0.179 0.352 0.239 0.351 0.063 0.371 0.054 0.383 0.148 0.418 
   0   (0.712) 0.394 0.236 0.843 0.909 0.821 0.648 0.761 0.649 0.937 0.629 0.946 0.617 0.852 0.582 

Locus 1371 : 
2 alleles
8.5% missing data
   1   (0.600) 0.504 0.639 0.628 0.566 0.559 0.674 0.536 0.676 0.561 0.525 0.107 0.711 0.551 0.718 
   0   (0.400) 0.496 0.361 0.372 0.434 0.441 0.326 0.464 0.324 0.439 0.475 0.893 0.289 0.449 0.282 

Locus 1372 : 
2 alleles
5.5% missing data
   0   (0.447) 0.334 0.290 0.564 0.375 0.578 0.360 0.463 0.433 0.489 0.373 0.905 0.458 0.318 0.459 
   1   (0.553) 0.666 0.710 0.436 0.625 0.422 0.640 0.537 0.567 0.511 0.627 0.095 0.542 0.682 0.541 

Locus 1373 : 
2 alleles
6.5% missing data
   0   (0.550) 0.768 0.730 0.733 0.773 0.264 0.377 0.597 0.416 0.430 0.914 0.118 0.589 0.548 0.317 
   1   (0.450) 0.232 0.270 0.267 0.227 0.736 0.623 0.403 0.584 0.570 0.086 0.882 0.411 0.452 0.683 

Locus 1374 : 
2 alleles
7.8% missing data
   1   (0.338) 0.562 0.670 0.584 0.085 0.163 0.356 0.185 0.443 0.341 0.129 0.056 0.222 0.621 0.537 
   0   (0.662) 0.438 0.330 0.416 0.915 0.837 0.644 0.815 0.557 0.659 0.871 0.944 0.778 0.379 0.463 

Locus 1375 : 
2 alleles
0.0% missing data
   1   (0.405) 0.623 0.608 0.415 0.094 0.652 0.354 0.191 0.509 0.404 0.210 0.068 0.421 0.761 0.535 
   0   (0.595) 0.377 0.392 0.585 0.906 0.348 0.646 0.809 0.491 0.596 0.790 0.932 0.579 0.239 0.465 

Locus 1376 : 
2 alleles
0.7% missing data
   0   (0.433) 0.202 0.413 0.397 0.428 0.431 0.407 0.357 0.518 0.356 0.474 0.903 0.374 0.457 0.274 
   1   (0.567) 0.798 0.587 0.603 0.572 0.569 0.593 0.643 0.482 0.644 0.526 0.097 0.626 0.543 0.726 

Locus 1377 : 
2 alleles
0.0% missing data
   0   (0.550) 0.721 0.261 0.468 0.420 0.769 0.442 0.491 0.478 0.369 0.768 0.910 0.749 0.791 0.474 
   1   (0.450) 0.279 0.739 0.532 0.580 0.231 0.558 0.509 0.522 0.631 0.232 0.090 0.251 0.209 0.526 

Locus 1378 : 
2 alleles
0.7% missing data
   1   (0.619) 0.580 0.836 0.547 0.560 0.351 0.677 0.700 0.713 0.599 0.299 0.938 0.521 0.827 0.714 
   0   (0.381) 0.420 0.164 0.453 0.440 0.649 0.323 0.300 0.287 0.401 0.701 0.062 0.479 0.173 0.286 

Locus 1379 : 
2 alleles
0.0% missing data
   0   (0.477) 0.601 0.800 0.273 0.363 0.170 0.325 0.845 0.375 0.386 0.920 0.086 0.570 0.333 0.306 
   1   (0.523) 0.399 0.200 0.727 0.637 0.830 0.675 0.155 0.625 0.614 0.080 0.914 0.430 0.667 0.694 

Locus 1380 : 
2 alleles
3.6% missing data
   0   (0.412) 0.504 0.192 0.446 0.279 0.428 0.367 0.417 0.464 0.295 0.484 0.471 0.449 0.311 0.471 
   1   (0.588) 0.496 0.808 0.554 0.721 0.572 0.633 0.583 0.536 0.705 0.516 0.529 0.551 0.689 0.529 

Locus 1381 : 
2 alleles
7.2% missing data
   0   (0.687) 0.820 0.175 0.826 0.921 0.427 0.801 0.961 0.468 0.797 0.489 0.949 0.669 0.850 0.367 
   1   (0.313) 0.180 0.825 0.174 0.079 0.573 0.199 0.039 0.532 0.203 0.511 0.051 0.331 0.150 0.633 

Locus 1382 : 
2 alleles
6.5% missing data
   1   (0.251) 0.081 0.741 0.122 0.056 0.495 0.091 0.032 0.489 0.248 0.601 0.039 0.123 0.123 0.622 
   0   (0.749) 0.919 0.259 0.878 0.944 0.505 0.909 0.968 0.511 0.752 0.399 0.961 0.877 0.877 0.378 

Locus 1383 : 
2 alleles
0.0% missing data
   0   (0.434) 0.207 0.512 0.377 0.511 0.294 0.487 0.384 0.474 0.279 0.466 0.487 0.414 0.381 0.628 
   1   (0.566) 0.793 0.488 0.623 0.489 0.706 0.513 0.616 0.526 0.721 0.534 0.513 0.586 0.619 0.372 

Locus 1384 : 
2 alleles
16.3% missing data
   0   (0.446) 0.450 0.480 0.317 0.438 0.474 0.268 0.491 0.432 0.485 0.502 0.821 0.367 0.505 0.451 
   1   (0.554) 0.550 0.520 0.683 0.562 0.526 0.732 0.509 0.568 0.515 0.498 0.179 0.633 0.495 0.549 

Locus 1385 : 
2 alleles
0.0% missing data
   0   (0.380) 0.360 0.093 0.407 0.409 0.230 0.476 0.519 0.359 0.389 0.531 0.068 0.359 0.439 0.322 
   1   (0.620) 0.640 0.907 0.593 0.591 0.770 0.524 0.481 0.641 0.611 0.469 0.932 0.641 0.561 0.678 

Locus 1386 : 
2 alleles
0.3% missing data
   1   (0.516) 0.414 0.465 0.639 0.825 0.204 0.369 0.544 0.465 0.448 0.353 0.921 0.530 0.784 0.279 
   0   (0.484) 0.586 0.535 0.361 0.175 0.796 0.631 0.456 0.535 0.552 0.647 0.079 0.470 0.216 0.721 

Locus 1387 : 
2 alleles
2.0% missing data
   1   (0.657) 0.397 0.815 0.693 0.709 0.713 0.337 0.580 0.722 0.665 0.570 0.944 0.674 0.832 0.745 
   0   (0.343) 0.603 0.185 0.307 0.291 0.287 0.663 0.420 0.278 0.335 0.430 0.056 0.326 0.168 0.255 

Locus 1388 : 
2 alleles
0.0% missing data
   1   (0.633) 0.540 0.719 0.796 0.564 0.595 0.653 0.724 0.623 0.577 0.612 0.941 0.660 0.567 0.762 
   0   (0.367) 0.460 0.281 0.204 0.436 0.405 0.347 0.276 0.377 0.423 0.388 0.059 0.340 0.433 0.238 

Locus 1389 : 
2 alleles
0.0% missing data
   0   (0.480) 0.219 0.358 0.427 0.550 0.362 0.641 0.888 0.382 0.810 0.193 0.473 0.360 0.318 0.426 
   1   (0.520) 0.781 0.642 0.573 0.450 0.638 0.359 0.112 0.618 0.190 0.807 0.527 0.640 0.682 0.574 

Locus 1390 : 
2 alleles
1.0% missing data
   0   (0.392) 0.213 0.768 0.218 0.386 0.711 0.268 0.398 0.328 0.411 0.268 0.461 0.361 0.459 0.387 
   1   (0.608) 0.787 0.232 0.782 0.614 0.289 0.732 0.602 0.672 0.589 0.732 0.539 0.639 0.541 0.613 

Locus 1391 : 
2 alleles
0.0% missing data
   0   (0.366) 0.292 0.207 0.234 0.301 0.345 0.245 0.323 0.456 0.380 0.447 0.059 0.370 0.433 0.346 
   1   (0.634) 0.708 0.793 0.766 0.699 0.655 0.755 0.677 0.544 0.620 0.553 0.941 0.630 0.567 0.654 

Locus 1392 : 
2 alleles
3.3% missing data
   0   (0.381) 0.329 0.471 0.366 0.367 0.243 0.346 0.513 0.280 0.485 0.444 0.354 0.300 0.447 0.522 
   1   (0.619) 0.671 0.529 0.634 0.633 0.757 0.654 0.487 0.720 0.515 0.556 0.646 0.700 0.553 0.478 

Locus 1393 : 
2 alleles
3.6% missing data
   0   (0.401) 0.561 0.193 0.454 0.479 0.593 0.287 0.466 0.410 0.473 0.478 0.136 0.317 0.167 0.283 
   1   (0.599) 0.439 0.807 0.546 0.521 0.407 0.713 0.534 0.590 0.527 0.522 0.864 0.683 0.833 0.717 

Locus 1394 : 
2 alleles
1.3% missing data
   0   (0.970) 0.995 0.557 0.997 0.996 0.993 0.993 0.996 0.990 0.998 0.905 0.996 0.996 0.992 0.995 
   1   (0.030) 0.005 0.443 0.003 0.004 0.007 0.007 0.004 0.010 0.002 0.095 0.004 0.004 0.008 0.005 

Locus 1395 : 
2 alleles
1.0% missing data
   0   (0.731) 0.654 0.882 0.912 0.938 0.884 0.501 0.774 0.649 0.789 0.539 0.133 0.834 0.868 0.308 
   1   (0.269) 0.346 0.118 0.088 0.062 0.116 0.499 0.226 0.351 0.211 0.461 0.867 0.166 0.132 0.692 

Locus 1396 : 
2 alleles
0.7% missing data
   0   (0.624) 0.819 0.267 0.827 0.883 0.879 0.746 0.436 0.594 0.674 0.503 0.108 0.645 0.566 0.296 
   1   (0.376) 0.181 0.733 0.173 0.117 0.121 0.254 0.564 0.406 0.326 0.497 0.892 0.355 0.434 0.704 

Locus 1397 : 
2 alleles
0.3% missing data
   1   (0.672) 0.767 0.790 0.590 0.697 0.778 0.690 0.684 0.724 0.691 0.633 0.522 0.659 0.869 0.419 
   0   (0.328) 0.233 0.210 0.410 0.303 0.222 0.310 0.316 0.276 0.309 0.367 0.478 0.341 0.131 0.581 

Locus 1398 : 
2 alleles
0.0% missing data
   0   (0.440) 0.635 0.417 0.758 0.203 0.086 0.226 0.332 0.306 0.685 0.616 0.908 0.664 0.731 0.200 
   1   (0.560) 0.365 0.583 0.242 0.797 0.914 0.774 0.668 0.694 0.315 0.384 0.092 0.336 0.269 0.800 

Locus 1399 : 
2 alleles
0.7% missing data
   0   (0.404) 0.444 0.340 0.444 0.376 0.289 0.385 0.378 0.387 0.325 0.398 0.484 0.430 0.358 0.487 
   1   (0.596) 0.556 0.660 0.556 0.624 0.711 0.615 0.622 0.613 0.675 0.602 0.516 0.570 0.642 0.513 

Locus 1400 : 
2 alleles
6.5% missing data
   0   (0.442) 0.367 0.789 0.300 0.556 0.524 0.196 0.473 0.474 0.457 0.304 0.080 0.410 0.489 0.409 
   1   (0.558) 0.633 0.211 0.700 0.444 0.476 0.804 0.527 0.526 0.543 0.696 0.920 0.590 0.511 0.591 

Locus 1401 : 
2 alleles
0.3% missing data
   0   (0.772) 0.771 0.738 0.935 0.327 0.947 0.456 0.843 0.731 0.515 0.941 0.963 0.934 0.911 0.935 
   1   (0.228) 0.229 0.262 0.065 0.673 0.053 0.544 0.157 0.269 0.485 0.059 0.037 0.066 0.089 0.065 

Locus 1402 : 
2 alleles
5.9% missing data
   1   (0.646) 0.690 0.805 0.729 0.808 0.607 0.469 0.673 0.622 0.606 0.571 0.938 0.691 0.608 0.575 
   0   (0.354) 0.310 0.195 0.271 0.192 0.393 0.531 0.327 0.378 0.394 0.429 0.062 0.309 0.392 0.425 

Locus 1403 : 
2 alleles
10.7% missing data
   1   (0.403) 0.441 0.627 0.630 0.428 0.420 0.382 0.517 0.214 0.194 0.786 0.720 0.551 0.172 0.230 
   0   (0.597) 0.559 0.373 0.370 0.572 0.580 0.618 0.483 0.786 0.806 0.214 0.280 0.449 0.828 0.770 

Locus 1404 : 
2 alleles
0.7% missing data
   1   (0.448) 0.370 0.654 0.566 0.503 0.595 0.393 0.545 0.305 0.208 0.733 0.533 0.673 0.184 0.277 
   0   (0.552) 0.630 0.346 0.434 0.497 0.405 0.607 0.455 0.695 0.792 0.267 0.467 0.327 0.816 0.723 

Locus 1405 : 
2 alleles
10.1% missing data
   1   (0.524) 0.373 0.611 0.520 0.498 0.598 0.497 0.632 0.553 0.215 0.767 0.558 0.754 0.207 0.297 
   0   (0.476) 0.627 0.389 0.480 0.502 0.402 0.503 0.368 0.447 0.785 0.233 0.442 0.246 0.793 0.703 

Locus 1406 : 
2 alleles
0.3% missing data
   0   (0.697) 0.878 0.366 0.797 0.408 0.883 0.331 0.530 0.863 0.470 0.946 0.943 0.665 0.879 0.458 
   1   (0.303) 0.122 0.634 0.203 0.592 0.117 0.669 0.470 0.137 0.530 0.054 0.057 0.335 0.121 0.542 

Locus 1407 : 
2 alleles
5.5% missing data
   0   (0.410) 0.306 0.297 0.428 0.475 0.515 0.506 0.465 0.336 0.385 0.462 0.483 0.387 0.438 0.241 
   1   (0.590) 0.694 0.703 0.572 0.525 0.485 0.494 0.535 0.664 0.615 0.538 0.517 0.613 0.562 0.759 

Locus 1408 : 
2 alleles
2.0% missing data
   1   (0.365) 0.351 0.845 0.130 0.376 0.587 0.253 0.252 0.577 0.293 0.370 0.058 0.157 0.116 0.362 
   0   (0.635) 0.649 0.155 0.870 0.624 0.413 0.747 0.748 0.423 0.707 0.630 0.942 0.843 0.884 0.638 

Locus 1409 : 
2 alleles
6.2% missing data
   0   (0.409) 0.170 0.413 0.301 0.401 0.367 0.438 0.398 0.421 0.482 0.500 0.079 0.371 0.481 0.458 
   1   (0.591) 0.830 0.587 0.699 0.599 0.633 0.562 0.602 0.579 0.518 0.500 0.921 0.629 0.519 0.542 

Locus 1410 : 
2 alleles
0.3% missing data
   1   (0.640) 0.797 0.576 0.255 0.826 0.553 0.864 0.705 0.728 0.474 0.281 0.934 0.697 0.543 0.594 
   0   (0.360) 0.203 0.424 0.745 0.174 0.447 0.136 0.295 0.272 0.526 0.719 0.066 0.303 0.457 0.406 

Locus 1411 : 
2 alleles
0.7% missing data
   1   (0.429) 0.392 0.384 0.202 0.624 0.477 0.800 0.513 0.465 0.321 0.568 0.076 0.262 0.215 0.353 
   0   (0.571) 0.608 0.616 0.798 0.376 0.523 0.200 0.487 0.535 0.679 0.432 0.924 0.738 0.785 0.647 

Locus 1412 : 
2 alleles
1.3% missing data
   1   (0.313) 0.110 0.781 0.109 0.439 0.552 0.454 0.133 0.546 0.530 0.130 0.044 0.090 0.103 0.062 
   0   (0.687) 0.890 0.219 0.891 0.561 0.448 0.546 0.867 0.454 0.470 0.870 0.956 0.910 0.897 0.938 

Locus 1413 : 
2 alleles
2.3% missing data
   0   (0.449) 0.313 0.230 0.536 0.466 0.553 0.494 0.280 0.445 0.500 0.320 0.496 0.513 0.497 0.463 
   1   (0.551) 0.687 0.770 0.464 0.534 0.447 0.506 0.720 0.555 0.500 0.680 0.504 0.487 0.503 0.537 

Locus 1414 : 
2 alleles
1.3% missing data
   0   (0.451) 0.437 0.453 0.288 0.814 0.340 0.485 0.353 0.469 0.313 0.366 0.489 0.469 0.497 0.170 
   1   (0.549) 0.563 0.547 0.712 0.186 0.660 0.515 0.647 0.531 0.687 0.634 0.511 0.531 0.503 0.830 

Locus 1415 : 
2 alleles
3.6% missing data
   0   (0.828) 0.939 0.971 0.688 0.538 0.866 0.788 0.259 0.919 0.619 0.985 0.967 0.916 0.942 0.945 
   1   (0.172) 0.061 0.029 0.312 0.462 0.134 0.212 0.741 0.081 0.381 0.015 0.033 0.084 0.058 0.055 

Locus 1416 : 
2 alleles
2.0% missing data
   0   (0.382) 0.423 0.290 0.349 0.446 0.267 0.414 0.361 0.420 0.428 0.335 0.066 0.437 0.151 0.271 
   1   (0.618) 0.577 0.710 0.651 0.554 0.733 0.586 0.639 0.580 0.572 0.665 0.934 0.563 0.849 0.729 

Locus 1417 : 
2 alleles
0.0% missing data
   0   (0.422) 0.512 0.169 0.415 0.494 0.435 0.458 0.491 0.398 0.492 0.426 0.486 0.338 0.455 0.257 
   1   (0.578) 0.488 0.831 0.585 0.506 0.565 0.542 0.509 0.602 0.508 0.574 0.514 0.662 0.545 0.743 

Locus 1418 : 
2 alleles
16.9% missing data
   1   (0.071) 0.063 0.042 0.034 0.301 0.011 0.018 0.012 0.033 0.006 0.381 0.019 0.031 0.283 0.022 
   0   (0.929) 0.937 0.958 0.966 0.699 0.989 0.982 0.988 0.967 0.994 0.619 0.981 0.969 0.717 0.978 

Locus 1419 : 
2 alleles
17.3% missing data
   0   (0.462) 0.354 0.390 0.405 0.401 0.207 0.483 0.518 0.464 0.518 0.474 0.505 0.426 0.696 0.609 
   1   (0.538) 0.646 0.610 0.595 0.599 0.793 0.517 0.482 0.536 0.482 0.526 0.495 0.574 0.304 0.391 

Locus 1420 : 
2 alleles
1.3% missing data
   1   (0.465) 0.246 0.827 0.364 0.523 0.741 0.619 0.621 0.424 0.503 0.304 0.073 0.389 0.264 0.376 
   0   (0.535) 0.754 0.173 0.636 0.477 0.259 0.381 0.379 0.576 0.497 0.696 0.927 0.611 0.736 0.624 

Locus 1421 : 
2 alleles
0.0% missing data
   0   (0.354) 0.546 0.098 0.237 0.392 0.438 0.546 0.236 0.373 0.458 0.549 0.056 0.217 0.383 0.202 
   1   (0.646) 0.454 0.902 0.763 0.608 0.562 0.454 0.764 0.627 0.542 0.451 0.944 0.783 0.617 0.798 

Locus 1422 : 
2 alleles
0.0% missing data
   1   (0.485) 0.680 0.649 0.585 0.618 0.143 0.490 0.485 0.401 0.367 0.551 0.905 0.381 0.517 0.688 
   0   (0.515) 0.320 0.351 0.415 0.382 0.857 0.510 0.515 0.599 0.633 0.449 0.095 0.619 0.483 0.312 

Locus 1423 : 
2 alleles
0.0% missing data
   1   (0.491) 0.651 0.710 0.587 0.618 0.136 0.519 0.415 0.440 0.367 0.550 0.907 0.373 0.516 0.745 
   0   (0.509) 0.349 0.290 0.413 0.382 0.864 0.481 0.585 0.560 0.633 0.450 0.093 0.627 0.484 0.255 

Locus 1424 : 
2 alleles
1.6% missing data
   1   (0.596) 0.757 0.565 0.707 0.368 0.428 0.589 0.725 0.609 0.610 0.595 0.117 0.683 0.721 0.779 
   0   (0.404) 0.243 0.435 0.293 0.632 0.572 0.411 0.275 0.391 0.390 0.405 0.883 0.317 0.279 0.221 

Locus 1425 : 
2 alleles
1.3% missing data
   1   (0.532) 0.745 0.686 0.510 0.655 0.609 0.359 0.331 0.416 0.554 0.378 0.925 0.608 0.551 0.801 
   0   (0.468) 0.255 0.314 0.490 0.345 0.391 0.641 0.669 0.584 0.446 0.622 0.075 0.392 0.449 0.199 

Locus 1426 : 
2 alleles
0.0% missing data
   0   (0.410) 0.274 0.499 0.470 0.335 0.493 0.473 0.253 0.477 0.360 0.499 0.478 0.294 0.296 0.403 
   1   (0.590) 0.726 0.501 0.530 0.665 0.507 0.527 0.747 0.523 0.640 0.501 0.522 0.706 0.704 0.597 

Locus 1427 : 
2 alleles
0.0% missing data
   0   (0.382) 0.328 0.536 0.359 0.207 0.523 0.376 0.320 0.362 0.503 0.536 0.462 0.232 0.415 0.421 
   1   (0.618) 0.672 0.464 0.641 0.793 0.477 0.624 0.680 0.638 0.497 0.464 0.538 0.768 0.585 0.579 

Locus 1428 : 
2 alleles
0.0% missing data
   0   (0.380) 0.419 0.824 0.454 0.362 0.163 0.512 0.370 0.302 0.349 0.395 0.066 0.397 0.307 0.265 
   1   (0.620) 0.581 0.176 0.546 0.638 0.837 0.488 0.630 0.698 0.651 0.605 0.934 0.603 0.693 0.735 

Locus 1429 : 
2 alleles
0.0% missing data
   0   (0.396) 0.473 0.453 0.440 0.505 0.444 0.429 0.274 0.245 0.515 0.474 0.469 0.435 0.303 0.288 
   1   (0.604) 0.527 0.547 0.560 0.495 0.556 0.571 0.726 0.755 0.485 0.526 0.531 0.565 0.697 0.712 

Locus 1430 : 
2 alleles
0.0% missing data
   1   (0.581) 0.810 0.539 0.651 0.526 0.560 0.720 0.509 0.548 0.563 0.496 0.532 0.599 0.826 0.642 
   0   (0.419) 0.190 0.461 0.349 0.474 0.440 0.280 0.491 0.452 0.437 0.504 0.468 0.401 0.174 0.358 

Locus 1431 : 
2 alleles
1.3% missing data
   0   (0.960) 0.891 0.259 0.992 0.995 0.977 0.990 0.995 0.987 0.997 0.937 0.993 0.988 0.986 0.977 
   1   (0.040) 0.109 0.741 0.008 0.005 0.023 0.010 0.005 0.013 0.003 0.063 0.007 0.012 0.014 0.023 

Locus 1432 : 
2 alleles
0.3% missing data
   0   (0.469) 0.281 0.230 0.546 0.500 0.364 0.473 0.496 0.489 0.501 0.473 0.488 0.512 0.485 0.419 
   1   (0.531) 0.719 0.770 0.454 0.500 0.636 0.527 0.504 0.511 0.499 0.527 0.512 0.488 0.515 0.581 

Locus 1433 : 
2 alleles
0.0% missing data
   0   (0.742) 0.863 0.638 0.602 0.864 0.508 0.772 0.831 0.765 0.807 0.621 0.948 0.773 0.605 0.942 
   1   (0.258) 0.137 0.362 0.398 0.136 0.492 0.228 0.169 0.235 0.193 0.379 0.052 0.227 0.395 0.058 

Locus 1434 : 
2 alleles
0.7% missing data
   0   (0.382) 0.244 0.249 0.354 0.508 0.234 0.480 0.412 0.231 0.565 0.488 0.881 0.416 0.165 0.447 
   1   (0.618) 0.756 0.751 0.646 0.492 0.766 0.520 0.588 0.769 0.435 0.512 0.119 0.584 0.835 0.553 

Locus 1435 : 
2 alleles
0.3% missing data
   0   (0.605) 0.585 0.586 0.782 0.766 0.827 0.697 0.477 0.532 0.477 0.454 0.927 0.545 0.839 0.594 
   1   (0.395) 0.415 0.414 0.218 0.234 0.173 0.303 0.523 0.468 0.523 0.546 0.073 0.455 0.161 0.406 

Locus 1436 : 
2 alleles
1.0% missing data
   0   (0.403) 0.343 0.141 0.441 0.275 0.492 0.310 0.171 0.503 0.401 0.411 0.896 0.529 0.167 0.457 
   1   (0.597) 0.657 0.859 0.559 0.725 0.508 0.690 0.829 0.497 0.599 0.589 0.104 0.471 0.833 0.543 

Locus 1437 : 
2 alleles
10.1% missing data
   0   (0.406) 0.271 0.278 0.256 0.379 0.309 0.317 0.462 0.569 0.417 0.505 0.123 0.355 0.301 0.235 
   1   (0.594) 0.729 0.722 0.744 0.621 0.691 0.683 0.538 0.431 0.583 0.495 0.877 0.645 0.699 0.765 

Locus 1438 : 
2 alleles
9.8% missing data
   0   (0.464) 0.452 0.575 0.526 0.495 0.349 0.454 0.497 0.482 0.489 0.410 0.500 0.424 0.310 0.370 
   1   (0.536) 0.548 0.425 0.474 0.505 0.651 0.546 0.503 0.518 0.511 0.590 0.500 0.576 0.690 0.630 

Locus 1439 : 
2 alleles
0.0% missing data
   1   (0.118) 0.105 0.009 0.052 0.019 0.299 0.090 0.014 0.088 0.126 0.104 0.023 0.195 0.449 0.109 
   0   (0.882) 0.895 0.991 0.948 0.981 0.701 0.910 0.986 0.912 0.874 0.896 0.977 0.805 0.551 0.891 

Locus 1440 : 
2 alleles
0.0% missing data
   0   (0.399) 0.432 0.418 0.482 0.469 0.468 0.202 0.594 0.423 0.313 0.363 0.065 0.276 0.459 0.329 
   1   (0.601) 0.568 0.582 0.518 0.531 0.532 0.798 0.406 0.577 0.687 0.637 0.935 0.724 0.541 0.671 

Locus 1441 : 
2 alleles
0.0% missing data
   0   (0.463) 0.700 0.468 0.563 0.295 0.650 0.210 0.480 0.614 0.354 0.704 0.076 0.400 0.277 0.224 
   1   (0.537) 0.300 0.532 0.437 0.705 0.350 0.790 0.520 0.386 0.646 0.296 0.924 0.600 0.723 0.776 

Locus 1442 : 
2 alleles
0.7% missing data
   0   (0.483) 0.506 0.302 0.561 0.427 0.335 0.178 0.845 0.566 0.634 0.365 0.079 0.374 0.496 0.456 
   1   (0.517) 0.494 0.698 0.439 0.573 0.665 0.822 0.155 0.434 0.366 0.635 0.921 0.626 0.504 0.544 

Locus 1443 : 
2 alleles
3.9% missing data
   0   (0.472) 0.448 0.402 0.253 0.309 0.501 0.444 0.531 0.454 0.661 0.854 0.086 0.482 0.209 0.635 
   1   (0.528) 0.552 0.598 0.747 0.691 0.499 0.556 0.469 0.546 0.339 0.146 0.914 0.518 0.791 0.365 

Locus 1444 : 
2 alleles
2.0% missing data
   0   (0.539) 0.896 0.957 0.653 0.375 0.585 0.362 0.547 0.365 0.299 0.821 0.919 0.626 0.495 0.516 
   1   (0.461) 0.104 0.043 0.347 0.625 0.415 0.638 0.453 0.635 0.701 0.179 0.081 0.374 0.505 0.484 

Locus 1445 : 
2 alleles
0.3% missing data
   0   (0.879) 0.916 0.983 0.763 0.972 0.978 0.847 0.945 0.800 0.991 0.959 0.976 0.689 0.937 0.709 
   1   (0.121) 0.084 0.017 0.237 0.028 0.022 0.153 0.055 0.200 0.009 0.041 0.024 0.311 0.063 0.291 

Locus 1446 : 
2 alleles
6.5% missing data
   0   (0.346) 0.601 0.231 0.308 0.427 0.217 0.300 0.388 0.335 0.315 0.448 0.068 0.319 0.208 0.250 
   1   (0.654) 0.399 0.769 0.692 0.573 0.783 0.700 0.612 0.665 0.685 0.552 0.932 0.681 0.792 0.750 

Locus 1447 : 
2 alleles
8.8% missing data
   1   (0.406) 0.621 0.248 0.368 0.584 0.651 0.448 0.162 0.341 0.331 0.327 0.075 0.515 0.229 0.725 
   0   (0.594) 0.379 0.752 0.632 0.416 0.349 0.552 0.838 0.659 0.669 0.673 0.925 0.485 0.771 0.275 

Locus 1448 : 
2 alleles
5.2% missing data
   1   (0.338) 0.304 0.414 0.413 0.204 0.104 0.434 0.229 0.356 0.299 0.411 0.062 0.335 0.716 0.216 
   0   (0.662) 0.696 0.586 0.587 0.796 0.896 0.566 0.771 0.644 0.701 0.589 0.938 0.665 0.284 0.784 

Locus 1449 : 
1 alleles
28.3% missing data
   0   (1.000) 1.000 1.000 1.000 1.000 1.000 1.000 1.000 1.000 1.000 1.000 1.000 1.000 1.000 1.000 

Locus 1450 : 
2 alleles
8.5% missing data
   0   (0.357) 0.261 0.165 0.214 0.385 0.165 0.384 0.288 0.379 0.249 0.696 0.062 0.493 0.481 0.192 
   1   (0.643) 0.739 0.835 0.786 0.615 0.835 0.616 0.712 0.621 0.751 0.304 0.938 0.507 0.519 0.808 

Locus 1451 : 
2 alleles
0.7% missing data
   0   (0.441) 0.524 0.297 0.427 0.490 0.379 0.510 0.493 0.414 0.498 0.460 0.495 0.418 0.190 0.477 
   1   (0.559) 0.476 0.703 0.573 0.510 0.621 0.490 0.507 0.586 0.502 0.540 0.505 0.582 0.810 0.523 

Locus 1452 : 
2 alleles
0.0% missing data
   0   (0.460) 0.523 0.501 0.472 0.418 0.425 0.472 0.497 0.454 0.368 0.499 0.480 0.452 0.485 0.402 
   1   (0.540) 0.477 0.499 0.528 0.582 0.575 0.528 0.503 0.546 0.632 0.501 0.520 0.548 0.515 0.598 

Locus 1453 : 
2 alleles
0.7% missing data
   1   (0.643) 0.740 0.615 0.537 0.750 0.759 0.533 0.694 0.701 0.610 0.689 0.935 0.540 0.715 0.563 
   0   (0.357) 0.260 0.385 0.463 0.250 0.241 0.467 0.306 0.299 0.390 0.311 0.065 0.460 0.285 0.437 

Locus 1454 : 
2 alleles
6.8% missing data
   0   (0.768) 0.905 0.796 0.826 0.888 0.903 0.940 0.432 0.562 0.787 0.611 0.957 0.930 0.631 0.959 
   1   (0.232) 0.095 0.204 0.174 0.112 0.097 0.060 0.568 0.438 0.213 0.389 0.043 0.070 0.369 0.041 

Locus 1455 : 
2 alleles
0.3% missing data
   1   (0.611) 0.785 0.570 0.730 0.622 0.589 0.753 0.358 0.695 0.586 0.640 0.098 0.575 0.665 0.709 
   0   (0.389) 0.215 0.430 0.270 0.378 0.411 0.247 0.642 0.305 0.414 0.360 0.902 0.425 0.335 0.291 

Locus 1456 : 
2 alleles
0.0% missing data
   0   (0.507) 0.120 0.305 0.488 0.306 0.328 0.251 0.526 0.543 0.478 0.907 0.511 0.701 0.460 0.668 
   1   (0.493) 0.880 0.695 0.512 0.694 0.672 0.749 0.474 0.457 0.522 0.093 0.489 0.299 0.540 0.332 

Locus 1457 : 
2 alleles
0.3% missing data
   0   (0.420) 0.440 0.275 0.358 0.442 0.641 0.419 0.419 0.396 0.440 0.353 0.477 0.450 0.169 0.516 
   1   (0.580) 0.560 0.725 0.642 0.558 0.359 0.581 0.581 0.604 0.560 0.647 0.523 0.550 0.831 0.484 

Locus 1458 : 
2 alleles
0.3% missing data
   0   (0.357) 0.515 0.325 0.406 0.337 0.209 0.412 0.304 0.301 0.325 0.463 0.466 0.292 0.471 0.227 
   1   (0.643) 0.485 0.675 0.594 0.663 0.791 0.588 0.696 0.699 0.675 0.537 0.534 0.708 0.529 0.773 

Locus 1459 : 
2 alleles
1.6% missing data
   0   (0.316) 0.321 0.385 0.421 0.427 0.397 0.263 0.231 0.224 0.238 0.479 0.446 0.293 0.126 0.231 
   1   (0.684) 0.679 0.615 0.579 0.573 0.603 0.737 0.769 0.776 0.762 0.521 0.554 0.707 0.874 0.769 

Locus 1460 : 
2 alleles
9.4% missing data
   0   (0.348) 0.162 0.436 0.301 0.329 0.140 0.292 0.433 0.291 0.373 0.405 0.062 0.413 0.416 0.412 
   1   (0.652) 0.838 0.564 0.699 0.671 0.860 0.708 0.567 0.709 0.627 0.595 0.938 0.587 0.584 0.588 

Locus 1461 : 
2 alleles
1.0% missing data
   1   (0.057) 0.036 0.569 0.017 0.044 0.034 0.013 0.009 0.031 0.005 0.007 0.010 0.023 0.050 0.523 
   0   (0.943) 0.964 0.431 0.983 0.956 0.966 0.987 0.991 0.969 0.995 0.993 0.990 0.977 0.950 0.477 

Locus 1462 : 
2 alleles
9.1% missing data
   0   (0.383) 0.420 0.361 0.322 0.344 0.418 0.267 0.273 0.420 0.401 0.374 0.127 0.445 0.472 0.242 
   1   (0.617) 0.580 0.639 0.678 0.656 0.582 0.733 0.727 0.580 0.599 0.626 0.873 0.555 0.528 0.758 

Locus 1463 : 
2 alleles
0.7% missing data
   0   (0.388) 0.526 0.283 0.367 0.189 0.120 0.302 0.349 0.379 0.478 0.702 0.451 0.436 0.458 0.338 
   1   (0.612) 0.474 0.717 0.633 0.811 0.880 0.698 0.651 0.621 0.522 0.298 0.549 0.564 0.542 0.662 

Locus 1464 : 
2 alleles
0.0% missing data
   1   (0.509) 0.760 0.846 0.567 0.545 0.610 0.469 0.301 0.460 0.688 0.092 0.911 0.584 0.229 0.595 
   0   (0.491) 0.240 0.154 0.433 0.455 0.390 0.531 0.699 0.540 0.312 0.908 0.089 0.416 0.771 0.405 

Locus 1465 : 
2 alleles
0.7% missing data
   1   (0.603) 0.609 0.921 0.503 0.599 0.706 0.742 0.581 0.590 0.521 0.409 0.534 0.689 0.538 0.614 
   0   (0.397) 0.391 0.079 0.497 0.401 0.294 0.258 0.419 0.410 0.479 0.591 0.466 0.311 0.462 0.386 

Locus 1466 : 
2 alleles
0.0% missing data
   1   (0.576) 0.705 0.674 0.613 0.678 0.631 0.803 0.472 0.506 0.512 0.571 0.511 0.575 0.567 0.606 
   0   (0.424) 0.295 0.326 0.387 0.322 0.369 0.197 0.528 0.494 0.488 0.429 0.489 0.425 0.433 0.394 

Locus 1467 : 
2 alleles
8.8% missing data
   1   (0.166) 0.111 0.468 0.056 0.312 0.096 0.161 0.297 0.085 0.180 0.172 0.033 0.065 0.059 0.202 
   0   (0.834) 0.889 0.532 0.944 0.688 0.904 0.839 0.703 0.915 0.820 0.828 0.967 0.935 0.941 0.798 

Locus 1468 : 
2 alleles
8.1% missing data
   0   (0.470) 0.440 0.311 0.546 0.497 0.210 0.477 0.496 0.485 0.500 0.527 0.489 0.510 0.492 0.319 
   1   (0.530) 0.560 0.689 0.454 0.503 0.790 0.523 0.504 0.515 0.500 0.473 0.511 0.490 0.508 0.681 

Locus 1469 : 
2 alleles
7.8% missing data
   1   (0.610) 0.670 0.602 0.432 0.705 0.593 0.708 0.510 0.734 0.551 0.554 0.105 0.679 0.567 0.573 
   0   (0.390) 0.330 0.398 0.568 0.295 0.407 0.292 0.490 0.266 0.449 0.446 0.895 0.321 0.433 0.427 

Locus 1470 : 
2 alleles
2.6% missing data
   0   (0.344) 0.313 0.394 0.538 0.265 0.251 0.324 0.361 0.314 0.422 0.385 0.083 0.229 0.418 0.294 
   1   (0.656) 0.687 0.606 0.462 0.735 0.749 0.676 0.639 0.686 0.578 0.615 0.917 0.771 0.582 0.706 

Locus 1471 : 
2 alleles
0.3% missing data
   0   (0.432) 0.517 0.467 0.482 0.318 0.501 0.374 0.377 0.447 0.393 0.472 0.493 0.499 0.175 0.427 
   1   (0.568) 0.483 0.533 0.518 0.682 0.499 0.626 0.623 0.553 0.607 0.528 0.507 0.501 0.825 0.573 

Locus 1472 : 
2 alleles
5.2% missing data
   0   (0.396) 0.396 0.425 0.312 0.337 0.450 0.221 0.355 0.419 0.441 0.503 0.496 0.338 0.415 0.311 
   1   (0.604) 0.604 0.575 0.688 0.663 0.550 0.779 0.645 0.581 0.559 0.497 0.504 0.662 0.585 0.689 

Locus 1473 : 
2 alleles
0.3% missing data
   1   (0.550) 0.258 0.762 0.391 0.666 0.433 0.452 0.516 0.659 0.327 0.501 0.110 0.674 0.702 0.621 
   0   (0.450) 0.742 0.238 0.609 0.334 0.567 0.548 0.484 0.341 0.673 0.499 0.890 0.326 0.298 0.379 

Locus 1474 : 
2 alleles
0.0% missing data
   0   (0.422) 0.380 0.445 0.340 0.470 0.391 0.333 0.414 0.427 0.476 0.315 0.495 0.374 0.468 0.417 
   1   (0.578) 0.620 0.555 0.660 0.530 0.609 0.667 0.586 0.573 0.524 0.685 0.505 0.626 0.532 0.583 

Locus 1475 : 
2 alleles
0.3% missing data
   0   (0.742) 0.639 0.392 0.859 0.633 0.875 0.867 0.784 0.780 0.476 0.909 0.960 0.818 0.892 0.614 
   1   (0.258) 0.361 0.608 0.141 0.367 0.125 0.133 0.216 0.220 0.524 0.091 0.040 0.182 0.108 0.386 

Locus 1476 : 
2 alleles
0.3% missing data
   0   (0.397) 0.369 0.330 0.390 0.346 0.341 0.440 0.397 0.400 0.259 0.467 0.489 0.405 0.456 0.300 
   1   (0.603) 0.631 0.670 0.610 0.654 0.659 0.560 0.603 0.600 0.741 0.533 0.511 0.595 0.544 0.700 

Locus 1477 : 
2 alleles
3.6% missing data
   1   (0.427) 0.295 0.623 0.402 0.072 0.694 0.419 0.183 0.477 0.259 0.664 0.891 0.487 0.680 0.699 
   0   (0.573) 0.705 0.377 0.598 0.928 0.306 0.581 0.817 0.523 0.741 0.336 0.109 0.513 0.320 0.301 

Locus 1478 : 
2 alleles
2.0% missing data
   0   (0.408) 0.315 0.515 0.475 0.454 0.387 0.608 0.442 0.378 0.415 0.466 0.067 0.282 0.409 0.294 
   1   (0.592) 0.685 0.485 0.525 0.546 0.613 0.392 0.558 0.622 0.585 0.534 0.933 0.718 0.591 0.706 

Locus 1479 : 
2 alleles
0.0% missing data
   0   (0.584) 0.378 0.476 0.216 0.376 0.719 0.458 0.870 0.741 0.451 0.697 0.933 0.508 0.802 0.378 
   1   (0.416) 0.622 0.524 0.784 0.624 0.281 0.542 0.130 0.259 0.549 0.303 0.067 0.492 0.198 0.622 

Locus 1480 : 
2 alleles
0.7% missing data
   0   (0.518) 0.573 0.910 0.288 0.333 0.759 0.341 0.437 0.454 0.294 0.964 0.917 0.425 0.536 0.517 
   1   (0.482) 0.427 0.090 0.712 0.667 0.241 0.659 0.563 0.546 0.706 0.036 0.083 0.575 0.464 0.483 

Locus 1481 : 
2 alleles
1.6% missing data
   1   (0.616) 0.664 0.671 0.478 0.682 0.574 0.631 0.540 0.654 0.632 0.656 0.532 0.629 0.698 0.725 
   0   (0.384) 0.336 0.329 0.522 0.318 0.426 0.369 0.460 0.346 0.368 0.344 0.468 0.371 0.302 0.275 

Locus 1482 : 
2 alleles
4.9% missing data
   0   (0.947) 0.992 0.503 0.994 0.993 0.985 0.989 0.994 0.781 0.997 0.693 0.993 0.994 0.986 0.994 
   1   (0.053) 0.008 0.497 0.006 0.007 0.015 0.011 0.006 0.219 0.003 0.307 0.007 0.006 0.014 0.006 

Locus 1483 : 
2 alleles
0.3% missing data
   1   (0.637) 0.671 0.815 0.789 0.642 0.274 0.634 0.654 0.625 0.766 0.684 0.940 0.565 0.566 0.678 
   0   (0.363) 0.329 0.185 0.211 0.358 0.726 0.366 0.346 0.375 0.234 0.316 0.060 0.435 0.434 0.322 

Locus 1484 : 
2 alleles
0.0% missing data
   0   (0.548) 0.387 0.731 0.548 0.676 0.524 0.466 0.489 0.473 0.774 0.426 0.927 0.597 0.387 0.424 
   1   (0.452) 0.613 0.269 0.452 0.324 0.476 0.534 0.511 0.527 0.226 0.574 0.073 0.403 0.613 0.576 

Locus 1485 : 
2 alleles
31.3% missing data
   0   (0.457) 0.431 0.392 0.422 0.464 0.523 0.643 0.479 0.472 0.528 0.484 0.072 0.334 0.478 0.373 
   1   (0.543) 0.569 0.608 0.578 0.536 0.477 0.357 0.521 0.528 0.472 0.516 0.928 0.666 0.522 0.627 

Locus 1486 : 
2 alleles
8.5% missing data
   1   (0.284) 0.267 0.355 0.105 0.427 0.531 0.110 0.273 0.425 0.023 0.828 0.040 0.192 0.133 0.317 
   0   (0.716) 0.733 0.645 0.895 0.573 0.469 0.890 0.727 0.575 0.977 0.172 0.960 0.808 0.867 0.683 

Locus 1487 : 
2 alleles
6.8% missing data
   0   (0.669) 0.473 0.175 0.280 0.935 0.709 0.561 0.962 0.530 0.809 0.799 0.126 0.631 0.835 0.739 
   1   (0.331) 0.527 0.825 0.720 0.065 0.291 0.439 0.038 0.470 0.191 0.201 0.874 0.369 0.165 0.261 

Locus 1488 : 
2 alleles
0.0% missing data
   1   (0.079) 0.464 0.097 0.031 0.027 0.017 0.159 0.009 0.052 0.006 0.061 0.016 0.123 0.049 0.100 
   0   (0.921) 0.536 0.903 0.969 0.973 0.983 0.841 0.991 0.948 0.994 0.939 0.984 0.877 0.951 0.900 

Locus 1489 : 
2 alleles
1.0% missing data
   1   (0.064) 0.554 0.120 0.047 0.028 0.014 0.130 0.008 0.046 0.005 0.007 0.015 0.066 0.029 0.033 
   0   (0.936) 0.446 0.880 0.953 0.972 0.986 0.870 0.992 0.954 0.995 0.993 0.985 0.934 0.971 0.967 

Locus 1490 : 
2 alleles
0.3% missing data
   0   (0.453) 0.735 0.539 0.395 0.401 0.436 0.220 0.352 0.407 0.263 0.835 0.083 0.443 0.726 0.701 
   1   (0.547) 0.265 0.461 0.605 0.599 0.564 0.780 0.648 0.593 0.737 0.165 0.917 0.557 0.274 0.299 

Locus 1491 : 
2 alleles
21.8% missing data
   0   (0.493) 0.184 0.318 0.413 0.286 0.308 0.812 0.801 0.503 0.760 0.656 0.516 0.363 0.443 0.189 
   1   (0.507) 0.816 0.682 0.587 0.714 0.692 0.188 0.199 0.497 0.240 0.344 0.484 0.637 0.557 0.811 

Locus 1492 : 
2 alleles
0.0% missing data
   1   (0.522) 0.177 0.621 0.584 0.756 0.544 0.577 0.630 0.541 0.160 0.499 0.510 0.552 0.798 0.323 
   0   (0.478) 0.823 0.379 0.416 0.244 0.456 0.423 0.370 0.459 0.840 0.501 0.490 0.448 0.202 0.677 

Locus 1493 : 
2 alleles
0.0% missing data
   0   (0.818) 0.468 0.610 0.608 0.781 0.877 0.845 0.950 0.841 0.953 0.977 0.152 0.894 0.935 0.572 
   1   (0.182) 0.532 0.390 0.392 0.219 0.123 0.155 0.050 0.159 0.047 0.023 0.848 0.106 0.065 0.428 

Locus 1494 : 
2 alleles
0.0% missing data
   1   (0.586) 0.483 0.857 0.512 0.591 0.568 0.575 0.561 0.604 0.588 0.533 0.506 0.570 0.673 0.704 
   0   (0.414) 0.517 0.143 0.488 0.409 0.432 0.425 0.439 0.396 0.412 0.467 0.494 0.430 0.327 0.296 

Locus 1495 : 
2 alleles
1.0% missing data
   1   (0.601) 0.696 0.819 0.724 0.506 0.715 0.568 0.769 0.617 0.501 0.571 0.107 0.643 0.552 0.499 
   0   (0.399) 0.304 0.181 0.276 0.494 0.285 0.432 0.231 0.383 0.499 0.429 0.893 0.357 0.448 0.501
[truncated: 2,448,296 more chars]
